# Supplementary material for: Intranational synergies and trade-offs reveal common and differentiated priorities of sustainable development goals in China
Source: Nat Commun. 2024 Mar 13;15:2251. doi: 10.1038/s41467-024-46491-6 (PMC10937989; doi:10.1038/s41467-024-46491-6)
Supplement: Supplementary file 4 — Supplementary Data 1 [file 41467_2024_46491_MOESM4_ESM.xlsx]

## Sheet: Anhui
First	Second	Synergy_intensity		First	Second	Tradeoff_intensity
SDG1	SDG1	0.935065		SDG1	SDG1
SDG1	SDG2	0.944945		SDG1	SDG2
SDG2	SDG2	0.93338		SDG2	SDG2
SDG1	SDG3	0.799078		SDG1	SDG3	0.155297
SDG2	SDG3	0.777106		SDG2	SDG3	0.164112
SDG3	SDG3	0.650012		SDG3	SDG3	0.279963
SDG1	SDG4	0.627357		SDG1	SDG4	0.330579
SDG2	SDG4	0.605652		SDG2	SDG4	0.326098
SDG3	SDG4	0.462737		SDG3	SDG4	0.466556
SDG4	SDG4	0.564037		SDG4	SDG4	0.384933
SDG1	SDG5			SDG1	SDG5	0.986584
SDG2	SDG5			SDG2	SDG5	0.956662
SDG3	SDG5	0.209066		SDG3	SDG5	0.749357
SDG4	SDG5	0.25		SDG4	SDG5	0.738971
SDG5	SDG5			SDG5	SDG5
SDG1	SDG6	0.979323		SDG1	SDG6
SDG2	SDG6	0.959943		SDG2	SDG6
SDG3	SDG6	0.784999		SDG3	SDG6	0.16423
SDG4	SDG6	0.606812		SDG4	SDG6	0.344667
SDG5	SDG6			SDG5	SDG6	0.976638
SDG6	SDG6	0.95277		SDG6	SDG6
SDG1	SDG7	0.959879		SDG1	SDG7
SDG2	SDG7	0.964397		SDG2	SDG7
SDG3	SDG7	0.78131		SDG3	SDG7	0.172992
SDG4	SDG7	0.689346		SDG4	SDG7	0.259699
SDG5	SDG7			SDG5	SDG7	0.998775
SDG6	SDG7	0.976518		SDG6	SDG7
SDG7	SDG7	0.996491		SDG7	SDG7
SDG1	SDG8	0.938745		SDG1	SDG8
SDG2	SDG8	0.930305		SDG2	SDG8
SDG3	SDG8	0.746321		SDG3	SDG8	0.186445
SDG4	SDG8	0.700722		SDG4	SDG8	0.240631
SDG5	SDG8			SDG5	SDG8	0.966976
SDG6	SDG8	0.938067		SDG6	SDG8
SDG7	SDG8	0.945564		SDG7	SDG8
SDG8	SDG8	0.872727		SDG8	SDG8
SDG1	SDG9	0.950726		SDG1	SDG9
SDG2	SDG9	0.944776		SDG2	SDG9
SDG3	SDG9	0.764099		SDG3	SDG9	0.183442
SDG4	SDG9	0.632332		SDG4	SDG9	0.310933
SDG5	SDG9			SDG5	SDG9	0.975232
SDG6	SDG9	0.968727		SDG6	SDG9
SDG7	SDG9	0.963629		SDG7	SDG9
SDG8	SDG9	0.93715		SDG8	SDG9
SDG9	SDG9	0.94469		SDG9	SDG9
SDG1	SDG10			SDG1	SDG10
SDG2	SDG10			SDG2	SDG10
SDG3	SDG10			SDG3	SDG10
SDG4	SDG10			SDG4	SDG10
SDG5	SDG10	1		SDG5	SDG10
SDG6	SDG10			SDG6	SDG10
SDG7	SDG10			SDG7	SDG10
SDG8	SDG10			SDG8	SDG10
SDG9	SDG10			SDG9	SDG10
SDG10	SDG10			SDG10	SDG10
SDG1	SDG11	0.965943		SDG1	SDG11
SDG2	SDG11	0.939995		SDG2	SDG11
SDG3	SDG11	0.778024		SDG3	SDG11	0.171079
SDG4	SDG11	0.587057		SDG4	SDG11	0.359481
SDG5	SDG11			SDG5	SDG11	0.938854
SDG6	SDG11	0.973764		SDG6	SDG11
SDG7	SDG11	0.967619		SDG7	SDG11
SDG8	SDG11	0.932604		SDG8	SDG11
SDG9	SDG11	0.944281		SDG9	SDG11
SDG10	SDG11			SDG10	SDG11
SDG11	SDG11	0.96391		SDG11	SDG11
SDG1	SDG12	0.817592		SDG1	SDG12	0.112662
SDG2	SDG12	0.866061		SDG2	SDG12	0.0539474
SDG3	SDG12	0.596084		SDG3	SDG12	0.317818
SDG4	SDG12	0.713327		SDG4	SDG12	0.215101
SDG5	SDG12			SDG5	SDG12	0.959236
SDG6	SDG12	0.733233		SDG6	SDG12	0.194161
SDG7	SDG12	0.959942		SDG7	SDG12
SDG8	SDG12	0.931022		SDG8	SDG12
SDG9	SDG12	0.87785		SDG9	SDG12	0.0562194
SDG10	SDG12			SDG10	SDG12
SDG11	SDG12	0.650385		SDG11	SDG12	0.254395
SDG12	SDG12	0.923901		SDG12	SDG12
SDG1	SDG13	0.333333		SDG1	SDG13	0.608521
SDG2	SDG13			SDG2	SDG13	0.934642
SDG3	SDG13	0.196933		SDG3	SDG13	0.730056
SDG4	SDG13			SDG4	SDG13	0.937049
SDG5	SDG13	0.97936		SDG5	SDG13
SDG6	SDG13			SDG6	SDG13	0.945597
SDG7	SDG13			SDG7	SDG13	0.963409
SDG8	SDG13			SDG8	SDG13	0.913784
SDG9	SDG13			SDG9	SDG13	0.941353
SDG10	SDG13			SDG10	SDG13
SDG11	SDG13	0.333333		SDG11	SDG13	0.612782
SDG12	SDG13			SDG12	SDG13	0.935338
SDG13	SDG13			SDG13	SDG13
SDG1	SDG14			SDG1	SDG14
SDG2	SDG14			SDG2	SDG14
SDG3	SDG14			SDG3	SDG14
SDG4	SDG14			SDG4	SDG14
SDG5	SDG14			SDG5	SDG14
SDG6	SDG14			SDG6	SDG14
SDG7	SDG14			SDG7	SDG14
SDG8	SDG14			SDG8	SDG14
SDG9	SDG14			SDG9	SDG14
SDG10	SDG14			SDG10	SDG14
SDG11	SDG14			SDG11	SDG14
SDG12	SDG14			SDG12	SDG14
SDG13	SDG14			SDG13	SDG14
SDG14	SDG14			SDG14	SDG14
SDG1	SDG15	0.923529		SDG1	SDG15
SDG2	SDG15	0.922075		SDG2	SDG15
SDG3	SDG15	0.758211		SDG3	SDG15	0.160552
SDG4	SDG15	0.460967		SDG4	SDG15	0.453516
SDG5	SDG15			SDG5	SDG15	0.961769
SDG6	SDG15	0.918196		SDG6	SDG15
SDG7	SDG15	0.929281		SDG7	SDG15
SDG8	SDG15	0.917262		SDG8	SDG15
SDG9	SDG15	0.929553		SDG9	SDG15
SDG10	SDG15			SDG10	SDG15
SDG11	SDG15	0.920892		SDG11	SDG15
SDG12	SDG15	0.601846		SDG12	SDG15	0.303688
SDG13	SDG15			SDG13	SDG15	0.943094
SDG14	SDG15			SDG14	SDG15
SDG15	SDG15	0.870356		SDG15	SDG15
SDG1	SDG16	0.987482		SDG1	SDG16
SDG2	SDG16			SDG2	SDG16	0.924967
SDG3	SDG16	0.891893		SDG3	SDG16
SDG4	SDG16	0.987879		SDG4	SDG16
SDG5	SDG16	1		SDG5	SDG16
SDG6	SDG16			SDG6	SDG16
SDG7	SDG16			SDG7	SDG16
SDG8	SDG16			SDG8	SDG16
SDG9	SDG16	0.912884		SDG9	SDG16
SDG10	SDG16	1		SDG10	SDG16
SDG11	SDG16			SDG11	SDG16
SDG12	SDG16			SDG12	SDG16
SDG13	SDG16			SDG13	SDG16
SDG14	SDG16			SDG14	SDG16
SDG15	SDG16			SDG15	SDG16
SDG16	SDG16			SDG16	SDG16
SDG1	SDG17	0.891558		SDG1	SDG17
SDG2	SDG17	0.827211		SDG2	SDG17	0.0705628
SDG3	SDG17	0.754473		SDG3	SDG17	0.136941
SDG4	SDG17	0.95463		SDG4	SDG17
SDG5	SDG17			SDG5	SDG17	0.958581
SDG6	SDG17	0.915662		SDG6	SDG17
SDG7	SDG17	0.921018		SDG7	SDG17
SDG8	SDG17	0.889154		SDG8	SDG17
SDG9	SDG17	0.884869		SDG9	SDG17
SDG10	SDG17			SDG10	SDG17
SDG11	SDG17	0.913327		SDG11	SDG17
SDG12	SDG17	0.890157		SDG12	SDG17
SDG13	SDG17			SDG13	SDG17	0.904511
SDG14	SDG17			SDG14	SDG17
SDG15	SDG17	0.849698		SDG15	SDG17
SDG16	SDG17	0.987879		SDG16	SDG17
SDG17	SDG17	0.907541		SDG17	SDG17

## Sheet: Beijing
First	Second	Synergy_intensity		First	Second	Tradeoff_intensity
SDG1	SDG1	0.942832		SDG1	SDG1
SDG1	SDG2	0.464286		SDG1	SDG2	0.491228
SDG2	SDG2			SDG2	SDG2	0.92807
SDG1	SDG3	0.652632		SDG1	SDG3	0.292965
SDG2	SDG3	0.658523		SDG2	SDG3	0.276942
SDG3	SDG3	0.609233		SDG3	SDG3	0.291356
SDG1	SDG4	0.439628		SDG1	SDG4	0.492126
SDG2	SDG4	0.363261		SDG2	SDG4	0.565582
SDG3	SDG4	0.564534		SDG3	SDG4	0.358301
SDG4	SDG4	0.977291		SDG4	SDG4
SDG1	SDG5			SDG1	SDG5	0.926013
SDG2	SDG5	0.944911		SDG2	SDG5
SDG3	SDG5			SDG3	SDG5	0.944911
SDG4	SDG5	0.5		SDG4	SDG5	0.463006
SDG5	SDG5			SDG5	SDG5
SDG1	SDG6	0.960297		SDG1	SDG6
SDG2	SDG6	0.468421		SDG2	SDG6	0.492105
SDG3	SDG6	0.571378		SDG3	SDG6	0.366457
SDG4	SDG6	0.495872		SDG4	SDG6	0.446697
SDG5	SDG6			SDG5	SDG6	0.944911
SDG6	SDG6	0.887909		SDG6	SDG6
SDG1	SDG7	0.982707		SDG1	SDG7
SDG2	SDG7	0.456391		SDG2	SDG7	0.490712
SDG3	SDG7	0.655659		SDG3	SDG7	0.309413
SDG4	SDG7	0.661163		SDG4	SDG7	0.282813
SDG5	SDG7			SDG5	SDG7	0.944911
SDG6	SDG7	0.943955		SDG6	SDG7
SDG7	SDG7			SDG7	SDG7
SDG1	SDG8	0.492532		SDG1	SDG8	0.468831
SDG2	SDG8	0.460993		SDG2	SDG8	0.460988
SDG3	SDG8	0.394386		SDG3	SDG8	0.544287
SDG4	SDG8	0.401854		SDG4	SDG8	0.513409
SDG5	SDG8			SDG5	SDG8	0.944911
SDG6	SDG8	0.629303		SDG6	SDG8	0.312865
SDG7	SDG8	0.5		SDG7	SDG8	0.471429
SDG8	SDG8			SDG8	SDG8	0.950649
SDG1	SDG9	0.465995		SDG1	SDG9	0.49026
SDG2	SDG9	0.413845		SDG2	SDG9	0.52572
SDG3	SDG9	0.414151		SDG3	SDG9	0.521365
SDG4	SDG9	0.522577		SDG4	SDG9	0.398063
SDG5	SDG9	0.722456		SDG5	SDG9	0.231503
SDG6	SDG9	0.464396		SDG6	SDG9	0.496053
SDG7	SDG9	0.469173		SDG7	SDG9	0.492105
SDG8	SDG9	0.538932		SDG8	SDG9	0.416112
SDG9	SDG9	0.309091		SDG9	SDG9	0.621941
SDG1	SDG10	0.333333		SDG1	SDG10	0.617342
SDG2	SDG10	0.944911		SDG2	SDG10
SDG3	SDG10			SDG3	SDG10	0.944911
SDG4	SDG10			SDG4	SDG10	0.926013
SDG5	SDG10	1		SDG5	SDG10
SDG6	SDG10			SDG6	SDG10	0.944911
SDG7	SDG10			SDG7	SDG10	0.944911
SDG8	SDG10			SDG8	SDG10	0.944911
SDG9	SDG10	0.629941		SDG9	SDG10	0.308671
SDG10	SDG10			SDG10	SDG10
SDG1	SDG11	0.932064		SDG1	SDG11
SDG2	SDG11	0.438817		SDG2	SDG11	0.474716
SDG3	SDG11	0.932222		SDG3	SDG11
SDG4	SDG11	0.918571		SDG4	SDG11
SDG5	SDG11			SDG5	SDG11	0.943456
SDG6	SDG11	0.951496		SDG6	SDG11
SDG7	SDG11	0.907121		SDG7	SDG11
SDG8	SDG11	0.588221		SDG8	SDG11	0.288304
SDG9	SDG11	0.181837		SDG9	SDG11	0.716391
SDG10	SDG11			SDG10	SDG11	0.943456
SDG11	SDG11	0.878999		SDG11	SDG11
SDG1	SDG12	0.492532		SDG1	SDG12	0.468831
SDG2	SDG12	0.460993		SDG2	SDG12	0.460988
SDG3	SDG12	0.394386		SDG3	SDG12	0.544287
SDG4	SDG12	0.401854		SDG4	SDG12	0.513409
SDG5	SDG12			SDG5	SDG12	0.944911
SDG6	SDG12	0.629303		SDG6	SDG12	0.312865
SDG7	SDG12	0.5		SDG7	SDG12	0.471429
SDG8	SDG12	0.5		SDG8	SDG12	0.475325
SDG9	SDG12	0.538932		SDG9	SDG12	0.416112
SDG10	SDG12			SDG10	SDG12	0.944911
SDG11	SDG12	0.691165		SDG11	SDG12	0.216228
SDG12	SDG12			SDG12	SDG12	0.950649
SDG1	SDG13	0.946078		SDG1	SDG13
SDG2	SDG13			SDG2	SDG13
SDG3	SDG13			SDG3	SDG13
SDG4	SDG13			SDG4	SDG13
SDG5	SDG13			SDG5	SDG13
SDG6	SDG13			SDG6	SDG13
SDG7	SDG13			SDG7	SDG13
SDG8	SDG13			SDG8	SDG13
SDG9	SDG13			SDG9	SDG13
SDG10	SDG13			SDG10	SDG13
SDG11	SDG13	0.946078		SDG11	SDG13
SDG12	SDG13			SDG12	SDG13
SDG13	SDG13			SDG13	SDG13
SDG1	SDG14			SDG1	SDG14
SDG2	SDG14			SDG2	SDG14
SDG3	SDG14			SDG3	SDG14
SDG4	SDG14			SDG4	SDG14
SDG5	SDG14			SDG5	SDG14
SDG6	SDG14			SDG6	SDG14
SDG7	SDG14			SDG7	SDG14
SDG8	SDG14			SDG8	SDG14
SDG9	SDG14			SDG9	SDG14
SDG10	SDG14			SDG10	SDG14
SDG11	SDG14			SDG11	SDG14
SDG12	SDG14			SDG12	SDG14
SDG13	SDG14			SDG13	SDG14
SDG14	SDG14			SDG14	SDG14
SDG1	SDG15	0.953542		SDG1	SDG15
SDG2	SDG15	0.357889		SDG2	SDG15	0.568306
SDG3	SDG15	0.740174		SDG3	SDG15	0.184289
SDG4	SDG15	0.632059		SDG4	SDG15	0.294339
SDG5	SDG15			SDG5	SDG15	0.950542
SDG6	SDG15	0.931414		SDG6	SDG15
SDG7	SDG15	0.95545		SDG7	SDG15
SDG8	SDG15	0.478839		SDG8	SDG15	0.451106
SDG9	SDG15	0.386635		SDG9	SDG15	0.564898
SDG10	SDG15			SDG10	SDG15	0.950542
SDG11	SDG15	0.923219		SDG11	SDG15
SDG12	SDG15	0.478839		SDG12	SDG15	0.451106
SDG13	SDG15			SDG13	SDG15
SDG14	SDG15			SDG14	SDG15
SDG15	SDG15	0.922792		SDG15	SDG15
SDG1	SDG16	0.463006		SDG1	SDG16	0.463006
SDG2	SDG16	0.472456		SDG2	SDG16	0.472456
SDG3	SDG16	0.472456		SDG3	SDG16	0.472456
SDG4	SDG16	0.463006		SDG4	SDG16	0.463006
SDG5	SDG16	0.5		SDG5	SDG16	0.5
SDG6	SDG16	0.472456		SDG6	SDG16	0.472456
SDG7	SDG16	0.472456		SDG7	SDG16	0.472456
SDG8	SDG16	0.472456		SDG8	SDG16	0.472456
SDG9	SDG16	0.469306		SDG9	SDG16	0.469306
SDG10	SDG16	0.5		SDG10	SDG16	0.5
SDG11	SDG16	0.471728		SDG11	SDG16	0.471728
SDG12	SDG16	0.472456		SDG12	SDG16	0.472456
SDG13	SDG16			SDG13	SDG16
SDG14	SDG16			SDG14	SDG16
SDG15	SDG16	0.475271		SDG15	SDG16	0.475271
SDG16	SDG16			SDG16	SDG16	1
SDG1	SDG17	0.703117		SDG1	SDG17	0.2
SDG2	SDG17	0.219156		SDG2	SDG17	0.648369
SDG3	SDG17	0.30117		SDG3	SDG17	0.585082
SDG4	SDG17	0.567724		SDG4	SDG17	0.332077
SDG5	SDG17			SDG5	SDG17	0.926013
SDG6	SDG17	0.917158		SDG6	SDG17
SDG7	SDG17	0.906767		SDG7	SDG17
SDG8	SDG17	0.597835		SDG8	SDG17	0.284848
SDG9	SDG17	0.383879		SDG9	SDG17	0.50167
SDG10	SDG17			SDG10	SDG17	0.926013
SDG11	SDG17			SDG11	SDG17	0.868831
SDG12	SDG17	0.597835		SDG12	SDG17	0.284848
SDG13	SDG17			SDG13	SDG17
SDG14	SDG17			SDG14	SDG17
SDG15	SDG17	0.888545		SDG15	SDG17
SDG16	SDG17	0.463006		SDG16	SDG17	0.463006
SDG17	SDG17	0.874675		SDG17	SDG17

## Sheet: Chongqing
First	Second	Synergy_intensity		First	Second	Tradeoff_intensity
SDG1	SDG1	0.936925		SDG1	SDG1
SDG1	SDG2	0.924708		SDG1	SDG2
SDG2	SDG2	0.945455		SDG2	SDG2
SDG1	SDG3	0.795913		SDG1	SDG3	0.145991
SDG2	SDG3	0.819297		SDG2	SDG3	0.112797
SDG3	SDG3	0.69654		SDG3	SDG3	0.227187
SDG1	SDG4	0.70353		SDG1	SDG4	0.257588
SDG2	SDG4	0.397059		SDG2	SDG4	0.503622
SDG3	SDG4	0.456807		SDG3	SDG4	0.467899
SDG4	SDG4	0.49573		SDG4	SDG4	0.447884
SDG1	SDG5	0.629941		SDG1	SDG5	0.285177
SDG2	SDG5	0.944911		SDG2	SDG5
SDG3	SDG5	0.425536		SDG3	SDG5	0.478166
SDG4	SDG5	0.972456		SDG4	SDG5
SDG5	SDG5			SDG5	SDG5
SDG1	SDG6	0.964771		SDG1	SDG6
SDG2	SDG6	0.962525		SDG2	SDG6
SDG3	SDG6	0.795802		SDG3	SDG6	0.160302
SDG4	SDG6	0.586375		SDG4	SDG6	0.369561
SDG5	SDG6	0.944708		SDG5	SDG6
SDG6	SDG6	0.986159		SDG6	SDG6
SDG1	SDG7	0.947808		SDG1	SDG7
SDG2	SDG7	0.946992		SDG2	SDG7
SDG3	SDG7	0.810728		SDG3	SDG7	0.120711
SDG4	SDG7	0.534916		SDG4	SDG7	0.38914
SDG5	SDG7	0.935462		SDG5	SDG7
SDG6	SDG7	0.949957		SDG6	SDG7
SDG7	SDG7	0.947368		SDG7	SDG7
SDG1	SDG8	0.937986		SDG1	SDG8
SDG2	SDG8	0.932414		SDG2	SDG8
SDG3	SDG8	0.736631		SDG3	SDG8	0.207018
SDG4	SDG8	0.490196		SDG4	SDG8	0.442532
SDG5	SDG8	0.944911		SDG5	SDG8
SDG6	SDG8	0.984761		SDG6	SDG8
SDG7	SDG8	0.977444		SDG7	SDG8
SDG8	SDG8			SDG8	SDG8	0.894737
SDG1	SDG9	0.942286		SDG1	SDG9
SDG2	SDG9	0.943176		SDG2	SDG9
SDG3	SDG9	0.804148		SDG3	SDG9	0.14753
SDG4	SDG9	0.629454		SDG4	SDG9	0.308504
SDG5	SDG9	0.74837		SDG5	SDG9	0.166441
SDG6	SDG9	0.986755		SDG6	SDG9
SDG7	SDG9	0.947272		SDG7	SDG9
SDG8	SDG9	0.826566		SDG8	SDG9	0.125
SDG9	SDG9	0.943216		SDG9	SDG9
SDG1	SDG10	0.944911		SDG1	SDG10
SDG2	SDG10	0.944911		SDG2	SDG10
SDG3	SDG10	0.780149		SDG3	SDG10	0.157485
SDG4	SDG10	0.944911		SDG4	SDG10
SDG5	SDG10	1		SDG5	SDG10
SDG6	SDG10	0.944708		SDG6	SDG10
SDG7	SDG10	0.935462		SDG7	SDG10
SDG8	SDG10	0.944911		SDG8	SDG10
SDG9	SDG10	0.921951		SDG9	SDG10
SDG10	SDG10			SDG10	SDG10
SDG1	SDG11	0.936845		SDG1	SDG11
SDG2	SDG11	0.888549		SDG2	SDG11
SDG3	SDG11	0.741512		SDG3	SDG11	0.172561
SDG4	SDG11	0.635799		SDG4	SDG11	0.298517
SDG5	SDG11	0.623156		SDG5	SDG11	0.285177
SDG6	SDG11	0.936803		SDG6	SDG11
SDG7	SDG11	0.931738		SDG7	SDG11
SDG8	SDG11	0.904141		SDG8	SDG11
SDG9	SDG11	0.914456		SDG9	SDG11
SDG10	SDG11	0.934735		SDG10	SDG11
SDG11	SDG11	0.90125		SDG11	SDG11
SDG1	SDG12	0.923266		SDG1	SDG12
SDG2	SDG12	0.920952		SDG2	SDG12
SDG3	SDG12	0.738762		SDG3	SDG12	0.182945
SDG4	SDG12	0.621259		SDG4	SDG12	0.295022
SDG5	SDG12	0.944911		SDG5	SDG12
SDG6	SDG12	0.95041		SDG6	SDG12
SDG7	SDG12	0.946554		SDG7	SDG12
SDG8	SDG12	0.974937		SDG8	SDG12
SDG9	SDG12	0.939216		SDG9	SDG12
SDG10	SDG12	0.944911		SDG10	SDG12
SDG11	SDG12	0.909177		SDG11	SDG12
SDG12	SDG12	0.924812		SDG12	SDG12
SDG1	SDG13	0.936887		SDG1	SDG13
SDG2	SDG13	0.901961		SDG2	SDG13
SDG3	SDG13	0.702854		SDG3	SDG13	0.198142
SDG4	SDG13	0.913235		SDG4	SDG13
SDG5	SDG13			SDG5	SDG13
SDG6	SDG13	0.901961		SDG6	SDG13
SDG7	SDG13	0.945343		SDG7	SDG13
SDG8	SDG13	0.911765		SDG8	SDG13
SDG9	SDG13	0.546078		SDG9	SDG13	0.335338
SDG10	SDG13			SDG10	SDG13
SDG11	SDG13	0.927647		SDG11	SDG13
SDG12	SDG13	0.911765		SDG12	SDG13
SDG13	SDG13			SDG13	SDG13
SDG1	SDG14			SDG1	SDG14
SDG2	SDG14			SDG2	SDG14
SDG3	SDG14			SDG3	SDG14
SDG4	SDG14			SDG4	SDG14
SDG5	SDG14			SDG5	SDG14
SDG6	SDG14			SDG6	SDG14
SDG7	SDG14			SDG7	SDG14
SDG8	SDG14			SDG8	SDG14
SDG9	SDG14			SDG9	SDG14
SDG10	SDG14			SDG10	SDG14
SDG11	SDG14			SDG11	SDG14
SDG12	SDG14			SDG12	SDG14
SDG13	SDG14			SDG13	SDG14
SDG14	SDG14			SDG14	SDG14
SDG1	SDG15	0.927596		SDG1	SDG15
SDG2	SDG15	0.93497		SDG2	SDG15
SDG3	SDG15	0.79731		SDG3	SDG15	0.136002
SDG4	SDG15	0.605144		SDG4	SDG15	0.328414
SDG5	SDG15	0.477778		SDG5	SDG15	0.427842
SDG6	SDG15	0.933867		SDG6	SDG15
SDG7	SDG15	0.945457		SDG7	SDG15
SDG8	SDG15	0.954601		SDG8	SDG15
SDG9	SDG15	0.948896		SDG9	SDG15
SDG10	SDG15	0.955556		SDG10	SDG15
SDG11	SDG15	0.921042		SDG11	SDG15
SDG12	SDG15	0.752204		SDG12	SDG15	0.182412
SDG13	SDG15	0.910554		SDG13	SDG15
SDG14	SDG15			SDG14	SDG15
SDG15	SDG15	0.920187		SDG15	SDG15
SDG1	SDG16	0.921304		SDG1	SDG16
SDG2	SDG16	0.91766		SDG2	SDG16
SDG3	SDG16	0.757946		SDG3	SDG16	0.161218
SDG4	SDG16	0.963274		SDG4	SDG16
SDG5	SDG16	1		SDG5	SDG16
SDG6	SDG16	0.932807		SDG6	SDG16
SDG7	SDG16	0.931032		SDG7	SDG16
SDG8	SDG16	0.919999		SDG8	SDG16
SDG9	SDG16	0.919598		SDG9	SDG16
SDG10	SDG16	1		SDG10	SDG16
SDG11	SDG16	0.921329		SDG11	SDG16
SDG12	SDG16	0.689999		SDG12	SDG16	0.228509
SDG13	SDG16	0.875		SDG13	SDG16
SDG14	SDG16			SDG14	SDG16
SDG15	SDG16	0.466951		SDG15	SDG16	0.4375
SDG16	SDG16	1		SDG16	SDG16
SDG1	SDG17	0.947688		SDG1	SDG17
SDG2	SDG17	0.932468		SDG2	SDG17
SDG3	SDG17	0.522525		SDG3	SDG17	0.369004
SDG4	SDG17	0.936911		SDG4	SDG17
SDG5	SDG17			SDG5	SDG17	0.841987
SDG6	SDG17	0.933039		SDG6	SDG17
SDG7	SDG17	0.925201		SDG7	SDG17
SDG8	SDG17	0.851111		SDG8	SDG17
SDG9	SDG17	0.914435		SDG9	SDG17
SDG10	SDG17			SDG10	SDG17
SDG11	SDG17	0.875313		SDG11	SDG17
SDG12	SDG17	0.876487		SDG12	SDG17
SDG13	SDG17			SDG13	SDG17	0.899586
SDG14	SDG17			SDG14	SDG17
SDG15	SDG17	0.848498		SDG15	SDG17
SDG16	SDG17	0.996965		SDG16	SDG17
SDG17	SDG17			SDG17	SDG17

## Sheet: Fujian
First	Second	Synergy_intensity		First	Second	Tradeoff_intensity
SDG1	SDG1	0.95129		SDG1	SDG1
SDG1	SDG2	0.805927		SDG1	SDG2	0.1367
SDG2	SDG2	0.64038		SDG2	SDG2	0.297674
SDG1	SDG3	0.866024		SDG1	SDG3	0.0993418
SDG2	SDG3	0.736877		SDG2	SDG3	0.200805
SDG3	SDG3	0.741745		SDG3	SDG3	0.197957
SDG1	SDG4	0.992293		SDG1	SDG4
SDG2	SDG4	0.786851		SDG2	SDG4	0.162763
SDG3	SDG4	0.814538		SDG3	SDG4	0.147342
SDG4	SDG4	0.988155		SDG4	SDG4
SDG1	SDG5	0.377964		SDG1	SDG5	0.573168
SDG2	SDG5	0.472274		SDG2	SDG5	0.489438
SDG3	SDG5	0.407284		SDG3	SDG5	0.548723
SDG4	SDG5	0.388982		SDG4	SDG5	0.593529
SDG5	SDG5			SDG5	SDG5	0.944911
SDG1	SDG6	0.988464		SDG1	SDG6
SDG2	SDG6	0.828326		SDG2	SDG6	0.130132
SDG3	SDG6	0.850287		SDG3	SDG6	0.113814
SDG4	SDG6	0.984684		SDG4	SDG6
SDG5	SDG6	0.377964		SDG5	SDG6	0.591765
SDG6	SDG6	0.977692		SDG6	SDG6
SDG1	SDG7	0.940351		SDG1	SDG7
SDG2	SDG7	0.892019		SDG2	SDG7
SDG3	SDG7	0.826538		SDG3	SDG7	0.0947858
SDG4	SDG7	0.70872		SDG4	SDG7	0.211278
SDG5	SDG7	0.944911		SDG5	SDG7
SDG6	SDG7	0.916133		SDG6	SDG7
SDG7	SDG7			SDG7	SDG7
SDG1	SDG8	0.948202		SDG1	SDG8
SDG2	SDG8	0.791931		SDG2	SDG8	0.133048
SDG3	SDG8	0.843187		SDG3	SDG8	0.0974112
SDG4	SDG8	0.946336		SDG4	SDG8
SDG5	SDG8	0.472456		SDG5	SDG8	0.48452
SDG6	SDG8	0.935501		SDG6	SDG8
SDG7	SDG8	0.896241		SDG7	SDG8
SDG8	SDG8			SDG8	SDG8
SDG1	SDG9	0.943042		SDG1	SDG9
SDG2	SDG9	0.82494		SDG2	SDG9	0.105103
SDG3	SDG9	0.830918		SDG3	SDG9	0.106494
SDG4	SDG9	0.972811		SDG4	SDG9
SDG5	SDG9	0.404962		SDG5	SDG9	0.559634
SDG6	SDG9	0.949342		SDG6	SDG9
SDG7	SDG9	0.918195		SDG7	SDG9
SDG8	SDG9	0.919305		SDG8	SDG9
SDG9	SDG9	0.902777		SDG9	SDG9
SDG1	SDG10	0.944911		SDG1	SDG10
SDG2	SDG10	0.944547		SDG2	SDG10
SDG3	SDG10	0.784276		SDG3	SDG10	0.154473
SDG4	SDG10	0.944911		SDG4	SDG10
SDG5	SDG10	0.666667		SDG5	SDG10	0.31497
SDG6	SDG10	0.944911		SDG6	SDG10
SDG7	SDG10	0.944911		SDG7	SDG10
SDG8	SDG10	0.944911		SDG8	SDG10
SDG9	SDG10	0.944911		SDG9	SDG10
SDG10	SDG10			SDG10	SDG10
SDG1	SDG11	0.975753		SDG1	SDG11
SDG2	SDG11	0.731491		SDG2	SDG11	0.204115
SDG3	SDG11	0.847024		SDG3	SDG11	0.105295
SDG4	SDG11	0.972653		SDG4	SDG11
SDG5	SDG11	0.566656		SDG5	SDG11	0.382482
SDG6	SDG11	0.973938		SDG6	SDG11
SDG7	SDG11	0.912782		SDG7	SDG11
SDG8	SDG11	0.915835		SDG8	SDG11
SDG9	SDG11	0.918229		SDG9	SDG11
SDG10	SDG11	0.944426		SDG10	SDG11
SDG11	SDG11	0.93677		SDG11	SDG11
SDG1	SDG12	0.677287		SDG1	SDG12	0.255659
SDG2	SDG12	0.541892		SDG2	SDG12	0.386249
SDG3	SDG12	0.550764		SDG3	SDG12	0.379408
SDG4	SDG12	0.540764		SDG4	SDG12	0.403879
SDG5	SDG12	0.623536		SDG5	SDG12	0.323013
SDG6	SDG12	0.534572		SDG6	SDG12	0.394648
SDG7	SDG12	0.896241		SDG7	SDG12
SDG8	SDG12	0.567532		SDG8	SDG12	0.373506
SDG9	SDG12	0.662344		SDG9	SDG12	0.248996
SDG10	SDG12	0.944911		SDG10	SDG12
SDG11	SDG12	0.581969		SDG11	SDG12	0.36745
SDG12	SDG12			SDG12	SDG12	0.933766
SDG1	SDG13	0.48652		SDG1	SDG13	0.468045
SDG2	SDG13	0.293397		SDG2	SDG13	0.638838
SDG3	SDG13	0.109218		SDG3	SDG13	0.84104
SDG4	SDG13			SDG4	SDG13	0.970072
SDG5	SDG13	0.48968		SDG5	SDG13	0.453557
SDG6	SDG13			SDG6	SDG13	0.974166
SDG7	SDG13			SDG7	SDG13	0.849624
SDG8	SDG13			SDG8	SDG13	0.906767
SDG9	SDG13			SDG9	SDG13	0.937218
SDG10	SDG13			SDG10	SDG13	0.907115
SDG11	SDG13	0.48652		SDG11	SDG13	0.478321
SDG12	SDG13	0.310276		SDG12	SDG13	0.604511
SDG13	SDG13			SDG13	SDG13
SDG1	SDG14	0.857895		SDG1	SDG14
SDG2	SDG14			SDG2	SDG14
SDG3	SDG14	0.873901		SDG3	SDG14
SDG4	SDG14			SDG4	SDG14
SDG5	SDG14	0.944911		SDG5	SDG14
SDG6	SDG14			SDG6	SDG14
SDG7	SDG14	0.922807		SDG7	SDG14
SDG8	SDG14	0.864912		SDG8	SDG14
SDG9	SDG14	0.964035		SDG9	SDG14
SDG10	SDG14	0.944911		SDG10	SDG14
SDG11	SDG14	0.861404		SDG11	SDG14
SDG12	SDG14	0.864912		SDG12	SDG14
SDG13	SDG14			SDG13	SDG14
SDG14	SDG14			SDG14	SDG14
SDG1	SDG15	0.916092		SDG1	SDG15
SDG2	SDG15	0.915425		SDG2	SDG15
SDG3	SDG15	0.783197		SDG3	SDG15	0.124303
SDG4	SDG15	0.906291		SDG4	SDG15
SDG5	SDG15	0.235339		SDG5	SDG15	0.694576
SDG6	SDG15	0.903928		SDG6	SDG15
SDG7	SDG15	0.913881		SDG7	SDG15
SDG8	SDG15	0.901019		SDG8	SDG15
SDG9	SDG15	0.815404		SDG9	SDG15	0.111111
SDG10	SDG15	0.941357		SDG10	SDG15
SDG11	SDG15	0.900186		SDG11	SDG15
SDG12	SDG15	0.675764		SDG12	SDG15	0.212347
SDG13	SDG15			SDG13	SDG15	0.894314
SDG14	SDG15	0.892817		SDG14	SDG15
SDG15	SDG15	0.933333		SDG15	SDG15
SDG1	SDG16	0.969894		SDG1	SDG16
SDG2	SDG16	0.846054		SDG2	SDG16	0.0966311
SDG3	SDG16	0.829497		SDG3	SDG16	0.119303
SDG4	SDG16	0.961685		SDG4	SDG16
SDG5	SDG16	0.486228		SDG5	SDG16	0.480345
SDG6	SDG16	0.963197		SDG6	SDG16
SDG7	SDG16	0.94872		SDG7	SDG16
SDG8	SDG16	0.961052		SDG8	SDG16
SDG9	SDG16	0.9486		SDG9	SDG16
SDG10	SDG16	0.972456		SDG10	SDG16
SDG11	SDG16	0.965041		SDG11	SDG16
SDG12	SDG16	0.640701		SDG12	SDG16	0.307602
SDG13	SDG16			SDG13	SDG16	0.936014
SDG14	SDG16	0.92221		SDG14	SDG16
SDG15	SDG16	0.455021		SDG15	SDG16
SDG16	SDG16	0.944911		SDG16	SDG16
SDG1	SDG17	0.478182		SDG1	SDG17	0.473529
SDG2	SDG17	0.356129		SDG2	SDG17	0.566022
SDG3	SDG17	0.314816		SDG3	SDG17	0.609293
SDG4	SDG17	0.52111		SDG4	SDG17	0.419935
SDG5	SDG17	0.316607		SDG5	SDG17	0.624366
SDG6	SDG17	0.347295		SDG6	SDG17	0.595043
SDG7	SDG17	0.327731		SDG7	SDG17	0.634314
SDG8	SDG17	0.565029		SDG8	SDG17	0.381176
SDG9	SDG17	0.346248		SDG9	SDG17	0.578733
SDG10	SDG17	0.463006		SDG10	SDG17	0.461245
SDG11	SDG17	0.423989		SDG11	SDG17	0.515642
SDG12	SDG17	0.618406		SDG12	SDG17	0.317647
SDG13	SDG17	0.630392		SDG13	SDG17	0.300752
SDG14	SDG17	0.424561		SDG14	SDG17	0.457143
SDG15	SDG17	0.126065		SDG15	SDG17	0.782393
SDG16	SDG17	0.45944		SDG16	SDG17	0.469925
SDG17	SDG17	0.923529		SDG17	SDG17

## Sheet: Gansu
First	Second	Synergy_intensity		First	Second	Tradeoff_intensity
SDG1	SDG1	0.974315		SDG1	SDG1
SDG1	SDG2	0.946748		SDG1	SDG2
SDG2	SDG2	0.949462		SDG2	SDG2
SDG1	SDG3	0.84989		SDG1	SDG3	0.126893
SDG2	SDG3	0.850236		SDG2	SDG3	0.105365
SDG3	SDG3	0.749201		SDG3	SDG3	0.205525
SDG1	SDG4	0.992749		SDG1	SDG4
SDG2	SDG4	0.966109		SDG2	SDG4
SDG3	SDG4	0.756536		SDG3	SDG4	0.198996
SDG4	SDG4	0.790663		SDG4	SDG4	0.174407
SDG1	SDG5			SDG1	SDG5	0.971104
SDG2	SDG5			SDG2	SDG5	0.959829
SDG3	SDG5	0.129		SDG3	SDG5	0.795055
SDG4	SDG5	0.25		SDG4	SDG5	0.706244
SDG5	SDG5			SDG5	SDG5
SDG1	SDG6	0.946631		SDG1	SDG6
SDG2	SDG6	0.937847		SDG2	SDG6
SDG3	SDG6	0.811609		SDG3	SDG6	0.124977
SDG4	SDG6	0.838739		SDG4	SDG6	0.107018
SDG5	SDG6			SDG5	SDG6	0.942243
SDG6	SDG6	0.920538		SDG6	SDG6
SDG1	SDG7	0.934935		SDG1	SDG7
SDG2	SDG7	0.948546		SDG2	SDG7
SDG3	SDG7	0.823783		SDG3	SDG7	0.116254
SDG4	SDG7	0.847209		SDG4	SDG7	0.098366
SDG5	SDG7			SDG5	SDG7	0.971818
SDG6	SDG7	0.935036		SDG6	SDG7
SDG7	SDG7	0.953927		SDG7	SDG7
SDG1	SDG8	0.959835		SDG1	SDG8
SDG2	SDG8	0.962381		SDG2	SDG8
SDG3	SDG8	0.835964		SDG3	SDG8	0.129616
SDG4	SDG8	0.992262		SDG4	SDG8
SDG5	SDG8			SDG5	SDG8	0.947387
SDG6	SDG8	0.958323		SDG6	SDG8
SDG7	SDG8	0.970029		SDG7	SDG8
SDG8	SDG8	0.475824		SDG8	SDG8	0.477444
SDG1	SDG9	0.803802		SDG1	SDG9	0.123485
SDG2	SDG9	0.915968		SDG2	SDG9
SDG3	SDG9	0.82329		SDG3	SDG9	0.08748
SDG4	SDG9	0.632955		SDG4	SDG9	0.300481
SDG5	SDG9			SDG5	SDG9	0.932577
SDG6	SDG9	0.920111		SDG6	SDG9
SDG7	SDG9	0.902416		SDG7	SDG9
SDG8	SDG9	0.945318		SDG8	SDG9
SDG9	SDG9	0.888585		SDG9	SDG9
SDG1	SDG10			SDG1	SDG10
SDG2	SDG10			SDG2	SDG10
SDG3	SDG10			SDG3	SDG10
SDG4	SDG10			SDG4	SDG10
SDG5	SDG10	1		SDG5	SDG10
SDG6	SDG10			SDG6	SDG10
SDG7	SDG10			SDG7	SDG10
SDG8	SDG10			SDG8	SDG10
SDG9	SDG10			SDG9	SDG10
SDG10	SDG10			SDG10	SDG10
SDG1	SDG11	0.971622		SDG1	SDG11
SDG2	SDG11	0.936257		SDG2	SDG11
SDG3	SDG11	0.849413		SDG3	SDG11	0.0976532
SDG4	SDG11	0.785372		SDG4	SDG11	0.172078
SDG5	SDG11			SDG5	SDG11	0.962625
SDG6	SDG11	0.929623		SDG6	SDG11
SDG7	SDG11	0.943319		SDG7	SDG11
SDG8	SDG11	0.963703		SDG8	SDG11
SDG9	SDG11	0.907264		SDG9	SDG11
SDG10	SDG11			SDG10	SDG11
SDG11	SDG11	0.946282		SDG11	SDG11
SDG1	SDG12	0.951643		SDG1	SDG12
SDG2	SDG12	0.881852		SDG2	SDG12	0.059833
SDG3	SDG12	0.841407		SDG3	SDG12	0.12059
SDG4	SDG12	0.690971		SDG4	SDG12	0.270866
SDG5	SDG12	0.215011		SDG5	SDG12	0.727284
SDG6	SDG12	0.945917		SDG6	SDG12
SDG7	SDG12	0.967037		SDG7	SDG12
SDG8	SDG12	0.831257		SDG8	SDG12	0.136578
SDG9	SDG12	0.91981		SDG9	SDG12
SDG10	SDG12			SDG10	SDG12
SDG11	SDG12	0.96713		SDG11	SDG12
SDG12	SDG12	0.716787		SDG12	SDG12	0.239011
SDG1	SDG13	0.333333		SDG1	SDG13	0.597494
SDG2	SDG13			SDG2	SDG13	0.953293
SDG3	SDG13	0.101646		SDG3	SDG13	0.829843
SDG4	SDG13			SDG4	SDG13	0.944272
SDG5	SDG13	0.956656		SDG5	SDG13
SDG6	SDG13			SDG6	SDG13	0.928173
SDG7	SDG13			SDG7	SDG13	0.951772
SDG8	SDG13			SDG8	SDG13	0.965414
SDG9	SDG13			SDG9	SDG13	0.88797
SDG10	SDG13			SDG10	SDG13
SDG11	SDG13	0.25		SDG11	SDG13	0.705396
SDG12	SDG13			SDG12	SDG13	0.969173
SDG13	SDG13			SDG13	SDG13
SDG1	SDG14			SDG1	SDG14
SDG2	SDG14			SDG2	SDG14
SDG3	SDG14			SDG3	SDG14
SDG4	SDG14			SDG4	SDG14
SDG5	SDG14			SDG5	SDG14
SDG6	SDG14			SDG6	SDG14
SDG7	SDG14			SDG7	SDG14
SDG8	SDG14			SDG8	SDG14
SDG9	SDG14			SDG9	SDG14
SDG10	SDG14			SDG10	SDG14
SDG11	SDG14			SDG11	SDG14
SDG12	SDG14			SDG12	SDG14
SDG13	SDG14			SDG13	SDG14
SDG14	SDG14			SDG14	SDG14
SDG1	SDG15	0.946052		SDG1	SDG15
SDG2	SDG15	0.954696		SDG2	SDG15
SDG3	SDG15	0.838677		SDG3	SDG15	0.105403
SDG4	SDG15	0.76579		SDG4	SDG15	0.187867
SDG5	SDG15			SDG5	SDG15	0.949627
SDG6	SDG15	0.929969		SDG6	SDG15
SDG7	SDG15	0.949204		SDG7	SDG15
SDG8	SDG15	0.964897		SDG8	SDG15
SDG9	SDG15	0.891618		SDG9	SDG15
SDG10	SDG15			SDG10	SDG15
SDG11	SDG15	0.942108		SDG11	SDG15
SDG12	SDG15	0.957767		SDG12	SDG15
SDG13	SDG15			SDG13	SDG15	0.930977
SDG14	SDG15			SDG14	SDG15
SDG15	SDG15	0.92752		SDG15	SDG15
SDG1	SDG16	0.925924		SDG1	SDG16
SDG2	SDG16	0.914984		SDG2	SDG16
SDG3	SDG16	0.766023		SDG3	SDG16	0.150809
SDG4	SDG16	0.91177		SDG4	SDG16
SDG5	SDG16	0.333333		SDG5	SDG16	0.635304
SDG6	SDG16	0.93081		SDG6	SDG16
SDG7	SDG16	0.91244		SDG7	SDG16
SDG8	SDG16	0.945697		SDG8	SDG16
SDG9	SDG16	0.936214		SDG9	SDG16
SDG10	SDG16	1		SDG10	SDG16
SDG11	SDG16	0.914872		SDG11	SDG16
SDG12	SDG16	0.935997		SDG12	SDG16
SDG13	SDG16			SDG13	SDG16	0.920415
SDG14	SDG16			SDG14	SDG16
SDG15	SDG16	0.461223		SDG15	SDG16
SDG16	SDG16	0.945756		SDG16	SDG16
SDG1	SDG17	0.79994		SDG1	SDG17	0.129499
SDG2	SDG17	0.610941		SDG2	SDG17	0.301256
SDG3	SDG17	0.609214		SDG3	SDG17	0.308356
SDG4	SDG17	0.714459		SDG4	SDG17	0.220588
SDG5	SDG17	0.296182		SDG5	SDG17	0.619007
SDG6	SDG17	0.745626		SDG6	SDG17	0.178596
SDG7	SDG17	0.692999		SDG7	SDG17	0.221752
SDG8	SDG17	0.698382		SDG8	SDG17	0.22987
SDG9	SDG17	0.59213		SDG9	SDG17	0.333628
SDG10	SDG17			SDG10	SDG17
SDG11	SDG17	0.62414		SDG11	SDG17	0.2968
SDG12	SDG17	0.566993		SDG12	SDG17	0.349118
SDG13	SDG17	0.455639		SDG13	SDG17	0.440602
SDG14	SDG17			SDG14	SDG17
SDG15	SDG17	0.52434		SDG15	SDG17	0.35236
SDG16	SDG17	0.863114		SDG16	SDG17
SDG17	SDG17	0.616546		SDG17	SDG17	0.289177

## Sheet: Guangdong
First	Second	Synergy_intensity		First	Second	Tradeoff_intensity
SDG1	SDG1	0.989177		SDG1	SDG1
SDG1	SDG2	0.513397		SDG1	SDG2	0.429045
SDG2	SDG2	0.302256		SDG2	SDG2	0.625387
SDG1	SDG3	0.724373		SDG1	SDG3	0.213515
SDG2	SDG3	0.624406		SDG2	SDG3	0.315609
SDG3	SDG3	0.711929		SDG3	SDG3	0.238491
SDG1	SDG4	0.828247		SDG1	SDG4	0.117996
SDG2	SDG4	0.423704		SDG2	SDG4	0.506864
SDG3	SDG4	0.762589		SDG3	SDG4	0.182509
SDG4	SDG4	0.968718		SDG4	SDG4
SDG1	SDG5	0.377964		SDG1	SDG5	0.581837
SDG2	SDG5	0.37957		SDG2	SDG5	0.554725
SDG3	SDG5	0.496891		SDG3	SDG5	0.448546
SDG4	SDG5	0.476899		SDG4	SDG5	0.480772
SDG5	SDG5			SDG5	SDG5	0.944911
SDG1	SDG6	0.963445		SDG1	SDG6
SDG2	SDG6	0.647627		SDG2	SDG6	0.288264
SDG3	SDG6	0.832629		SDG3	SDG6	0.122048
SDG4	SDG6	0.952687		SDG4	SDG6
SDG5	SDG6	0.402262		SDG5	SDG6	0.549184
SDG6	SDG6	0.948676		SDG6	SDG6
SDG1	SDG7	0.971429		SDG1	SDG7
SDG2	SDG7	0.690602		SDG2	SDG7	0.243808
SDG3	SDG7	0.853524		SDG3	SDG7	0.0827741
SDG4	SDG7	0.983437		SDG4	SDG7
SDG5	SDG7	0.472456		SDG5	SDG7	0.49484
SDG6	SDG7	0.932148		SDG6	SDG7
SDG7	SDG7			SDG7	SDG7
SDG1	SDG8	0.963312		SDG1	SDG8
SDG2	SDG8	0.566047		SDG2	SDG8	0.360362
SDG3	SDG8	0.549756		SDG3	SDG8	0.407571
SDG4	SDG8	0.393395		SDG4	SDG8	0.543882
SDG5	SDG8	0.472456		SDG5	SDG8	0.497936
SDG6	SDG8	0.48679		SDG6	SDG8	0.472642
SDG7	SDG8	0.930075		SDG7	SDG8
SDG8	SDG8			SDG8	SDG8
SDG1	SDG9	0.842919		SDG1	SDG9	0.1
SDG2	SDG9	0.657674		SDG2	SDG9	0.282724
SDG3	SDG9	0.827648		SDG3	SDG9	0.118625
SDG4	SDG9	0.951917		SDG4	SDG9
SDG5	SDG9	0.351979		SDG5	SDG9	0.592581
SDG6	SDG9	0.956189		SDG6	SDG9
SDG7	SDG9	0.938346		SDG7	SDG9
SDG8	SDG9	0.974391		SDG8	SDG9
SDG9	SDG9	0.946184		SDG9	SDG9
SDG1	SDG10	0.944911		SDG1	SDG10
SDG2	SDG10	0.472456		SDG2	SDG10	0.453557
SDG3	SDG10	0.821428		SDG3	SDG10	0.115752
SDG4	SDG10	0.472456		SDG4	SDG10	0.471728
SDG5	SDG10	0.666667		SDG5	SDG10	0.31497
SDG6	SDG10	0.938612		SDG6	SDG10
SDG7	SDG10	0.944911		SDG7	SDG10
SDG8	SDG10	0.944911		SDG8	SDG10
SDG9	SDG10	0.938612		SDG9	SDG10
SDG10	SDG10			SDG10	SDG10
SDG1	SDG11	0.933368		SDG1	SDG11
SDG2	SDG11	0.645696		SDG2	SDG11	0.2871
SDG3	SDG11	0.836808		SDG3	SDG11	0.1151
SDG4	SDG11	0.609731		SDG4	SDG11	0.320167
SDG5	SDG11	0.472456		SDG5	SDG11	0.463833
SDG6	SDG11	0.950488		SDG6	SDG11
SDG7	SDG11	0.898123		SDG7	SDG11
SDG8	SDG11	0.557416		SDG8	SDG11	0.35609
SDG9	SDG11	0.903706		SDG9	SDG11
SDG10	SDG11	0.944911		SDG10	SDG11
SDG11	SDG11	0.941771		SDG11	SDG11
SDG1	SDG12	0.642208		SDG1	SDG12	0.311255
SDG2	SDG12	0.463519		SDG2	SDG12	0.456163
SDG3	SDG12	0.586645		SDG3	SDG12	0.341661
SDG4	SDG12	0.327829		SDG4	SDG12	0.596598
SDG5	SDG12	0.472456		SDG5	SDG12	0.497936
SDG6	SDG12	0.649054		SDG6	SDG12	0.293567
SDG7	SDG12	0.62005		SDG7	SDG12	0.298747
SDG8	SDG12	0.666667		SDG8	SDG12	0.302165
SDG9	SDG12	0.634165		SDG9	SDG12	0.296924
SDG10	SDG12	0.944911		SDG10	SDG12
SDG11	SDG12	0.63118		SDG11	SDG12	0.285908
SDG12	SDG12			SDG12	SDG12	0.906494
SDG1	SDG13	0.333333		SDG1	SDG13	0.61604
SDG2	SDG13	0.314757		SDG2	SDG13	0.622723
SDG3	SDG13	0.138653		SDG3	SDG13	0.817199
SDG4	SDG13			SDG4	SDG13	0.960784
SDG5	SDG13	0.973168		SDG5	SDG13
SDG6	SDG13			SDG6	SDG13	0.951151
SDG7	SDG13			SDG7	SDG13	0.978947
SDG8	SDG13			SDG8	SDG13	0.983459
SDG9	SDG13			SDG9	SDG13	0.95589
SDG10	SDG13			SDG10	SDG13
SDG11	SDG13	0.333333		SDG11	SDG13	0.619799
SDG12	SDG13	0.436842		SDG12	SDG13	0.491729
SDG13	SDG13			SDG13	SDG13
SDG1	SDG14	0.947368		SDG1	SDG14
SDG2	SDG14	0.597076		SDG2	SDG14	0.313725
SDG3	SDG14	0.731875		SDG3	SDG14	0.204722
SDG4	SDG14	0.9375		SDG4	SDG14
SDG5	SDG14	0.453557		SDG5	SDG14	0.450464
SDG6	SDG14	0.94281		SDG6	SDG14
SDG7	SDG14	0.936842		SDG7	SDG14
SDG8	SDG14	0.936842		SDG8	SDG14
SDG9	SDG14	0.691667		SDG9	SDG14	0.25
SDG10	SDG14	0.907115		SDG10	SDG14
SDG11	SDG14	0.893498		SDG11	SDG14
SDG12	SDG14	0.936842		SDG12	SDG14
SDG13	SDG14			SDG13	SDG14	0.910526
SDG14	SDG14			SDG14	SDG14
SDG1	SDG15	0.896164		SDG1	SDG15
SDG2	SDG15	0.735531		SDG2	SDG15	0.183059
SDG3	SDG15	0.817967		SDG3	SDG15	0.116261
SDG4	SDG15	0.946497		SDG4	SDG15
SDG5	SDG15	0.158424		SDG5	SDG15	0.762095
SDG6	SDG15	0.933091		SDG6	SDG15
SDG7	SDG15	0.936834		SDG7	SDG15
SDG8	SDG15	0.574607		SDG8	SDG15	0.376751
SDG9	SDG15	0.93188		SDG9	SDG15
SDG10	SDG15	0.950542		SDG10	SDG15
SDG11	SDG15	0.925757		SDG11	SDG15
SDG12	SDG15	0.574607		SDG12	SDG15	0.349099
SDG13	SDG15			SDG13	SDG15	0.939774
SDG14	SDG15	0.908275		SDG14	SDG15
SDG15	SDG15	0.90511		SDG15	SDG15
SDG1	SDG16	0.472456		SDG1	SDG16	0.472456
SDG2	SDG16	0.463006		SDG2	SDG16	0.463006
SDG3	SDG16	0.46859		SDG3	SDG16	0.46859
SDG4	SDG16	0.472092		SDG4	SDG16	0.472092
SDG5	SDG16	0.486228		SDG5	SDG16	0.486228
SDG6	SDG16	0.469306		SDG6	SDG16	0.469306
SDG7	SDG16	0.472456		SDG7	SDG16	0.472456
SDG8	SDG16	0.472456		SDG8	SDG16	0.472456
SDG9	SDG16	0.469306		SDG9	SDG16	0.469306
SDG10	SDG16	0.5		SDG10	SDG16	0.5
SDG11	SDG16	0.472456		SDG11	SDG16	0.472456
SDG12	SDG16	0.472456		SDG12	SDG16	0.472456
SDG13	SDG16			SDG13	SDG16
SDG14	SDG16	0.453557		SDG14	SDG16	0.453557
SDG15	SDG16	0.475271		SDG15	SDG16	0.475271
SDG16	SDG16			SDG16	SDG16	1
SDG1	SDG17	0.46696		SDG1	SDG17	0.476732
SDG2	SDG17	0.377327		SDG2	SDG17	0.568943
SDG3	SDG17	0.377658		SDG3	SDG17	0.56571
SDG4	SDG17	0.378725		SDG4	SDG17	0.578871
SDG5	SDG17	0.484785		SDG5	SDG17	0.453451
SDG6	SDG17	0.311371		SDG6	SDG17	0.645119
SDG7	SDG17	0.393537		SDG7	SDG17	0.528894
SDG8	SDG17	0.311688		SDG8	SDG17	0.664069
SDG9	SDG17	0.382202		SDG9	SDG17	0.583684
SDG10	SDG17	0.472667		SDG10	SDG17	0.472456
SDG11	SDG17	0.296096		SDG11	SDG17	0.618151
SDG12	SDG17	0.457359		SDG12	SDG17	0.494661
SDG13	SDG17	0.654637		SDG13	SDG17	0.302757
SDG14	SDG17	0.307018		SDG14	SDG17	0.626901
SDG15	SDG17	0.414977		SDG15	SDG17	0.520866
SDG16	SDG17	0.472561		SDG16	SDG17	0.472561
SDG17	SDG17	0.249675		SDG17	SDG17	0.710498

## Sheet: Guangxi
First	Second	Synergy_intensity		First	Second	Tradeoff_intensity
SDG1	SDG1	0.910106		SDG1	SDG1
SDG1	SDG2	0.706207		SDG1	SDG2	0.233545
SDG2	SDG2	0.460572		SDG2	SDG2	0.45384
SDG1	SDG3	0.759553		SDG1	SDG3	0.189108
SDG2	SDG3	0.601807		SDG2	SDG3	0.333062
SDG3	SDG3	0.543109		SDG3	SDG3	0.402505
SDG1	SDG4	0.851202		SDG1	SDG4	0.10367
SDG2	SDG4	0.786012		SDG2	SDG4	0.166143
SDG3	SDG4	0.656696		SDG3	SDG4	0.272033
SDG4	SDG4	0.85613		SDG4	SDG4	0.107972
SDG1	SDG5			SDG1	SDG5	0.9484
SDG2	SDG5	0.233088		SDG2	SDG5	0.705624
SDG3	SDG5	0.281765		SDG3	SDG5	0.65646
SDG4	SDG5	0.333333		SDG4	SDG5	0.62451
SDG5	SDG5			SDG5	SDG5
SDG1	SDG6	0.978682		SDG1	SDG6
SDG2	SDG6	0.716189		SDG2	SDG6	0.231242
SDG3	SDG6	0.648758		SDG3	SDG6	0.304584
SDG4	SDG6	0.713353		SDG4	SDG6	0.233971
SDG5	SDG6			SDG5	SDG6	0.941176
SDG6	SDG6	0.985965		SDG6	SDG6
SDG1	SDG7	0.969902		SDG1	SDG7
SDG2	SDG7	0.714004		SDG2	SDG7	0.231509
SDG3	SDG7	0.685637		SDG3	SDG7	0.272525
SDG4	SDG7	0.751141		SDG4	SDG7	0.190977
SDG5	SDG7			SDG5	SDG7	0.943563
SDG6	SDG7	0.986223		SDG6	SDG7
SDG7	SDG7	0.980702		SDG7	SDG7
SDG1	SDG8	0.921753		SDG1	SDG8
SDG2	SDG8	0.762463		SDG2	SDG8	0.154015
SDG3	SDG8	0.69185		SDG3	SDG8	0.240585
SDG4	SDG8	0.942449		SDG4	SDG8
SDG5	SDG8			SDG5	SDG8	0.924238
SDG6	SDG8	0.94386		SDG6	SDG8
SDG7	SDG8	0.946867		SDG7	SDG8
SDG8	SDG8	0.420779		SDG8	SDG8	0.435338
SDG1	SDG9	0.919022		SDG1	SDG9
SDG2	SDG9	0.731115		SDG2	SDG9	0.164024
SDG3	SDG9	0.573022		SDG3	SDG9	0.316635
SDG4	SDG9	0.737415		SDG4	SDG9	0.191878
SDG5	SDG9			SDG5	SDG9	0.902305
SDG6	SDG9	0.903476		SDG6	SDG9
SDG7	SDG9	0.891618		SDG7	SDG9
SDG8	SDG9	0.884689		SDG8	SDG9
SDG9	SDG9	0.869091		SDG9	SDG9
SDG1	SDG10			SDG1	SDG10
SDG2	SDG10			SDG2	SDG10
SDG3	SDG10			SDG3	SDG10
SDG4	SDG10			SDG4	SDG10
SDG5	SDG10	1		SDG5	SDG10
SDG6	SDG10			SDG6	SDG10
SDG7	SDG10			SDG7	SDG10
SDG8	SDG10			SDG8	SDG10
SDG9	SDG10			SDG9	SDG10
SDG10	SDG10			SDG10	SDG10
SDG1	SDG11	0.92062		SDG1	SDG11
SDG2	SDG11	0.705275		SDG2	SDG11	0.204724
SDG3	SDG11	0.769562		SDG3	SDG11	0.166357
SDG4	SDG11	0.693101		SDG4	SDG11	0.219953
SDG5	SDG11			SDG5	SDG11	0.929438
SDG6	SDG11	0.9484		SDG6	SDG11
SDG7	SDG11	0.938471		SDG7	SDG11
SDG8	SDG11	0.892345		SDG8	SDG11
SDG9	SDG11	0.86406		SDG9	SDG11
SDG10	SDG11			SDG10	SDG11
SDG11	SDG11	0.905824		SDG11	SDG11
SDG1	SDG12	0.818172		SDG1	SDG12	0.108418
SDG2	SDG12	0.730109		SDG2	SDG12	0.183065
SDG3	SDG12	0.71025		SDG3	SDG12	0.215829
SDG4	SDG12	0.937775		SDG4	SDG12
SDG5	SDG12			SDG5	SDG12	0.913029
SDG6	SDG12	0.929205		SDG6	SDG12
SDG7	SDG12	0.931028		SDG7	SDG12
SDG8	SDG12	0.920984		SDG8	SDG12
SDG9	SDG12	0.894133		SDG9	SDG12
SDG10	SDG12			SDG10	SDG12
SDG11	SDG12	0.903908		SDG11	SDG12
SDG12	SDG12	0.881681		SDG12	SDG12
SDG1	SDG13	0.72598		SDG1	SDG13	0.19188
SDG2	SDG13	0.450027		SDG2	SDG13	0.462364
SDG3	SDG13	0.520535		SDG3	SDG13	0.400296
SDG4	SDG13	0.445343		SDG4	SDG13	0.470588
SDG5	SDG13	0.956656		SDG5	SDG13
SDG6	SDG13	0.220588		SDG6	SDG13	0.690614
SDG7	SDG13			SDG7	SDG13	0.94787
SDG8	SDG13	0.597222		SDG8	SDG13	0.318296
SDG9	SDG13			SDG9	SDG13	0.920677
SDG10	SDG13			SDG10	SDG13
SDG11	SDG13	0.733431		SDG11	SDG13	0.189474
SDG12	SDG13	0.447917		SDG12	SDG13	0.454135
SDG13	SDG13			SDG13	SDG13
SDG1	SDG14			SDG1	SDG14
SDG2	SDG14	0.850877		SDG2	SDG14
SDG3	SDG14	0.845614		SDG3	SDG14
SDG4	SDG14			SDG4	SDG14
SDG5	SDG14			SDG5	SDG14
SDG6	SDG14			SDG6	SDG14
SDG7	SDG14			SDG7	SDG14
SDG8	SDG14			SDG8	SDG14
SDG9	SDG14	0.428947		SDG9	SDG14	0.5
SDG10	SDG14			SDG10	SDG14
SDG11	SDG14			SDG11	SDG14
SDG12	SDG14			SDG12	SDG14
SDG13	SDG14			SDG13	SDG14
SDG14	SDG14			SDG14	SDG14
SDG1	SDG15	0.933549		SDG1	SDG15
SDG2	SDG15	0.831535		SDG2	SDG15	0.104047
SDG3	SDG15	0.71691		SDG3	SDG15	0.220021
SDG4	SDG15	0.762253		SDG4	SDG15	0.155798
SDG5	SDG15			SDG5	SDG15	0.936105
SDG6	SDG15	0.940822		SDG6	SDG15
SDG7	SDG15	0.940761		SDG7	SDG15
SDG8	SDG15	0.928963		SDG8	SDG15
SDG9	SDG15	0.691595		SDG9	SDG15	0.2
SDG10	SDG15			SDG10	SDG15
SDG11	SDG15	0.914425		SDG11	SDG15
SDG12	SDG15	0.922721		SDG12	SDG15
SDG13	SDG15	0.351691		SDG13	SDG15	0.541459
SDG14	SDG15			SDG14	SDG15
SDG15	SDG15	0.922792		SDG15	SDG15
SDG1	SDG16	0.95572		SDG1	SDG16
SDG2	SDG16	0.669988		SDG2	SDG16	0.264175
SDG3	SDG16	0.826388		SDG3	SDG16	0.1142
SDG4	SDG16	0.959364		SDG4	SDG16
SDG5	SDG16	0.333333		SDG5	SDG16	0.616931
SDG6	SDG16	0.955012		SDG6	SDG16
SDG7	SDG16	0.950858		SDG7	SDG16
SDG8	SDG16	0.947719		SDG8	SDG16
SDG9	SDG16	0.936873		SDG9	SDG16
SDG10	SDG16	1		SDG10	SDG16
SDG11	SDG16	0.934767		SDG11	SDG16
SDG12	SDG16	0.746753		SDG12	SDG16	0.165432
SDG13	SDG16	0.441176		SDG13	SDG16	0.459752
SDG14	SDG16			SDG14	SDG16
SDG15	SDG16	0.467591		SDG15	SDG16
SDG16	SDG16	0.944911		SDG16	SDG16
SDG1	SDG17	0.686024		SDG1	SDG17	0.255659
SDG2	SDG17	0.485613		SDG2	SDG17	0.416994
SDG3	SDG17	0.564806		SDG3	SDG17	0.350942
SDG4	SDG17	0.649016		SDG4	SDG17	0.302374
SDG5	SDG17	0.619883		SDG5	SDG17	0.302374
SDG6	SDG17	0.681704		SDG6	SDG17	0.2599
SDG7	SDG17	0.511598		SDG7	SDG17	0.399499
SDG8	SDG17	0.530365		SDG8	SDG17	0.375325
SDG9	SDG17	0.478164		SDG9	SDG17	0.395788
SDG10	SDG17			SDG10	SDG17
SDG11	SDG17	0.529925		SDG11	SDG17	0.353684
SDG12	SDG17	0.549		SDG12	SDG17	0.346487
SDG13	SDG17	0.624561		SDG13	SDG17	0.302757
SDG14	SDG17			SDG14	SDG17
SDG15	SDG17	0.306218		SDG15	SDG17	0.58933
SDG16	SDG17	0.751518		SDG16	SDG17	0.177544
SDG17	SDG17	0.563203		SDG17	SDG17	0.343117

## Sheet: Guizhou
First	Second	Synergy_intensity		First	Second	Tradeoff_intensity
SDG1	SDG1	0.942661		SDG1	SDG1
SDG1	SDG2	0.913874		SDG1	SDG2
SDG2	SDG2	0.855493		SDG2	SDG2
SDG1	SDG3	0.72415		SDG1	SDG3	0.22715
SDG2	SDG3	0.799139		SDG2	SDG3	0.126812
SDG3	SDG3	0.57705		SDG3	SDG3	0.345185
SDG1	SDG4	0.731811		SDG1	SDG4	0.214177
SDG2	SDG4	0.632684		SDG2	SDG4	0.303415
SDG3	SDG4	0.643645		SDG3	SDG4	0.282375
SDG4	SDG4	0.82345		SDG4	SDG4	0.122512
SDG1	SDG5	0.472456		SDG1	SDG5	0.495356
SDG2	SDG5	0.376242		SDG2	SDG5	0.557892
SDG3	SDG5	0.36119		SDG3	SDG5	0.582124
SDG4	SDG5	0.324152		SDG4	SDG5	0.645637
SDG5	SDG5			SDG5	SDG5	0.944911
SDG1	SDG6	0.969828		SDG1	SDG6
SDG2	SDG6	0.928427		SDG2	SDG6
SDG3	SDG6	0.773634		SDG3	SDG6	0.160092
SDG4	SDG6	0.797053		SDG4	SDG6	0.14386
SDG5	SDG6	0.472456		SDG5	SDG6	0.5
SDG6	SDG6	0.951514		SDG6	SDG6
SDG1	SDG7	0.97049		SDG1	SDG7
SDG2	SDG7	0.915655		SDG2	SDG7
SDG3	SDG7	0.776209		SDG3	SDG7	0.166581
SDG4	SDG7	0.679162		SDG4	SDG7	0.26015
SDG5	SDG7	0.472456		SDG5	SDG7	0.496001
SDG6	SDG7	0.955644		SDG6	SDG7
SDG7	SDG7	0.985965		SDG7	SDG7
SDG1	SDG8	0.939394		SDG1	SDG8
SDG2	SDG8	0.898403		SDG2	SDG8
SDG3	SDG8	0.720372		SDG3	SDG8	0.219296
SDG4	SDG8	0.678032		SDG4	SDG8	0.25961
SDG5	SDG8	0.472456		SDG5	SDG8	0.497936
SDG6	SDG8	0.951823		SDG6	SDG8
SDG7	SDG8	0.988722		SDG7	SDG8
SDG8	SDG8	0.48961		SDG8	SDG8	0.488722
SDG1	SDG9	0.856317		SDG1	SDG9	0.0833333
SDG2	SDG9	0.90114		SDG2	SDG9
SDG3	SDG9	0.746879		SDG3	SDG9	0.184677
SDG4	SDG9	0.735454		SDG4	SDG9	0.210802
SDG5	SDG9	0.402262		SDG5	SDG9	0.537815
SDG6	SDG9	0.865682		SDG6	SDG9	0.0709376
SDG7	SDG9	0.839248		SDG7	SDG9	0.0839098
SDG8	SDG9	0.914328		SDG8	SDG9
SDG9	SDG9	0.909649		SDG9	SDG9
SDG1	SDG10	0.944911		SDG1	SDG10
SDG2	SDG10	0.940605		SDG2	SDG10
SDG3	SDG10	0.750427		SDG3	SDG10	0.188982
SDG4	SDG10	0.944911		SDG4	SDG10
SDG5	SDG10	0.666667		SDG5	SDG10	0.31497
SDG6	SDG10	0.944911		SDG6	SDG10
SDG7	SDG10	0.944911		SDG7	SDG10
SDG8	SDG10	0.944911		SDG8	SDG10
SDG9	SDG10	0.925579		SDG9	SDG10
SDG10	SDG10			SDG10	SDG10
SDG1	SDG11	0.939749		SDG1	SDG11
SDG2	SDG11	0.863069		SDG2	SDG11
SDG3	SDG11	0.796401		SDG3	SDG11	0.145735
SDG4	SDG11	0.942404		SDG4	SDG11
SDG5	SDG11	0.944184		SDG5	SDG11
SDG6	SDG11	0.948382		SDG6	SDG11
SDG7	SDG11	0.883124		SDG7	SDG11
SDG8	SDG11	0.866097		SDG8	SDG11
SDG9	SDG11	0.758523		SDG9	SDG11	0.12073
SDG10	SDG11	0.944184		SDG10	SDG11
SDG11	SDG11	0.912732		SDG11	SDG11
SDG1	SDG12	0.929281		SDG1	SDG12
SDG2	SDG12	0.892601		SDG2	SDG12
SDG3	SDG12	0.743094		SDG3	SDG12	0.185962
SDG4	SDG12	0.718277		SDG4	SDG12	0.216342
SDG5	SDG12	0.469306		SDG5	SDG12	0.48968
SDG6	SDG12	0.951277		SDG6	SDG12
SDG7	SDG12	0.969382		SDG7	SDG12
SDG8	SDG12	0.941576		SDG8	SDG12
SDG9	SDG12	0.892408		SDG9	SDG12
SDG10	SDG12	0.938612		SDG10	SDG12
SDG11	SDG12	0.891762		SDG11	SDG12
SDG12	SDG12	0.905514		SDG12	SDG12
SDG1	SDG13	0.634804		SDG1	SDG13	0.310777
SDG2	SDG13			SDG2	SDG13	0.898479
SDG3	SDG13	0.146102		SDG3	SDG13	0.755162
SDG4	SDG13			SDG4	SDG13	0.907121
SDG5	SDG13	0.496904		SDG5	SDG13	0.472456
SDG6	SDG13			SDG6	SDG13	0.957843
SDG7	SDG13			SDG7	SDG13	0.935088
SDG8	SDG13			SDG8	SDG13	0.938346
SDG9	SDG13			SDG9	SDG13	0.896241
SDG10	SDG13			SDG10	SDG13	0.944911
SDG11	SDG13	0.634804		SDG11	SDG13	0.281203
SDG12	SDG13			SDG12	SDG13	0.91015
SDG13	SDG13			SDG13	SDG13
SDG1	SDG14			SDG1	SDG14
SDG2	SDG14			SDG2	SDG14
SDG3	SDG14			SDG3	SDG14
SDG4	SDG14			SDG4	SDG14
SDG5	SDG14			SDG5	SDG14
SDG6	SDG14			SDG6	SDG14
SDG7	SDG14			SDG7	SDG14
SDG8	SDG14			SDG8	SDG14
SDG9	SDG14			SDG9	SDG14
SDG10	SDG14			SDG10	SDG14
SDG11	SDG14			SDG11	SDG14
SDG12	SDG14			SDG12	SDG14
SDG13	SDG14			SDG13	SDG14
SDG14	SDG14			SDG14	SDG14
SDG1	SDG15	0.945268		SDG1	SDG15
SDG2	SDG15	0.919568		SDG2	SDG15
SDG3	SDG15	0.683919		SDG3	SDG15	0.241893
SDG4	SDG15	0.746727		SDG4	SDG15	0.172367
SDG5	SDG15	0.237635		SDG5	SDG15	0.708022
SDG6	SDG15	0.934581		SDG6	SDG15
SDG7	SDG15	0.95137		SDG7	SDG15
SDG8	SDG15	0.946514		SDG8	SDG15
SDG9	SDG15	0.938202		SDG9	SDG15
SDG10	SDG15	0.950542		SDG10	SDG15
SDG11	SDG15	0.770505		SDG11	SDG15	0.137255
SDG12	SDG15	0.926105		SDG12	SDG15
SDG13	SDG15			SDG13	SDG15	0.917184
SDG14	SDG15			SDG14	SDG15
SDG15	SDG15	0.922792		SDG15	SDG15
SDG1	SDG16	0.968144		SDG1	SDG16
SDG2	SDG16	0.937806		SDG2	SDG16
SDG3	SDG16	0.745332		SDG3	SDG16	0.197835
SDG4	SDG16	0.754822		SDG4	SDG16	0.192398
SDG5	SDG16	0.490819		SDG5	SDG16	0.481147
SDG6	SDG16	0.952367		SDG6	SDG16
SDG7	SDG16	0.961176		SDG7	SDG16
SDG8	SDG16	0.958596		SDG8	SDG16
SDG9	SDG16	0.944209		SDG9	SDG16
SDG10	SDG16	0.981637		SDG10	SDG16
SDG11	SDG16	0.947774		SDG11	SDG16
SDG12	SDG16	0.950452		SDG12	SDG16
SDG13	SDG16			SDG13	SDG16	0.936442
SDG14	SDG16			SDG14	SDG16
SDG15	SDG16	0.475763		SDG15	SDG16
SDG16	SDG16	0.963274		SDG16	SDG16
SDG1	SDG17	0.924675		SDG1	SDG17
SDG2	SDG17	0.613709		SDG2	SDG17	0.329293
SDG3	SDG17	0.789674		SDG3	SDG17	0.2
SDG4	SDG17	1		SDG4	SDG17
SDG5	SDG17			SDG5	SDG17	0.980392
SDG6	SDG17	0.977332		SDG6	SDG17
SDG7	SDG17	0.949624		SDG7	SDG17
SDG8	SDG17	0.910245		SDG8	SDG17
SDG9	SDG17	0.776537		SDG9	SDG17	0.197576
SDG10	SDG17			SDG10	SDG17
SDG11	SDG17	0.925108		SDG11	SDG17
SDG12	SDG17	0.899968		SDG12	SDG17
SDG13	SDG17			SDG13	SDG17	0.948872
SDG14	SDG17			SDG14	SDG17
SDG15	SDG17	0.872399		SDG15	SDG17
SDG16	SDG17	0.992422		SDG16	SDG17
SDG17	SDG17			SDG17	SDG17

## Sheet: Hainan
First	Second	Synergy_intensity		First	Second	Tradeoff_intensity
SDG1	SDG1	0.92529		SDG1	SDG1
SDG1	SDG2	0.813517		SDG1	SDG2	0.122917
SDG2	SDG2	0.606594		SDG2	SDG2	0.298962
SDG1	SDG3	0.763		SDG1	SDG3	0.19104
SDG2	SDG3	0.748039		SDG2	SDG3	0.191742
SDG3	SDG3	0.678202		SDG3	SDG3	0.271852
SDG1	SDG4	0.624341		SDG1	SDG4	0.313577
SDG2	SDG4	0.6087		SDG2	SDG4	0.317424
SDG3	SDG4	0.529208		SDG3	SDG4	0.399432
SDG4	SDG4	0.777107		SDG4	SDG4	0.176058
SDG1	SDG5			SDG1	SDG5	0.985552
SDG2	SDG5			SDG2	SDG5	0.950464
SDG3	SDG5	0.137387		SDG3	SDG5	0.822463
SDG4	SDG5	0.372755		SDG4	SDG5	0.594706
SDG5	SDG5	0.885347		SDG5	SDG5
SDG1	SDG6	0.938191		SDG1	SDG6
SDG2	SDG6	0.934428		SDG2	SDG6
SDG3	SDG6	0.828182		SDG3	SDG6	0.104925
SDG4	SDG6	0.631829		SDG4	SDG6	0.293028
SDG5	SDG6			SDG5	SDG6	0.945098
SDG6	SDG6	0.920046		SDG6	SDG6
SDG1	SDG7	0.939818		SDG1	SDG7
SDG2	SDG7	0.899398		SDG2	SDG7
SDG3	SDG7	0.703096		SDG3	SDG7	0.22447
SDG4	SDG7	0.636025		SDG4	SDG7	0.282957
SDG5	SDG7			SDG5	SDG7	0.962848
SDG6	SDG7	0.926589		SDG6	SDG7
SDG7	SDG7			SDG7	SDG7
SDG1	SDG8	0.926948		SDG1	SDG8
SDG2	SDG8	0.673684		SDG2	SDG8	0.226734
SDG3	SDG8	0.76535		SDG3	SDG8	0.125298
SDG4	SDG8	0.685566		SDG4	SDG8	0.218182
SDG5	SDG8			SDG5	SDG8	0.878225
SDG6	SDG8	0.903509		SDG6	SDG8
SDG7	SDG8	0.890226		SDG7	SDG8
SDG8	SDG8			SDG8	SDG8	0.923308
SDG1	SDG9	0.749784		SDG1	SDG9	0.13961
SDG2	SDG9	0.805767		SDG2	SDG9	0.10766
SDG3	SDG9	0.676838		SDG3	SDG9	0.247576
SDG4	SDG9	0.473426		SDG4	SDG9	0.452435
SDG5	SDG9			SDG5	SDG9	0.958204
SDG6	SDG9	0.679427		SDG6	SDG9	0.257165
SDG7	SDG9	0.632868		SDG7	SDG9	0.251011
SDG8	SDG9	0.60303		SDG8	SDG9	0.281203
SDG9	SDG9	0.887662		SDG9	SDG9
SDG1	SDG10			SDG1	SDG10
SDG2	SDG10			SDG2	SDG10
SDG3	SDG10			SDG3	SDG10
SDG4	SDG10			SDG4	SDG10
SDG5	SDG10	1		SDG5	SDG10
SDG6	SDG10			SDG6	SDG10
SDG7	SDG10			SDG7	SDG10
SDG8	SDG10			SDG8	SDG10
SDG9	SDG10			SDG9	SDG10
SDG10	SDG10			SDG10	SDG10
SDG1	SDG11	0.965686		SDG1	SDG11
SDG2	SDG11			SDG2	SDG11	0.875
SDG3	SDG11	0.962848		SDG3	SDG11
SDG4	SDG11	0.987879		SDG4	SDG11
SDG5	SDG11			SDG5	SDG11
SDG6	SDG11	0.861713		SDG6	SDG11
SDG7	SDG11			SDG7	SDG11
SDG8	SDG11			SDG8	SDG11
SDG9	SDG11			SDG9	SDG11
SDG10	SDG11			SDG10	SDG11
SDG11	SDG11	0.914216		SDG11	SDG11
SDG1	SDG12	0.926948		SDG1	SDG12
SDG2	SDG12	0.673684		SDG2	SDG12	0.226734
SDG3	SDG12	0.76535		SDG3	SDG12	0.125298
SDG4	SDG12	0.685566		SDG4	SDG12	0.218182
SDG5	SDG12			SDG5	SDG12	0.878225
SDG6	SDG12	0.903509		SDG6	SDG12
SDG7	SDG12	0.890226		SDG7	SDG12
SDG8	SDG12	1		SDG8	SDG12
SDG9	SDG12	0.904545		SDG9	SDG12
SDG10	SDG12			SDG10	SDG12
SDG11	SDG12	1		SDG11	SDG12
SDG12	SDG12			SDG12	SDG12
SDG1	SDG13	0.478554		SDG1	SDG13	0.461278
SDG2	SDG13			SDG2	SDG13	0.936591
SDG3	SDG13	0.137692		SDG3	SDG13	0.811415
SDG4	SDG13	0.290727		SDG4	SDG13	0.643963
SDG5	SDG13	0.973168		SDG5	SDG13
SDG6	SDG13			SDG6	SDG13	0.918997
SDG7	SDG13			SDG7	SDG13	0.948872
SDG8	SDG13			SDG8	SDG13	0.854135
SDG9	SDG13			SDG9	SDG13	0.925815
SDG10	SDG13			SDG10	SDG13
SDG11	SDG13	0.957108		SDG11	SDG13
SDG12	SDG13			SDG12	SDG13	0.854135
SDG13	SDG13			SDG13	SDG13
SDG1	SDG14	0.917892		SDG1	SDG14
SDG2	SDG14	0.918301		SDG2	SDG14
SDG3	SDG14	0.785968		SDG3	SDG14	0.127783
SDG4	SDG14	0.928922		SDG4	SDG14
SDG5	SDG14			SDG5	SDG14	0.932353
SDG6	SDG14	0.943627		SDG6	SDG14
SDG7	SDG14	0.955882		SDG7	SDG14
SDG8	SDG14	0.889706		SDG8	SDG14
SDG9	SDG14	0.615196		SDG9	SDG14	0.333333
SDG10	SDG14			SDG10	SDG14
SDG11	SDG14			SDG11	SDG14
SDG12	SDG14	0.889706		SDG12	SDG14
SDG13	SDG14			SDG13	SDG14	0.909314
SDG14	SDG14			SDG14	SDG14
SDG1	SDG15	0.937973		SDG1	SDG15
SDG2	SDG15	0.93618		SDG2	SDG15
SDG3	SDG15	0.760309		SDG3	SDG15	0.169108
SDG4	SDG15	0.475647		SDG4	SDG15	0.445372
SDG5	SDG15			SDG5	SDG15	0.94022
SDG6	SDG15	0.933938		SDG6	SDG15
SDG7	SDG15	0.934098		SDG7	SDG15
SDG8	SDG15	0.914903		SDG8	SDG15
SDG9	SDG15	0.628782		SDG9	SDG15	0.296872
SDG10	SDG15			SDG10	SDG15
SDG11	SDG15	0.943242		SDG11	SDG15
SDG12	SDG15	0.914903		SDG12	SDG15
SDG13	SDG15			SDG13	SDG15	0.91561
SDG14	SDG15	0.939135		SDG14	SDG15
SDG15	SDG15	0.453762		SDG15	SDG15	0.466667
SDG1	SDG16	0.913684		SDG1	SDG16
SDG2	SDG16	0.660066		SDG2	SDG16	0.258109
SDG3	SDG16	0.840312		SDG3	SDG16	0.0720662
SDG4	SDG16	0.613216		SDG4	SDG16	0.293567
SDG5	SDG16	0.5		SDG5	SDG16	0.472456
SDG6	SDG16	0.906504		SDG6	SDG16
SDG7	SDG16	0.918961		SDG7	SDG16
SDG8	SDG16	0.937368		SDG8	SDG16
SDG9	SDG16	0.737423		SDG9	SDG16	0.182456
SDG10	SDG16	1		SDG10	SDG16
SDG11	SDG16	0.896801		SDG11	SDG16
SDG12	SDG16	0.937368		SDG12	SDG16
SDG13	SDG16			SDG13	SDG16	0.900926
SDG14	SDG16	0.944911		SDG14	SDG16
SDG15	SDG16	0.461759		SDG15	SDG16
SDG16	SDG16	0.926013		SDG16	SDG16
SDG1	SDG17	0.463904		SDG1	SDG17	0.455032
SDG2	SDG17	0.38971		SDG2	SDG17	0.529286
SDG3	SDG17	0.446354		SDG3	SDG17	0.475178
SDG4	SDG17	0.555257		SDG4	SDG17	0.391707
SDG5	SDG17	0.314413		SDG5	SDG17	0.6314
SDG6	SDG17	0.524399		SDG6	SDG17	0.401244
SDG7	SDG17	0.610467		SDG7	SDG17	0.318546
SDG8	SDG17	0.477471		SDG8	SDG17	0.434416
SDG9	SDG17	0.410665		SDG9	SDG17	0.484534
SDG10	SDG17			SDG10	SDG17
SDG11	SDG17	0.987804		SDG11	SDG17
SDG12	SDG17	0.477471		SDG12	SDG17	0.434416
SDG13	SDG17	0.471429		SDG13	SDG17	0.470934
SDG14	SDG17	0.454016		SDG14	SDG17	0.464461
SDG15	SDG17	0.465165		SDG15	SDG17	0.466435
SDG16	SDG17	0.461961		SDG16	SDG17	0.456265
SDG17	SDG17	0.302415		SDG17	SDG17	0.602561

## Sheet: Hebei
First	Second	Synergy_intensity		First	Second	Tradeoff_intensity
SDG1	SDG1	0.960065		SDG1	SDG1
SDG1	SDG2	0.979574		SDG1	SDG2
SDG2	SDG2	0.966647		SDG2	SDG2
SDG1	SDG3	0.858153		SDG1	SDG3	0.118771
SDG2	SDG3	0.821132		SDG2	SDG3	0.136134
SDG3	SDG3	0.715464		SDG3	SDG3	0.231019
SDG1	SDG4	0.906512		SDG1	SDG4	0.0786305
SDG2	SDG4	0.816875		SDG2	SDG4	0.141883
SDG3	SDG4	0.757638		SDG3	SDG4	0.212981
SDG4	SDG4	0.986822		SDG4	SDG4
SDG1	SDG5			SDG1	SDG5	0.853917
SDG2	SDG5			SDG2	SDG5	0.839986
SDG3	SDG5			SDG3	SDG5	0.860694
SDG4	SDG5	1		SDG4	SDG5
SDG5	SDG5			SDG5	SDG5
SDG1	SDG6	0.993631		SDG1	SDG6
SDG2	SDG6	0.973552		SDG2	SDG6
SDG3	SDG6	0.829914		SDG3	SDG6	0.139661
SDG4	SDG6	0.867712		SDG4	SDG6	0.105921
SDG5	SDG6			SDG5	SDG6
SDG6	SDG6	0.982766		SDG6	SDG6
SDG1	SDG7	0.946566		SDG1	SDG7
SDG2	SDG7	0.940057		SDG2	SDG7
SDG3	SDG7	0.798981		SDG3	SDG7	0.15084
SDG4	SDG7	0.803837		SDG4	SDG7	0.138312
SDG5	SDG7			SDG5	SDG7	0.846729
SDG6	SDG7	0.955642		SDG6	SDG7
SDG7	SDG7	0.912782		SDG7	SDG7
SDG1	SDG8	0.983796		SDG1	SDG8
SDG2	SDG8	0.960668		SDG2	SDG8
SDG3	SDG8	0.8597		SDG3	SDG8	0.102313
SDG4	SDG8	0.818605		SDG4	SDG8	0.139394
SDG5	SDG8			SDG5	SDG8	0.881778
SDG6	SDG8	0.972449		SDG6	SDG8
SDG7	SDG8	0.955869		SDG7	SDG8
SDG8	SDG8	0.956044		SDG8	SDG8
SDG1	SDG9	0.9892		SDG1	SDG9
SDG2	SDG9	0.970781		SDG2	SDG9
SDG3	SDG9	0.853032		SDG3	SDG9	0.110963
SDG4	SDG9	0.759407		SDG4	SDG9	0.197203
SDG5	SDG9			SDG5	SDG9	0.910212
SDG6	SDG9	0.981465		SDG6	SDG9
SDG7	SDG9	0.935094		SDG7	SDG9
SDG8	SDG9	0.958952		SDG8	SDG9
SDG9	SDG9	0.943472		SDG9	SDG9
SDG1	SDG10	0.97248		SDG1	SDG10
SDG2	SDG10	0.938916		SDG2	SDG10
SDG3	SDG10	0.834285		SDG3	SDG10	0.117381
SDG4	SDG10	0.965731		SDG4	SDG10
SDG5	SDG10	1		SDG5	SDG10
SDG6	SDG10	0.949432		SDG6	SDG10
SDG7	SDG10	0.931824		SDG7	SDG10
SDG8	SDG10	0.93808		SDG8	SDG10
SDG9	SDG10	0.958882		SDG9	SDG10
SDG10	SDG10			SDG10	SDG10
SDG1	SDG11	0.984946		SDG1	SDG11
SDG2	SDG11	0.951298		SDG2	SDG11
SDG3	SDG11	0.839225		SDG3	SDG11	0.110513
SDG4	SDG11	0.728546		SDG4	SDG11	0.21643
SDG5	SDG11			SDG5	SDG11	0.860694
SDG6	SDG11	0.961408		SDG6	SDG11
SDG7	SDG11	0.924522		SDG7	SDG11
SDG8	SDG11	0.9499		SDG8	SDG11
SDG9	SDG11	0.963785		SDG9	SDG11
SDG10	SDG11	0.933265		SDG10	SDG11
SDG11	SDG11	0.923656		SDG11	SDG11
SDG1	SDG12	0.81983		SDG1	SDG12	0.137229
SDG2	SDG12	0.800556		SDG2	SDG12	0.146846
SDG3	SDG12	0.687718		SDG3	SDG12	0.253266
SDG4	SDG12	0.818605		SDG4	SDG12	0.139394
SDG5	SDG12			SDG5	SDG12	0.881778
SDG6	SDG12	0.694606		SDG6	SDG12	0.249123
SDG7	SDG12	0.955869		SDG7	SDG12
SDG8	SDG12	0.782418		SDG8	SDG12	0.191209
SDG9	SDG12	0.729829		SDG9	SDG12	0.228084
SDG10	SDG12	0.46904		SDG10	SDG12	0.436017
SDG11	SDG12	0.967795		SDG11	SDG12
SDG12	SDG12	0.478022		SDG12	SDG12	0.478022
SDG1	SDG13	1		SDG1	SDG13
SDG2	SDG13			SDG2	SDG13	0.87566
SDG3	SDG13			SDG3	SDG13	0.854135
SDG4	SDG13	1		SDG4	SDG13
SDG5	SDG13			SDG5	SDG13
SDG6	SDG13			SDG6	SDG13
SDG7	SDG13			SDG7	SDG13
SDG8	SDG13			SDG8	SDG13	0.893233
SDG9	SDG13			SDG9	SDG13	0.903759
SDG10	SDG13			SDG10	SDG13
SDG11	SDG13	0.5		SDG11	SDG13	0.487616
SDG12	SDG13			SDG12	SDG13
SDG13	SDG13			SDG13	SDG13
SDG1	SDG14			SDG1	SDG14
SDG2	SDG14			SDG2	SDG14
SDG3	SDG14			SDG3	SDG14
SDG4	SDG14			SDG4	SDG14
SDG5	SDG14			SDG5	SDG14
SDG6	SDG14			SDG6	SDG14
SDG7	SDG14			SDG7	SDG14
SDG8	SDG14			SDG8	SDG14
SDG9	SDG14	0.427193		SDG9	SDG14	0.5
SDG10	SDG14			SDG10	SDG14
SDG11	SDG14			SDG11	SDG14
SDG12	SDG14			SDG12	SDG14
SDG13	SDG14			SDG13	SDG14
SDG14	SDG14			SDG14	SDG14
SDG1	SDG15	0.742352		SDG1	SDG15	0.189188
SDG2	SDG15	0.589524		SDG2	SDG15	0.335939
SDG3	SDG15	0.582161		SDG3	SDG15	0.347145
SDG4	SDG15	0.612625		SDG4	SDG15	0.315484
SDG5	SDG15	0.885515		SDG5	SDG15
SDG6	SDG15	0.514492		SDG6	SDG15	0.412077
SDG7	SDG15	0.595192		SDG7	SDG15	0.29892
SDG8	SDG15	0.55726		SDG8	SDG15	0.378366
SDG9	SDG15	0.641169		SDG9	SDG15	0.283599
SDG10	SDG15	0.89814		SDG10	SDG15
SDG11	SDG15	0.656239		SDG11	SDG15	0.266912
SDG12	SDG15	0.398043		SDG12	SDG15	0.537185
SDG13	SDG15			SDG13	SDG15
SDG14	SDG15			SDG14	SDG15
SDG15	SDG15	0.302508		SDG15	SDG15	0.60534
SDG1	SDG16	0.911326		SDG1	SDG16
SDG2	SDG16	0.896708		SDG2	SDG16
SDG3	SDG16	0.801393		SDG3	SDG16	0.101543
SDG4	SDG16	0.893596		SDG4	SDG16
SDG5	SDG16	1		SDG5	SDG16
SDG6	SDG16	0.902546		SDG6	SDG16
SDG7	SDG16	0.902566		SDG7	SDG16
SDG8	SDG16	0.912281		SDG8	SDG16
SDG9	SDG16	0.897497		SDG9	SDG16
SDG10	SDG16	0.954029		SDG10	SDG16
SDG11	SDG16	0.91899		SDG11	SDG16
SDG12	SDG16	0.608188		SDG12	SDG16	0.30319
SDG13	SDG16			SDG13	SDG16
SDG14	SDG16			SDG14	SDG16
SDG15	SDG16	0.459038		SDG15	SDG16	0.432237
SDG16	SDG16			SDG16	SDG16
SDG1	SDG17	0.840387		SDG1	SDG17	0.10636
SDG2	SDG17	0.743915		SDG2	SDG17	0.188222
SDG3	SDG17	0.654357		SDG3	SDG17	0.276527
SDG4	SDG17	0.714842		SDG4	SDG17	0.23739
SDG5	SDG17			SDG5	SDG17
SDG6	SDG17	0.847163		SDG6	SDG17	0.1106
SDG7	SDG17	0.793815		SDG7	SDG17	0.126817
SDG8	SDG17	0.825757		SDG8	SDG17	0.107895
SDG9	SDG17	0.706877		SDG9	SDG17	0.236842
SDG10	SDG17	0.963101		SDG10	SDG17
SDG11	SDG17	0.835568		SDG11	SDG17	0.0947368
SDG12	SDG17	0.660606		SDG12	SDG17	0.254525
SDG13	SDG17	1		SDG13	SDG17
SDG14	SDG17			SDG14	SDG17
SDG15	SDG17	0.532699		SDG15	SDG17	0.389165
SDG16	SDG17	0.69556		SDG16	SDG17	0.227301
SDG17	SDG17	0.601468		SDG17	SDG17	0.303721

[truncated: 21 more sheets: Heilongjiang, Henan, Hubei, Hunan, Inner Mongolia, Jiangsu, Jiangxi, Jilin, Liaoning, Ningxia, Qinghai, Shaanxi, Shandong, Shanghai, Shanxi, Sichuan, Tianjin, Tibet, Xinjiang, Yunnan …]
