# Supplementary material for: Intranational synergies and trade-offs reveal common and differentiated priorities of sustainable development goals in China
Source: Nat Commun. 2024 Mar 13;15:2251. doi: 10.1038/s41467-024-46491-6 (PMC10937989; doi:10.1038/s41467-024-46491-6)
Supplement: Supplementary file 5 — Supplementary Data 2 [file 41467_2024_46491_MOESM5_ESM.xlsx]

## Sheet: Sheet1
Indicator1	Indicator2	Explanations on the association	References	Uni-/Bi-directionality
1.2.1 Rural poverty incidence rate	1.3.1 Proportion of population covered by insurance (endowment, unemployment, and medicare)	Reducing the incidence of poverty and increasing social security coverage are mutually reinforcing	Liu, Q. Q., Yu, M., & Wang, X. L. (2015). Poverty reduction within the framework of SDGs and Post-2015 Development Agenda. Advances in Climate Change Research, 6(1), 67-73. Roy, J., Tscharket, P., Waisman, H., Abdul Halim, S., Antwi-Agyei, P., Dasgupta, P., ... & Suarez Rodriguez, A. G. (2018). Sustainable development, poverty eradication and reducing inequalities. Dhahri, S., & Omri, A. (2020). …	2
1.2.1 Rural poverty incidence rate	1.4.1 Proportion of population with access to basic services such as education and insurance	Reducing the incidence of poverty and increasing the proportion of people accessing basic services are mutually reinforcing		2
1.2.1 Rural poverty incidence rate	1.5.1 Number of deaths, missing persons and directly affected persons attributed to disasters per persons attributed to disasters per 100,000 population	Poverty reduction helps build resilience against risks		2
1.2.1 Rural poverty incidence rate	2.1.2 Cereal yield (t/ha)	Increase grain production help to reduce the incidence of poverty		1
1.2.1 Rural poverty incidence rate	2.2.1 Percentage children born with low birth weight	Reducing poverty helps reduce the proportion of underweight children		1
1.2.1 Rural poverty incidence rate	2.2.2 Prevalence of malnutrition among children under 5 years of age	Poverty reduction helps reduce child malnutrition rates		1
1.2.1 Rural poverty incidence rate	2.3.1 Volume of production (farming/pastoral/forestry) per capita (rural population)	Reduce the incidence of poverty, people can invest more in agriculture, animal husbandry, forestry production, increase per capita output, and vice versa		1
1.2.1 Rural poverty incidence rate	2.4.1 Proportion of agricultural area under productive and sustainable agriculture	Interaction between Poverty Reduction and Development of Sustainable Agriculture		1
1.2.1 Rural poverty incidence rate	2.a.L Number of agricultural extension workers per 1,000 farmers	Poverty reduction drives people to work more in agricultural extension and vice versa		1
1.2.1 Rural poverty incidence rate	3.1.1 Maternal mortality ratio	Poverty reduction helps reduce maternal mortality		1
1.2.1 Rural poverty incidence rate	3.1.2 Proportion of births attended by skilled health personnel	Reducing the incidence of poverty and increasing the proportion of reproductive health services are mutually reinforcing		1
1.2.1 Rural poverty incidence rate	3.2.1 Under-five child with low birth weight (%)	Poverty reduction can help reduce the proportion of underweight children		1
1.2.1 Rural poverty incidence rate	3.2.2 Neonatal mortality rate (per 1,000 live births)	Reducing the incidence of poverty and reducing neonatal mortality are mutually reinforcing		1
1.2.1 Rural poverty incidence rate	3.3.1 Number of new HIV infections per 100,000 uninfected population	Poverty reduction and AIDS reduction are mutually reinforcing		2
1.2.1 Rural poverty incidence rate	3.3.2 Tuberculosis incidence per 100,000 population	Reducing poverty and reducing TB incidence are mutually reinforcing		2
1.2.1 Rural poverty incidence rate	3.3.4 Hepatitis B incidence per 100,000 population	Poverty reduction helps reduce the incidence of hepatitis B		2
1.2.1 Rural poverty incidence rate	3.4.L Annual consumption of vegetables by rural population (kg/year/person)	Poverty reduction can help increase people's demand for healthy diets, with more vegetables		1
1.2.1 Rural poverty incidence rate	3.6.1 Death rate due to road traffic injuries (per 100,000 people)	Poverty reduction helps to strengthen the ability to resist traffic accidents and reduce the fatality rate		1
1.2.1 Rural poverty incidence rate	3.8.1 Percentage of population without effective financial protection for health care	Poverty reduction and health spending security are mutually reinforcing		2
1.2.1 Rural poverty incidence rate	3.9.1 Keshan disease incidence per 100,000 population	Poverty reduction is conducive to reducing the incidence of Keshan disease		1
1.2.1 Rural poverty incidence rate	3.b.2 Total net official development assistance to medical research and basic health sectors as a proportion of government expenditure budget	Increased health spending budget can help improve people's physical fitness and reduce poverty		1
1.2.1 Rural poverty incidence rate	3.b.3 Percentage of health facilities meeting service specific readiness requirements (women and children care agencies)	Increasing health facilities is conducive to improving people's physical fitness and reducing poverty		1
1.2.1 Rural poverty incidence rate	3.c.1 Health worker density	Reducing poverty and increasing the density of primary health workers are mutually reinforcing		2
1.2.1 Rural poverty incidence rate	4.3.1 Participation rate of youth and adults in formal education and training in the previous 12 months	Poverty reduction and participation in formal education promote each other		2
1.2.1 Rural poverty incidence rate	4.4.1 Proportion of youth and adults with internet	Reducing poverty helps to increase the proportion of Internet coverage, and conversely, when people can obtain more information through the Internet, it also helps to reduce poverty		2
1.2.1 Rural poverty incidence rate	4.a.L Number of computers per school: (a) primary; (b) lower secondary; and (c) upper secondary education	Reducing poverty helps to improve school hardware and equipment conditions. On the contrary, when school hardware conditions are improved, it is conducive to better education and poverty reduction		2
1.2.1 Rural poverty incidence rate	4.c.1 Proportion of teachers in: (a) preprimary; (b) primary; (c) lower secondary; and (d) upper secondary education who have got a bachelor degree or above	Poverty reduction contributes to greater access to education and better qualifications of teachers at all levels of schooling and vice versa		2
1.2.1 Rural poverty incidence rate	5.3.2 Ratio of female to male sterilization rate	People in poverty-stricken areas have limited access to knowledge and information, and inadequate medical and sanitation conditions, which have a great impact on male and female sterilization. Sterilization practices impact lives by affecting reproductive health		2
1.2.1 Rural poverty incidence rate	6.1.1 The proportion of the population benefiting from the treated water - Endemic fluorosis (water type) per 100,000 population	Poverty reduction and access to treated drinking water are mutually reinforcing		2
1.2.1 Rural poverty incidence rate	6.2.1 Popularity rate of sanitary toilet in rural area	Poverty directly affects sanitation in rural areas		1
1.2.1 Rural poverty incidence rate	6.3.1 Sewage treatment rate in cities (%)	Poverty reduction and enhanced urban wastewater treatment are mutually reinforcing		2
1.2.1 Rural poverty incidence rate	6.4.1 Water-use efficiency (Water consumption per GDP)	The industry in poverty-stricken areas is backward, and the efficiency of water resource utilization is often low. On the contrary, the low efficiency of water resource utilization will easily aggravate poverty		2
1.2.1 Rural poverty incidence rate	7.1.2 Proportion of population with access to gas in cities (%)	Reducing the incidence of poverty can help improve the coverage of gas use		1
1.2.1 Rural poverty incidence rate	7.2.1 Proportion of clean energy power generation to total power generation (%)	The development of clean energy can bring new jobs and economic growth, and help reduce poverty		1
1.2.1 Rural poverty incidence rate	7.3.1 Energy intensity measured in terms of primary energy and GDP	Improved energy intensity contributes to economic and environmental synergy and contributes to poverty reduction		1
1.2.1 Rural poverty incidence rate	8.1.1 Annual growth rate of real GDP per capita	Economic development helps reduce poverty		1
1.2.1 Rural poverty incidence rate	8.4.2 Resource (water, energy) consumption per capita	Economic growth from water and energy consumption helps reduce poverty		1
1.2.1 Rural poverty incidence rate	8.9.1 Tourism direct GDP as a proportion of total GDP	Developing Ecotourism Helps Alleviate Poverty		1
1.2.1 Rural poverty incidence rate	9.2.1 Manufacturing value added as a proportion of GDP	Manufacturing development contributes to poverty reduction		1
1.2.1 Rural poverty incidence rate	9.2.2 Manufacturing employment as a proportion of total employment	Manufacturing development contributes to poverty reduction		1
1.2.1 Rural poverty incidence rate	9.3.1 Proportion of small-scale industries in total industry value added	Growth of small-scale manufacturing contributes to poverty reduction		1
1.2.1 Rural poverty incidence rate	9.4.1 CO2 emission per unit of value	The relationship between the two is more complicated. The reduction of carbon dioxide emissions may limit economic development and affect poverty reduction. However, if the simultaneous development of emission reduction and economic development is achieved through the development of green industries, it will also help poverty reduction.		2
1.2.1 Rural poverty incidence rate	9.5.1 Research and development expenditure as a proportion of GDP	The increase in research and development expenses will help increase the contribution of science and technology to economic development, thereby helping to reduce poverty		1
1.2.1 Rural poverty incidence rate	9.5.2 Researchers (in full-time equivalent) as a proportion of total population	The increase of R&D personnel will help increase the contribution of science and technology to economic development and help reduce poverty		1
1.2.1 Rural poverty incidence rate	9.c.1 Proportion of population covered by a mobile network	Poverty reduction helps people get more mobile internet services		1
1.2.1 Rural poverty incidence rate	10.4.1 Wages as a proportion of GDP	Raising wages directly contributes to poverty reduction		1
1.2.1 Rural poverty incidence rate	11.1.L Percentage of urban population below minimum living guarantee	Reducing Poverty and Reducing the Number of Urban Dibao Responses to Each Other		2
1.2.1 Rural poverty incidence rate	11.2.1 Passenger volumes (per capita)	Increased passenger traffic helps drive economic development and reduce poverty		1
1.2.1 Rural poverty incidence rate	11.5.1 Number of deaths, missing persons and directly affected persons attributed to disasters per 100,000 population	Poverty reduction builds resilience to disaster risk		1
1.2.1 Rural poverty incidence rate	11.5.3L Road traffic deaths per 100,000 population	Poverty reduction contributes to greater resilience to disaster accident risk and lower mortality		1
1.2.1 Rural poverty incidence rate	11.7.1 Green area in park per capita (square meters per person)	Increased green space creates new jobs and contributes to poverty reduction		1
1.2.1 Rural poverty incidence rate	12.2.2 Resource (e.g., water, energy) consumption per capita	Economic growth from water and energy consumption helps reduce poverty		1
1.2.1 Rural poverty incidence rate	12.4.2 Hazardous waste generated per capita	Optimizing industrial production processes, reducing hazardous waste and reducing poverty are mutually reinforcing		2
1.2.1 Rural poverty incidence rate	12.a.1 Installed renewable energy-generating capacity in developing countries (in watts per capita)	The development of renewable energy will create new employment opportunities and economic growth points, which will help reduce poverty, but at the same time may have an impact on people in traditional energy industries		1
1.2.1 Rural poverty incidence rate	12.b.L Tourism direct GDP as a proportion of total GDP	Developing Ecotourism Helps Alleviate Poverty		1
1.2.1 Rural poverty incidence rate	13.1.1 Number of deaths, missing persons and directly affected persons attributed to disasters per 100,000 population	Poverty reduction builds resilience to disaster risk		1
1.2.1 Rural poverty incidence rate	13.2.2 Total CO2 emissions per year (tCO2)	The increase in carbon emissions is often accompanied by economic development and contributes to poverty reduction. In the process of low-carbon development, it may have an impact on economic development and thus poverty reduction.		1
1.2.1 Rural poverty incidence rate	14.a.1 Personnel in R&D in the field of ocean study (per million inhabitants)	Increased research on the ocean is conducive to the scientific development and utilization of marine resources and poverty alleviation		1
1.2.1 Rural poverty incidence rate	16.6.1 Primary government expenditures as a proportion of original approved budget	Completion of government budget helps reduce poverty		1
1.2.1 Rural poverty incidence rate	16.9.L Proportion of children under 3 years of age whose births have been registered with a civil authority	Carrying out child registration helps to identify poor people and is conducive to the development of poverty reduction work		1
1.2.1 Rural poverty incidence rate	17.1.2 The percentage share of tax revenues in a country's gross domestic product (GDP)	Increased taxation helps the government to have more fiscal funds for poverty reduction		1
1.2.1 Rural poverty incidence rate	17.3.1 Foreign direct investments (FDI) proportion of total domestic budget	FDI can help create new jobs and help reduce poverty		1
1.2.1 Rural poverty incidence rate	17.3.2 Foreign direct investments (FDI) as a proportion of total GDP	FDI can help create new jobs and help reduce poverty		1
1.2.1 Rural poverty incidence rate	17.8.1 Proportion of individuals using the Internet	The popularization of the Internet helps people obtain new employment and market information, and contributes to poverty reduction		1
1.2.1 Rural poverty incidence rate	17.14.L Government health and education spending (% GDP)	Government spending on health and education helps reduce poverty		1
1.2.1 Rural poverty incidence rate	17.15.L Expenditure on social security and employment (% total government expenditure)	Government investment in social security and employment is conducive to poverty reduction		1
1.3.1 Proportion of population covered by insurance (endowment, unemployment, and medicare)	1.4.1 Proportion of population with access to basic services such as education and insurance	Improving the coverage of medical insurance and social security and expanding the proportion of the population receiving basic public services complement each other	Insurance and the Sustainable Development Goals, https://a2ii.org/en/media/5360/download, accessed on March, 2023 Wanczeck, S., McCord, M., Wiedmaier-Pfister, M., & Biese, K. (2017). Inclusive insurance and the Sustainable Development Goals: How insurance contributes to the 2030 Agenda for Sustainable Development. GIZ. Agarwal, B. (2018). Gender equality, food security and the sustainable develop…	2
1.3.1 Proportion of population covered by insurance (endowment, unemployment, and medicare)	1.5.1 Number of deaths, missing persons and directly affected persons attributed to disasters per persons attributed to disasters per 100,000 population	Improving the coverage of medical insurance and social security is conducive to enhancing the ability to resist risks		1
1.3.1 Proportion of population covered by insurance (endowment, unemployment, and medicare)	1.5.2 Direct economic loss attributed to disasters in relation to global gross domestic product (GDP)	Improving the coverage of medical insurance and social security is conducive to enhancing the ability to resist risks		1
1.3.1 Proportion of population covered by insurance (endowment, unemployment, and medicare)	2.1.2 Cereal yield (t/ha)	Improving medical insurance and social security coverage and increasing grain production are mutually reinforcing		2
1.3.1 Proportion of population covered by insurance (endowment, unemployment, and medicare)	2.2.1 Percentage children born with low birth weight	Improving the coverage of medical insurance and social security can help reduce the proportion of underweight children		1
1.3.1 Proportion of population covered by insurance (endowment, unemployment, and medicare)	2.2.2 Prevalence of malnutrition among children under 5 years of age	Improving Medicare and Social Security Coverage Helps Reduce Child Malnutrition Rates		1
1.3.1 Proportion of population covered by insurance (endowment, unemployment, and medicare)	2.3.1 Volume of production (farming/pastoral/forestry) per capita (rural population)	Improving the coverage of medical insurance and social security is conducive to promoting farmers and herdsmen to increase the output of agriculture, animal husbandry and forestry		1
1.3.1 Proportion of population covered by insurance (endowment, unemployment, and medicare)	2.4.1 Proportion of agricultural area under productive and sustainable agriculture	The improvement of social security and the increase of agricultural area promote each other		2
1.3.1 Proportion of population covered by insurance (endowment, unemployment, and medicare)	2.a.L Number of agricultural extension workers per 1,000 farmers	Improvement of social security and increase of agricultural extension personnel are mutually reinforcing		2
1.3.1 Proportion of population covered by insurance (endowment, unemployment, and medicare)	3.1.1 Maternal mortality ratio	The improvement of social security is conducive to reducing maternal mortality		1
1.3.1 Proportion of population covered by insurance (endowment, unemployment, and medicare)	3.1.2 Proportion of births attended by skilled health personnel	Improving the coverage of medical insurance and social security can help expand the proportion of people who receive reproductive health services		1
1.3.1 Proportion of population covered by insurance (endowment, unemployment, and medicare)	3.2.1 Under-five child with low birth weight (%)	Social security boost helps reduce underweight children		1
1.3.1 Proportion of population covered by insurance (endowment, unemployment, and medicare)	3.2.2 Neonatal mortality rate (per 1,000 live births)	The improvement of social security can help reduce the proportion of newborn deaths		1
1.3.1 Proportion of population covered by insurance (endowment, unemployment, and medicare)	3.3.1 Number of new HIV infections per 100,000 uninfected population	The improvement of social protection can help reduce poverty and reduce the rate of AIDS infection		1
1.3.1 Proportion of population covered by insurance (endowment, unemployment, and medicare)	3.3.2 Tuberculosis incidence per 100,000 population	The improvement of medical insurance and social security can help reduce the incidence of tuberculosis		1
1.3.1 Proportion of population covered by insurance (endowment, unemployment, and medicare)	3.3.3 Malaria incidence per 100,000 population	Improvements in health insurance and social security can help reduce the incidence of malaria		1
1.3.1 Proportion of population covered by insurance (endowment, unemployment, and medicare)	3.3.4 Hepatitis B incidence per 100,000 population	The improvement of medical insurance and social security can help reduce the incidence of hepatitis B		1
1.3.1 Proportion of population covered by insurance (endowment, unemployment, and medicare)	3.4.L Annual consumption of vegetables by rural population (kg/year/person)	The improvement of social security will help people consume more vegetables		1
1.3.1 Proportion of population covered by insurance (endowment, unemployment, and medicare)	3.6.1 Death rate due to road traffic injuries (per 100,000 people)	Expansion of Medicare and Social Security Coverage Helps Reduce Road Traffic Mortality		1
1.3.1 Proportion of population covered by insurance (endowment, unemployment, and medicare)	3.8.1 Percentage of population without effective financial protection for health care	Increased coverage of health insurance directly reduces the proportion of people who do not have access to health insurance		1
1.3.1 Proportion of population covered by insurance (endowment, unemployment, and medicare)	3.8.2 Expenditures on health as a share of total household income (urban population)	The improvement of medical insurance and social security is conducive to maintaining the family's investment in health		1
1.3.1 Proportion of population covered by insurance (endowment, unemployment, and medicare)	3.9.1 Keshan disease incidence per 100,000 population	Increased coverage of medical insurance and social security will help improve living conditions and reduce the incidence of Keshan disease		1
1.3.1 Proportion of population covered by insurance (endowment, unemployment, and medicare)	3.b.2 Total net official development assistance to medical research and basic health sectors as a proportion of government expenditure budget	An increase in the government's budget for health spending directly contributes to the expansion of health care coverage		1
1.3.1 Proportion of population covered by insurance (endowment, unemployment, and medicare)	3.c.1 Health worker density	Increased coverage of medical insurance and social security can help increase the density of health workers		1
1.3.1 Proportion of population covered by insurance (endowment, unemployment, and medicare)	4.1.1 Net primary enrolment rate (%)	Increased coverage of medical insurance and social security can help increase children's net enrollment ratio		1
1.3.1 Proportion of population covered by insurance (endowment, unemployment, and medicare)	4.1.2 Completion rate (primary education, lower secondary education, upper secondary education) (%)	The improvement of medical insurance and social security coverage will help increase the penetration rate of primary schools, junior high schools, and high schools		1
1.3.1 Proportion of population covered by insurance (endowment, unemployment, and medicare)	4.3.1 Participation rate of youth and adults in formal education and training in the previous 12 months	The improvement of medical insurance and social security provides protection for families to complete their children's education		1
1.3.1 Proportion of population covered by insurance (endowment, unemployment, and medicare)	4.4.1 Proportion of youth and adults with internet	The expansion of social security coverage and the improvement of Internet penetration rate have mutual promotion		2
1.3.1 Proportion of population covered by insurance (endowment, unemployment, and medicare)	4.6.1 Proportion of population achieving at least a fixed level of proficiency in functional literacy skills	Increased social security coverage helps people gain more literacy education		1
1.3.1 Proportion of population covered by insurance (endowment, unemployment, and medicare)	4.a.L Number of computers per school: (a) primary; (b) lower secondary; and (c) upper secondary education	The improvement of social security and the improvement of educational conditions promote each other		2
1.3.1 Proportion of population covered by insurance (endowment, unemployment, and medicare)	4.c.1 Proportion of teachers in: (a) preprimary; (b) primary; (c) lower secondary; and (d) upper secondary education who have got a bachelor degree or above	The improvement of social security and the improvement of teachers' academic qualifications promote each other		2
1.3.1 Proportion of population covered by insurance (endowment, unemployment, and medicare)	5.3.2 Ratio of female to male sterilization rate	Increased coverage of medical insurance and social security will help improve male and female sterilization rates		1
1.3.1 Proportion of population covered by insurance (endowment, unemployment, and medicare)	5.5.1 Proportion of seats held by women in parliaments (national and provincial people’s congress in China)	The improvement of social protection can help improve gender equality and promote women to assume more decision-making positions		1
1.3.1 Proportion of population covered by insurance (endowment, unemployment, and medicare)	5.5.2L Ratio of male to female employment rate	Improvement of social security and employment promote each other		2
1.3.1 Proportion of population covered by insurance (endowment, unemployment, and medicare)	6.1.1 The proportion of the population benefiting from the treated water - Endemic fluorosis (water type) per 100,000 population	Improvements in Medicare and Social Security Help Access to Safe Drinking Water Services		1
1.3.1 Proportion of population covered by insurance (endowment, unemployment, and medicare)	6.2.1 Popularity rate of sanitary toilet in rural area	The improvement of medical insurance and social security can help improve health conditions		1
1.3.1 Proportion of population covered by insurance (endowment, unemployment, and medicare)	6.3.1 Sewage treatment rate in cities (%)	The improvement of social security will help to increase people's enthusiasm for labor and improve the capacity of wastewater treatment		1
1.3.1 Proportion of population covered by insurance (endowment, unemployment, and medicare)	6.4.1 Water-use efficiency (Water consumption per GDP)	The expansion of social security helps to obtain sufficient water resources to sustain life and production		1
1.3.1 Proportion of population covered by insurance (endowment, unemployment, and medicare)	6.6.1 Wetland area as a proportion of total land area	Expansion of social security helps to increase people's motivation to participate in wetland conservation		1
1.3.1 Proportion of population covered by insurance (endowment, unemployment, and medicare)	7.1.2 Proportion of population with access to gas in cities (%)	Social Security Expansion Helps Increase Proportion of Population with Access to Natural Gas		1
1.3.1 Proportion of population covered by insurance (endowment, unemployment, and medicare)	7.2.1 Proportion of clean energy power generation to total power generation (%)	The improvement of social security is conducive to increasing people's enthusiasm for participating in the development of clean energy and increasing the proportion of clean energy use		1
1.3.1 Proportion of population covered by insurance (endowment, unemployment, and medicare)	7.3.1 Energy intensity measured in terms of primary energy and GDP	The improvement of social security is conducive to improving people's enthusiasm for reducing energy consumption		1
1.3.1 Proportion of population covered by insurance (endowment, unemployment, and medicare)	8.1.1 Annual growth rate of real GDP per capita	Economic development helps to increase social security coverage		1
1.3.1 Proportion of population covered by insurance (endowment, unemployment, and medicare)	8.4.2 Resource (water, energy) consumption per capita	The improvement of social security is conducive to satisfying people's access to sufficient water and energy		1
1.3.1 Proportion of population covered by insurance (endowment, unemployment, and medicare)	8.8.1 Fatal and non-fatal occupational injuries treatment per 10,000 employed persons	The improvement of medical insurance and social security is conducive to increasing the proportion of the population who receive medical treatment in the event of work-related injuries		1
1.3.1 Proportion of population covered by insurance (endowment, unemployment, and medicare)	8.9.1 Tourism direct GDP as a proportion of total GDP	The improvement of social security is conducive to the development of tourism		1
1.3.1 Proportion of population covered by insurance (endowment, unemployment, and medicare)	9.1.2 Passenger and freight volumes, by mode of transport (railway, highway, water transport)	The improvement of social security and the increase of passenger traffic and cargo volume promote each other		2
1.3.1 Proportion of population covered by insurance (endowment, unemployment, and medicare)	9.2.1 Manufacturing value added as a proportion of GDP	The improvement of social security and the development of manufacturing industry promote each other		2
1.3.1 Proportion of population covered by insurance (endowment, unemployment, and medicare)	9.2.2 Manufacturing employment as a proportion of total employment	The improvement of medical insurance and social security coverage is conducive to the development of manufacturing industry		1
1.3.1 Proportion of population covered by insurance (endowment, unemployment, and medicare)	9.3.1 Proportion of small-scale industries in total industry value added	The improvement of medical insurance and social security coverage is conducive to the development of small-scale manufacturing		1
1.3.1 Proportion of population covered by insurance (endowment, unemployment, and medicare)	9.4.1 CO2 emission per unit of value	The improvement of medical insurance and social security coverage is conducive to mobilizing the enthusiasm of workers in all industries in society, which in turn affects carbon emissions		1
1.3.1 Proportion of population covered by insurance (endowment, unemployment, and medicare)	9.5.1 Research and development expenditure as a proportion of GDP	The improvement of medical insurance and social security and the increase of R&D investment promote each other		2
1.3.1 Proportion of population covered by insurance (endowment, unemployment, and medicare)	9.5.2 Researchers (in full-time equivalent) as a proportion of total population	The improvement of medical insurance and social security is conducive to the increase of the proportion of R & D personnel		1
1.3.1 Proportion of population covered by insurance (endowment, unemployment, and medicare)	9.c.1 Proportion of population covered by a mobile network	The improvement of social security and the popularization of mobile Internet promote each other		2
1.3.1 Proportion of population covered by insurance (endowment, unemployment, and medicare)	10.3.L Proportion of seats held by women in parliaments (national and provincial people’s congress in China)	The improvement of social security is conducive to promoting gender equality and making women more involved in decision-making		1
1.3.1 Proportion of population covered by insurance (endowment, unemployment, and medicare)	10.4.1 Wages as a proportion of GDP	Wage increases favor access to more social security		1
1.3.1 Proportion of population covered by insurance (endowment, unemployment, and medicare)	11.1.L Percentage of urban population below minimum living guarantee	The improvement of social security is conducive to reducing the number of urban minimum guarantee personnel		1
1.3.1 Proportion of population covered by insurance (endowment, unemployment, and medicare)	11.2.1 Passenger volumes (per capita)	The increase in passenger traffic will help drive economic development and increase social security coverage		1
1.3.1 Proportion of population covered by insurance (endowment, unemployment, and medicare)	11.5.1 Number of deaths, missing persons and directly affected persons attributed to disasters per 100,000 population	The improvement of medical insurance and social security helps to increase people's ability to resist disaster risks		1
1.3.1 Proportion of population covered by insurance (endowment, unemployment, and medicare)	11.5.2 Direct economic loss in relation to global GDP, damage to critical infrastructure and number of disruptions to basic services, attributed to disasters (% GDP)	The improvement of medical insurance and social security helps to increase people's ability to resist disaster risks		1
1.3.1 Proportion of population covered by insurance (endowment, unemployment, and medicare)	11.5.3L Road traffic deaths per 100,000 population	The improvement of medical insurance and social security is conducive to reducing the number of traffic deaths		1
1.3.1 Proportion of population covered by insurance (endowment, unemployment, and medicare)	11.6.1 Ratio of industrial solid waste generated to the waste regularly collected and utilized	The improvement of social security and the improvement of the reuse of industrial solid waste promote each other		2
1.3.1 Proportion of population covered by insurance (endowment, unemployment, and medicare)	11.7.1 Green area in park per capita (square meters per person)	The improvement of social security coverage makes people more willing to increase the green area of urban parks and get a better urban life experience		1
1.3.1 Proportion of population covered by insurance (endowment, unemployment, and medicare)	12.2.2 Resource (e.g., water, energy) consumption per capita	The improvement of medical insurance and social security will help people obtain more sufficient water and energy to meet the needs of life and production		1
1.3.1 Proportion of population covered by insurance (endowment, unemployment, and medicare)	12.4.2 Hazardous waste generated per capita	After the improvement of medical insurance and social security, the labor enthusiasm of workers will increase, and the increased production may bring more hazardous waste		1
1.3.1 Proportion of population covered by insurance (endowment, unemployment, and medicare)	12.5.1 Percentage of industrial solid waste recycled (%)	The improvement of social security and the recycling of industrial solid waste promote each other		2
1.3.1 Proportion of population covered by insurance (endowment, unemployment, and medicare)	12.a.1 Installed renewable energy-generating capacity in developing countries (in watts per capita)	The improvement of medical insurance and social security and the production of clean energy promote each other		2
1.3.1 Proportion of population covered by insurance (endowment, unemployment, and medicare)	12.b.L Tourism direct GDP as a proportion of total GDP	The improvement of medical insurance and social security and the development of tourism promote each other		2
1.3.1 Proportion of population covered by insurance (endowment, unemployment, and medicare)	13.1.1 Number of deaths, missing persons and directly affected persons attributed to disasters per 100,000 population	The improvement of medical insurance and social security helps to increase people's ability to resist disaster risks		1
1.3.1 Proportion of population covered by insurance (endowment, unemployment, and medicare)	13.2.2 Total CO2 emissions per year (tCO2)	After the improvement of medical insurance and social security, the enthusiasm of workers will increase, and the increased production will easily lead to more carbon emissions.		1
1.3.1 Proportion of population covered by insurance (endowment, unemployment, and medicare)	14.a.1 Personnel in R&D in the field of ocean study (per million inhabitants)	Increased research on the ocean is conducive to the scientific development and utilization of marine resources, and is conducive to improving social insurance coverage		1
1.3.1 Proportion of population covered by insurance (endowment, unemployment, and medicare)	15.1.1 Forest area as a proportion of total land area	After the improvement of medical insurance and social security, the enthusiasm of afforestation workers will increase, which is conducive to the improvement of forest coverage		1
1.3.1 Proportion of population covered by insurance (endowment, unemployment, and medicare)	15.1.2 Wetland area as a proportion of total land area	After the improvement of medical insurance and social security, people are more willing to protect wetlands, which is conducive to the increase of wetland area		1
1.3.1 Proportion of population covered by insurance (endowment, unemployment, and medicare)	15.2.1 Afforestation area as a percent of forest area	The improvement of social security and the increase of afforestation area promote each other		2
1.3.1 Proportion of population covered by insurance (endowment, unemployment, and medicare)	15.3.1 Proportion of land that is degraded over total land area	Land degradation easily affects the well-being of local people		1
1.3.1 Proportion of population covered by insurance (endowment, unemployment, and medicare)	16.6.1 Primary government expenditures as a proportion of original approved budget	Completion of government budget helps boost social security coverage		1
1.3.1 Proportion of population covered by insurance (endowment, unemployment, and medicare)	16.7.1 Proportions of positions (population groups) in public institutions (national and local legislatures, public service, and judiciary) compared to national distributions	The improvement of social security is conducive to enhancing the inclusiveness of social development and increasing the proportion of ethnic minorities participating in decision-making		1
1.3.1 Proportion of population covered by insurance (endowment, unemployment, and medicare)	16.9.L Proportion of children under 3 years of age whose births have been registered with a civil authority	The implementation of child registration is conducive to better improving the coverage of social security		1
1.3.1 Proportion of population covered by insurance (endowment, unemployment, and medicare)	16.b.L Proportion of seats held by women in parliaments (national and provincial people’s congress in China)	The improvement of social security is conducive to promoting gender equality and making women more involved in decision-making		1
1.3.1 Proportion of population covered by insurance (endowment, unemployment, and medicare)	17.1.1 Total government revenue as a proportion of GDP	The improvement of social security and the increase of government revenue promote each other		2
1.3.1 Proportion of population covered by insurance (endowment, unemployment, and medicare)	17.3.1 Foreign direct investments (FDI) proportion of total domestic budget	The improvement of social security and the increase of foreign investment promote each other		2
1.3.1 Proportion of population covered by insurance (endowment, unemployment, and medicare)	17.3.2 Foreign direct investments (FDI) as a proportion of total GDP	The improvement of social security and the increase of foreign investment promote each other		2
1.3.1 Proportion of population covered by insurance (endowment, unemployment, and medicare)	17.8.1 Proportion of individuals using the Internet	The improvement of social security is conducive to the popularization of the Internet, and vice versa		2
1.3.1 Proportion of population covered by insurance (endowment, unemployment, and medicare)	17.14.L Government health and education spending (% GDP)	The higher the ratio of government health and education expenditure to GDP, the better for people to obtain more social security.		1
1.3.1 Proportion of population covered by insurance (endowment, unemployment, and medicare)	17.15.L Expenditure on social security and employment (% total government expenditure)	The government's investment in social security and employment is directly conducive to the improvement of social security coverage		1
1.4.1 Proportion of population with access to basic services such as education and insurance	1.5.1 Number of deaths, missing persons and directly affected persons attributed to disasters per persons attributed to disasters per 100,000 population	The improvement of medical insurance and social security can help improve people's ability to resist disaster risks	Jackson, E. A. (2020). Importance of the Public Service in achieving the UN SDGs. Insurance and the Sustainable Development Goals, https://a2ii.org/en/media/5360/download, accessed on March, 2023 Sterling, S. (2016). A commentary on education and Sustainable Development Goals. Journal of Education for Sustainable Development, 10(2), 208-213. Agarwal, B. (2018). Gender equality, food security and …	1
1.4.1 Proportion of population with access to basic services such as education and insurance	1.5.2 Direct economic loss attributed to disasters in relation to global gross domestic product (GDP)	The improvement of medical insurance and social security can help improve people's ability to resist disaster risks		1
1.4.1 Proportion of population with access to basic services such as education and insurance	2.1.2 Cereal yield (t/ha)	After farmers obtain basic public services, it is beneficial to mobilize their enthusiasm and devote themselves to increasing crop yields; when crop yields are increased, farmers' income is improved, which is conducive to further obtaining basic public services, and the two are closely related.		2
1.4.1 Proportion of population with access to basic services such as education and insurance	2.2.1 Percentage children born with low birth weight	After people receive basic public services, they can improve medical conditions for pregnancy and help reduce the proportion of low-birth-weight babies; babies can be born healthy, which is conducive to family work, income, and further access to basic public services. The two are closely related.		2
1.4.1 Proportion of population with access to basic services such as education and insurance	2.2.2 Prevalence of malnutrition among children under 5 years of age	After people receive basic public services, it is beneficial to improve children's malnutrition; when children's malnutrition is improved, families can devote more attention to labor, earn income, and provide guarantees for obtaining basic public services.		2
1.4.1 Proportion of population with access to basic services such as education and insurance	2.3.1 Volume of production (farming/pastoral/forestry) per capita (rural population)	Access to basic services and increased agricultural and livestock production are mutually reinforcing		2
1.4.1 Proportion of population with access to basic services such as education and insurance	2.4.1 Proportion of agricultural area under productive and sustainable agriculture	Access to basic services and the development of sustainable agriculture reinforce each other		2
1.4.1 Proportion of population with access to basic services such as education and insurance	2.a.L Number of agricultural extension workers per 1,000 farmers	After people receive basic public services, more people will be willing to engage in other industries such as agricultural extension or service industry to obtain more income, but the details are also affected by local agricultural and social development factors.		1
1.4.1 Proportion of population with access to basic services such as education and insurance	3.1.1 Maternal mortality ratio	After people receive basic public services, especially health services, maternal mortality can be effectively reduced.		1
1.4.1 Proportion of population with access to basic services such as education and insurance	3.1.2 Proportion of births attended by skilled health personnel	After people receive basic public services, especially health services, the proportion of reproductive health care services can be directly increased.		1
1.4.1 Proportion of population with access to basic services such as education and insurance	3.2.1 Under-five child with low birth weight (%)	After people receive basic public services, especially health services, they can directly help reduce the mortality rate of children under 5 years old.		1
1.4.1 Proportion of population with access to basic services such as education and insurance	3.2.2 Neonatal mortality rate (per 1,000 live births)	After people receive basic public services, especially health services, they directly contribute to the reduction of neonatal mortality.		1
1.4.1 Proportion of population with access to basic services such as education and insurance	3.3.1 Number of new HIV infections per 100,000 uninfected population	AIDS exists in blood, sex, mother-to-child and other ways of transmission. Poor people are more vulnerable to HIV/AIDS infection in order to obtain more income and access to basic public services. While the proportion of people receiving basic public services in China is increasing year by year, the number of people infected with AIDS is also increasing year by year, which requires full attention.		2
1.4.1 Proportion of population with access to basic services such as education and insurance	3.3.2 Tuberculosis incidence per 100,000 population	Access to basic public services helps reduce TB incidence		1
1.4.1 Proportion of population with access to basic services such as education and insurance	3.3.3 Malaria incidence per 100,000 population	After people receive basic public services, especially health care services, it helps to reduce the incidence of malaria to a certain extent, but factors such as personal protection awareness can also lead to the recurrence of malaria.		1
1.4.1 Proportion of population with access to basic services such as education and insurance	3.3.4 Hepatitis B incidence per 100,000 population	Access to basic public services helps reduce hepatitis B incidence		1
1.4.1 Proportion of population with access to basic services such as education and insurance	3.4.L Annual consumption of vegetables by rural population (kg/year/person)	Access to basic public services can increase demand for healthy diets and increase vegetable intake		1
1.4.1 Proportion of population with access to basic services such as education and insurance	3.6.1 Death rate due to road traffic injuries (per 100,000 people)	After people receive basic public services, especially medical services, it is conducive to enhancing the ability to resist disasters and reducing the number of traffic accident deaths.		1
1.4.1 Proportion of population with access to basic services such as education and insurance	3.8.1 Percentage of population without effective financial protection for health care	After people receive basic public services, especially medical services, they can directly increase the proportion of medical and health insurance coverage.		1
1.4.1 Proportion of population with access to basic services such as education and insurance	3.9.1 Keshan disease incidence per 100,000 population	After receiving basic public services, people tend to pay more attention to nutritional balance and supplement selenium, which can reduce the incidence of Keshan disease to a certain extent, but it is also affected by multiple factors such as local water and soil, personal habits and so on.		1
1.4.1 Proportion of population with access to basic services such as education and insurance	3.b.2 Total net official development assistance to medical research and basic health sectors as a proportion of government expenditure budget	People's access to basic public services has benefited from increased government spending on health.		1
1.4.1 Proportion of population with access to basic services such as education and insurance	3.c.1 Health worker density	People's access to basic public services, especially health services, requires more hospitals and a higher density of medical staff.		1
1.4.1 Proportion of population with access to basic services such as education and insurance	4.1.1 Net primary enrolment rate (%)	After people receive basic public services, especially education services, it directly helps to increase the net enrollment ratio of primary schools.		1
1.4.1 Proportion of population with access to basic services such as education and insurance	4.1.2 Completion rate (primary education, lower secondary education, upper secondary education) (%)	After people receive basic public services, especially education services, it will directly help to increase the completion rate of primary, junior high and high school education.		1
1.4.1 Proportion of population with access to basic services such as education and insurance	4.3.1 Participation rate of youth and adults in formal education and training in the previous 12 months	Access to basic public services increases security for families' dependent children to complete education		1
1.4.1 Proportion of population with access to basic services such as education and insurance	4.4.1 Proportion of youth and adults with internet	After people obtain basic public services, especially education services, it will directly help to increase the penetration rate of the Internet.		1
1.4.1 Proportion of population with access to basic services such as education and insurance	4.6.1 Proportion of population achieving at least a fixed level of proficiency in functional literacy skills	After people receive basic public services, especially education services, it directly helps to improve the adult literacy rate.		1
1.4.1 Proportion of population with access to basic services such as education and insurance	4.a.L Number of computers per school: (a) primary; (b) lower secondary; and (c) upper secondary education	After people receive basic public services, especially education services, it will directly help to increase the computer penetration rate in primary, junior and senior high schools.		1
1.4.1 Proportion of population with access to basic services such as education and insurance	4.c.1 Proportion of teachers in: (a) preprimary; (b) primary; (c) lower secondary; and (d) upper secondary education who have got a bachelor degree or above	Increasing the proportion of teachers with a bachelor's degree or above in primary schools, junior high schools, and high schools will directly help improve the quality of basic education services that people receive.		1
1.4.1 Proportion of population with access to basic services such as education and insurance	5.3.2 Ratio of female to male sterilization rate	After people receive basic public services, it will help improve the economic level to a certain extent, help narrow the gap in sterilization rates between men and women, and promote gender equality (Lancet.2022).		1
1.4.1 Proportion of population with access to basic services such as education and insurance	5.5.1 Proportion of seats held by women in parliaments (national and provincial people’s congress in China)	The vast majority of women, regardless of urban and rural areas, regions, and occupations, can obtain basic public services, which is conducive to eliminating employment discrimination and increasing the proportion of women in legislatures.		1
1.4.1 Proportion of population with access to basic services such as education and insurance	5.5.2L Ratio of male to female employment rate	Access to basic public services promotes employment and vice versa		2
1.4.1 Proportion of population with access to basic services such as education and insurance	6.1.1 The proportion of the population benefiting from the treated water - Endemic fluorosis (water type) per 100,000 population	After people receive basic public services, they will help to obtain clean drinking water; on the contrary, drinking clean drinking water will help them to be healthy, to participate in labor better, and to obtain more stable basic public services.		2
1.4.1 Proportion of population with access to basic services such as education and insurance	6.2.1 Popularity rate of sanitary toilet in rural area	Access to basic public services contributes to access to clean sanitation services, and vice versa.		2
1.4.1 Proportion of population with access to basic services such as education and insurance	6.3.1 Sewage treatment rate in cities (%)	Accelerating sewage treatment is an important measure to achieve poverty alleviation and ensure people's access to basic public services. It helps to improve the ecological environment and improve people's quality of life, but it is also restricted by factors such as funds, awareness, management and protection.		1
1.4.1 Proportion of population with access to basic services such as education and insurance	6.4.1 Water-use efficiency (Water consumption per GDP)	Inefficient use of water resources is one of the important reasons why people fall into poverty and have difficulty accessing basic public services, especially in water-scarce areas.		1
1.4.1 Proportion of population with access to basic services such as education and insurance	6.6.1 Wetland area as a proportion of total land area	Through the establishment of a synergy mechanism between wetland ecological compensation and green poverty reduction, it is expected to achieve poverty reduction, ensure that basic public services and environmental protection are mutually promoted and coordinated.		2
1.4.1 Proportion of population with access to basic services such as education and insurance	7.1.2 Proportion of population with access to gas in cities (%)	Solving energy poverty is an important part of eliminating poverty and ensuring people's access to basic public services. Through various forms of industrial poverty alleviation, education poverty alleviation, and consumption poverty alleviation, it will help promote high-quality energy poverty alleviation and ensure people's basic public services.		1
1.4.1 Proportion of population with access to basic services such as education and insurance	7.2.1 Proportion of clean energy power generation to total power generation (%)	The development of green energy and clean energy can help reduce energy costs, reduce the incidence of poverty, increase the coverage of basic public services, and help alleviate climate change, but we must also pay attention to the speed of advancement to prevent new poverty.		1
1.4.1 Proportion of population with access to basic services such as education and insurance	7.3.1 Energy intensity measured in terms of primary energy and GDP	Poverty-stricken areas are often areas with energy shortages. Improving primary energy intensity may bring a burden on people's energy use in poor areas and affect whether people can obtain basic public services, which requires a trade-off.		1
1.4.1 Proportion of population with access to basic services such as education and insurance	8.1.1 Annual growth rate of real GDP per capita	Economic development is conducive to meeting people's more basic public service needs		1
1.4.1 Proportion of population with access to basic services such as education and insurance	8.4.2 Resource (water, energy) consumption per capita	Energy and resource poverty often overlap with income poverty. By promoting resource and energy infrastructure in poverty-stricken areas and improving the efficiency of resource and energy utilization, China has achieved coordinated development with a reduction in per capita water and energy consumption and an increase in the coverage of basic public services.		1
1.4.1 Proportion of population with access to basic services such as education and insurance	8.8.1 Fatal and non-fatal occupational injuries treatment per 10,000 employed persons	Access to basic public services can help improve treatment rates for work-related injuries		1
1.4.1 Proportion of population with access to basic services such as education and insurance	8.9.1 Tourism direct GDP as a proportion of total GDP	The development of tourism, especially ecotourism, can help the rural population get rid of poverty and obtain basic public services.		1
1.4.1 Proportion of population with access to basic services such as education and insurance	9.1.2 Passenger and freight volumes, by mode of transport (railway, highway, water transport)	Increases in passenger and cargo traffic are mutually reinforcing with greater access to basic public services		2
1.4.1 Proportion of population with access to basic services such as education and insurance	9.2.1 Manufacturing value added as a proportion of GDP	Manufacturing growth and access to more basic public services are mutually reinforcing		2
1.4.1 Proportion of population with access to basic services such as education and insurance	9.2.2 Manufacturing employment as a proportion of total employment	Although industrial poverty alleviation has significantly alleviated China's poverty and basic social problems by providing employment opportunities, with the rise of the service industry, the contribution of industry to poverty alleviation and basic public services is affected by many factors such as local industrial development and population. In some regions A downward trend.		1
1.4.1 Proportion of population with access to basic services such as education and insurance	9.3.1 Proportion of small-scale industries in total industry value added	By providing employment, increasing income, transferring income, and providing welfare, the development of small industries helps people get rid of poverty and obtain basic public services. However, some regions are dominated by medium-sized and large-scale industries or service industries, depending on factors such as the industrial base and resource endowment of each region.		1
1.4.1 Proportion of population with access to basic services such as education and insurance	9.4.1 CO2 emission per unit of value	China implements a national strategy to actively respond to climate change and promotes green and low-carbon circular development. While addressing poverty and ensuring people’s access to basic public services, China has achieved a 48.4% reduction in carbon dioxide emissions per unit of gross domestic product. This has led to the initial decoupling of economic development and emissions.		2
1.4.1 Proportion of population with access to basic services such as education and insurance	9.5.1 Research and development expenditure as a proportion of GDP	Poverty alleviation through science and technology and ensuring people's access to basic public services are an important part of the national poverty alleviation and development strategy. By increasing investment in science and technology to carry out technological breakthroughs, transformation of achievements, platform construction, element docking, innovation drive, training and other actions,…		1
1.4.1 Proportion of population with access to basic services such as education and insurance	9.5.2 Researchers (in full-time equivalent) as a proportion of total population	Poverty alleviation through science and technology is an important part of the national poverty alleviation and development strategy. By increasing scientific and technological personnel, carrying out technological breakthroughs, achievement transformation, platform construction, element docking, innovation drive, training and other actions, it provides intellectual support, resource allocation a…		1
1.4.1 Proportion of population with access to basic services such as education and insurance	9.c.1 Proportion of population covered by a mobile network	The expansion of the coverage of basic public services and the popularization of mobile Internet promote each other		2
1.4.1 Proportion of population with access to basic services such as education and insurance	10.3.L Proportion of seats held by women in parliaments (national and provincial people’s congress in China)	Women's empowerment is conducive to giving full play to women's half of the sky and promoting women's access to basic public services. However, the specific poverty alleviation effect is also affected by issues such as ideology, family division of labor, rights and interests, and inequality in the long run.		1
1.4.1 Proportion of population with access to basic services such as education and insurance	10.4.1 Wages as a proportion of GDP	Increases in wages are conducive to increasing the proportion of people receiving basic public services		1
1.4.1 Proportion of population with access to basic services such as education and insurance	11.1.L Percentage of urban population below minimum living guarantee	People's access to basic public services is directly conducive to reducing the proportion of urban population below the minimum living standard.		1
1.4.1 Proportion of population with access to basic services such as education and insurance	11.2.1 Passenger volumes (per capita)	Improving the coverage of basic public services and increasing passenger traffic are mutually reinforcing		2
1.4.1 Proportion of population with access to basic services such as education and insurance	11.5.1 Number of deaths, missing persons and directly affected persons attributed to disasters per 100,000 population	Increased coverage of basic public services builds people's resilience to disaster risk		1
1.4.1 Proportion of population with access to basic services such as education and insurance	11.5.2 Direct economic loss in relation to global GDP, damage to critical infrastructure and number of disruptions to basic services, attributed to disasters (% GDP)	Increased coverage of basic public services builds people's resilience to disaster risk		1
1.4.1 Proportion of population with access to basic services such as education and insurance	11.5.3L Road traffic deaths per 100,000 population	As a vulnerable group, the poor often lack basic public services and are more vulnerable to accidents and disasters. Reducing the number of deaths from traffic accidents is an important part of helping the poor get rid of poverty and obtain basic public services.		1
1.4.1 Proportion of population with access to basic services such as education and insurance	11.7.1 Green area in park per capita (square meters per person)	Increasing the per capita public green space can absorb more people to participate in the labor force and obtain income and basic public services.		1
1.4.1 Proportion of population with access to basic services such as education and insurance	12.2.2 Resource (e.g., water, energy) consumption per capita	Energy and resource poverty often overlaps with income poverty. By promoting resource and energy infrastructure in poverty-stricken areas and improving the efficiency of resource and energy utilization, China has achieved coordinated development with a reduction in per capita water and energy consumption and an increase in the coverage of basic public services.		1
1.4.1 Proportion of population with access to basic services such as education and insurance	12.4.2 Hazardous waste generated per capita	Through industrial production related to hazardous waste, higher income can be obtained, which is conducive to poverty alleviation and social security, but it also brings great pressure to environmental protection.		1
1.4.1 Proportion of population with access to basic services such as education and insurance	12.a.1 Installed renewable energy-generating capacity in developing countries (in watts per capita)	The development of renewable energy power generation will help reduce energy costs, reduce the incidence of poverty, increase social security coverage, and help alleviate climate change, but we must also pay attention to the speed of advancement to prevent new poverty and affect social security coverage.		1
1.4.1 Proportion of population with access to basic services such as education and insurance	12.b.L Tourism direct GDP as a proportion of total GDP	The development of tourism, especially eco-tourism can help the rural population get rid of poverty and obtain social security.		1
1.4.1 Proportion of population with access to basic services such as education and insurance	13.1.1 Number of deaths, missing persons and directly affected persons attributed to disasters per 100,000 population	Increased coverage of essential public services helps build people's resilience to disaster risk		1
1.4.1 Proportion of population with access to basic services such as education and insurance	13.2.2 Total CO2 emissions per year (tCO2)	Carbon dioxide emissions are mainly caused by economic development relying on fossil fuels. In order to achieve poverty reduction and ensure that people enjoy basic public services, China needs to continue to develop its economy. Carbon emissions are increasing, and it is necessary to rely on science and technology to take the road of low-carbon development to achieve poverty reduction. , ensurin…		2
1.4.1 Proportion of population with access to basic services such as education and insurance	14.5.1 Ratio of marine protected area to marine area with established rights	Access to basic public services and doing ocean conservation are mutually reinforcing		2
1.4.1 Proportion of population with access to basic services such as education and insurance	14.a.1 Personnel in R&D in the field of ocean study (per million inhabitants)	Increasing the research and development of the ocean is conducive to more scientific and rational use of marine resources to promote economic development and improve the coverage of basic public services		1
1.4.1 Proportion of population with access to basic services such as education and insurance	15.1.1 Forest area as a proportion of total land area	In the process of implementing a series of forestry ecological projects, by carrying out forestry technical training, recruiting poor people to become forest rangers, carrying out ecological compensation, and developing ecological industries, the income of the poor has been effectively increased, and the forest coverage rate and the coverage rate of basic public services have been synergistically…		1
1.4.1 Proportion of population with access to basic services such as education and insurance	15.1.2 Wetland area as a proportion of total land area	Under the guidance of the policy of equal emphasis on poverty alleviation and development and ecological protection, through the establishment of a synergy mechanism for wetland ecological compensation, green poverty reduction, and improvement of the coverage of basic public services, most areas have basically realized the coordination of wetland protection, poverty reduction, and improvement of …		1
1.4.1 Proportion of population with access to basic services such as education and insurance	15.2.1 Afforestation area as a percent of forest area	Obtaining basic public services and increasing afforestation area promote each other		2
1.4.1 Proportion of population with access to basic services such as education and insurance	15.3.1 Proportion of land that is degraded over total land area	Severe land degradation is likely to affect the production of agriculture, animal husbandry and forestry, and pose a threat to farmers' income increase and access to basic public services. It is necessary to combine other mechanisms such as ecological restoration and ecological compensation to comprehensively help farmers reduce poverty.		1
1.4.1 Proportion of population with access to basic services such as education and insurance	16.7.1 Proportions of positions (population groups) in public institutions (national and local legislatures, public service, and judiciary) compared to national distributions	The participation of ethnic minority citizen representatives in the decision-making body is conducive to strengthening the inclusiveness, participation and representativeness of government decision-making, and to a certain extent, it is conducive to the implementation of the country's poverty reduction and basic public service policies. Of course, the specific effect of basic public service guara…		1
1.4.1 Proportion of population with access to basic services such as education and insurance	16.9.L Proportion of children under 3 years of age whose births have been registered with a civil authority	Birth registration of children helps to ensure the hygiene and health of children and families, contributes to poverty reduction and ensures basic public services.		1
1.4.1 Proportion of population with access to basic services such as education and insurance	16.b.L Proportion of seats held by women in parliaments (national and provincial people’s congress in China)	The vast majority of women, regardless of urban and rural areas, regions, and occupations, can obtain basic public services, which is conducive to eliminating employment discrimination and increasing the proportion of women in legislatures.		1
1.4.1 Proportion of population with access to basic services such as education and insurance	17.1.1 Total government revenue as a proportion of GDP	Increased coverage of basic public services and increased government revenue are mutually reinforcing		2
1.4.1 Proportion of population with access to basic services such as education and insurance	17.3.1 Foreign direct investments (FDI) proportion of total domestic budget	Foreign investment is conducive to the economic development of the receiving country, and has a certain positive effect on alleviating poverty and improving the coverage of basic public services, but it does not rule out certain negative consequences due to the influence of the income distribution system.		1
1.4.1 Proportion of population with access to basic services such as education and insurance	17.3.2 Foreign direct investments (FDI) as a proportion of total GDP	Foreign investment is conducive to the economic development of the receiving country, and has a certain positive effect on alleviating poverty and improving the coverage of basic public services, but it does not rule out certain negative consequences due to the influence of the income distribution system.		1
1.4.1 Proportion of population with access to basic services such as education and insurance	17.8.1 Proportion of individuals using the Internet	Through the Internet, the advantages of network and informatization can be combined with multiple poverty alleviation fields such as digital agriculture, e-commerce, education, and health, so as to fully support targeted poverty alleviation and ensure that people receive basic public services.		1
1.4.1 Proportion of population with access to basic services such as education and insurance	17.14.L Government health and education spending (% GDP)	The higher the ratio of government spending on health and education to GDP, the better for people to obtain more basic public services.		1
1.4.1 Proportion of population with access to basic services such as education and insurance	17.15.L Expenditure on social security and employment (% total government expenditure)	The government's investment in social security and employment is directly conducive to the improvement of the coverage of basic social services		1
1.5.1 Number of deaths, missing persons and directly affected persons attributed to disasters per 100,000 population	1.5.2 Direct economic loss attributed to disasters in relation to global gross domestic product (GDP)	Reducing the number of people affected by disasters is closely related to reducing the economic losses caused by disasters	Kelman, I. (2017). Linking disaster risk reduction, climate change, and the sustainable development goals. Disaster Prevention and Management: An International Journal, 26(3), 254-258. "Transforming our World: the 2030 Agenda for Sustainable Development," UN A/RES/70/1 (2015).	2
1.5.1 Number of deaths, missing persons and directly affected persons attributed to disasters per 100,000 population	2.1.2 Cereal yield (t/ha)	Reducing disaster impacts and increasing cereal production are mutually reinforcing		2
1.5.1 Number of deaths, missing persons and directly affected persons attributed to disasters per 100,000 population	2.3.1 Volume of production (farming/pastoral/forestry) per capita (rural population)	Reducing the impact of disasters and increasing the output of agriculture, animal husbandry and forestry promote each other		2
1.5.1 Number of deaths, missing persons and directly affected persons attributed to disasters per 100,000 population	2.4.1 Proportion of agricultural area under productive and sustainable agriculture	Reducing the impact of disasters and improving agricultural production are mutually reinforcing		2
1.5.1 Number of deaths, missing persons and directly affected persons attributed to disasters per 100,000 population	3.1.1 Maternal mortality ratio	Reducing maternal mortality is an important aspect of reducing the impact of disasters and the two reinforce each other		2
1.5.1 Number of deaths, missing persons and directly affected persons attributed to disasters per 100,000 population	3.1.2 Proportion of births attended by skilled health personnel	Improving coverage of reproductive services is an important aspect of reducing the impact of disasters and the two are mutually reinforcing		2
1.5.1 Number of deaths, missing persons and directly affected persons attributed to disasters per 100,000 population	3.2.2 Neonatal mortality rate (per 1,000 live births)	Reducing neonatal mortality is one of the important contents of reducing the impact of disasters, and the two promote each other		2
1.5.1 Number of deaths, missing persons and directly affected persons attributed to disasters per 100,000 population	3.3.1 Number of new HIV infections per 100,000 uninfected population	Reducing the rate of AIDS infection is one of the important elements of reducing the impact of disasters, and the two promote each other		2
1.5.1 Number of deaths, missing persons and directly affected persons attributed to disasters per 100,000 population	3.3.2 Tuberculosis incidence per 100,000 population	Reducing the incidence of tuberculosis is an important part of reducing the impact of disasters, and the two are mutually reinforcing		2
1.5.1 Number of deaths, missing persons and directly affected persons attributed to disasters per 100,000 population	3.6.1 Death rate due to road traffic injuries (per 100,000 people)	Reducing the death rate of traffic accidents is one of the important contents of reducing the impact of disasters, and the two promote each other		2
1.5.1 Number of deaths, missing persons and directly affected persons attributed to disasters per 100,000 population	3.8.1 Percentage of population without effective financial protection for health care	Improving health service coverage contributes to reducing the impact of disasters, and the two reinforce each other		2
1.5.1 Number of deaths, missing persons and directly affected persons attributed to disasters per 100,000 population	3.c.1 Health worker density	Improving health service coverage contributes to reducing the impact of disasters, and the two reinforce each other		2
1.5.1 Number of deaths, missing persons and directly affected persons attributed to disasters per 100,000 population	4.3.1 Participation rate of youth and adults in formal education and training in the previous 12 months	Ensuring education returns to normal is an important part of disaster mitigation and the two are mutually reinforcing		2
1.5.1 Number of deaths, missing persons and directly affected persons attributed to disasters per 100,000 population	4.4.1 Proportion of youth and adults with internet	Restoring Internet connectivity is an important part of disaster mitigation and the two are mutually reinforcing		2
1.5.1 Number of deaths, missing persons and directly affected persons attributed to disasters per 100,000 population	4.a.L Number of computers per school: (a) primary; (b) lower secondary; and (c) upper secondary education	Ensuring school education facilities is one of the important contents of reducing the impact of disasters, and the two promote each other		2
1.5.1 Number of deaths, missing persons and directly affected persons attributed to disasters per 100,000 population	4.c.1 Proportion of teachers in: (a) preprimary; (b) primary; (c) lower secondary; and (d) upper secondary education who have got a bachelor degree or above	Ensuring that high-quality teachers attend classes normally is one of the important contents of reducing the impact of disasters, and the two promote each other		2
1.5.1 Number of deaths, missing persons and directly affected persons attributed to disasters per 100,000 population	6.1.1 The proportion of the population benefiting from the treated water - Endemic fluorosis (water type) per 100,000 population	Ensuring access to safe drinking water is one of the most important steps in reducing the number of people affected by disasters, contributing to people's health and recovery.		1
1.5.1 Number of deaths, missing persons and directly affected persons attributed to disasters per 100,000 population	6.4.1 Water-use efficiency (Water consumption per GDP)	Ensuring the use of water resources is an important guarantee for mitigating the impact of disasters, and the two promote each other		2
1.5.1 Number of deaths, missing persons and directly affected persons attributed to disasters per 100,000 population	6.6.1 Wetland area as a proportion of total land area	Restoring Wetlands Helps Mitigate Disaster Impacts		1
1.5.1 Number of deaths, missing persons and directly affected persons attributed to disasters per 100,000 population	7.1.2 Proportion of population with access to gas in cities (%)	Ensuring the use of natural gas is an important guarantee for mitigating the impact of disasters, and the two are mutually reinforcing		2
1.5.1 Number of deaths, missing persons and directly affected persons attributed to disasters per 100,000 population	7.3.1 Energy intensity measured in terms of primary energy and GDP	Ensuring the use of energy to maintain economic development is an important guarantee for reducing the impact of disasters, and the two promote each other		2
1.5.1 Number of deaths, missing persons and directly affected persons attributed to disasters per 100,000 population	8.4.2 Resource (water, energy) consumption per capita	Ensuring the normal use of resources and energy is an important guarantee for reducing the impact of disasters, and the two promote each other		2
1.5.1 Number of deaths, missing persons and directly affected persons attributed to disasters per 100,000 population	8.9.1 Tourism direct GDP as a proportion of total GDP	Restoration of tourism is an important support for mitigating the impact of disasters, and the two are mutually reinforcing		2
1.5.1 Number of deaths, missing persons and directly affected persons attributed to disasters per 100,000 population	9.1.2 Passenger and freight volumes, by mode of transport (railway, highway, water transport)	The recovery of passenger traffic and freight traffic is one of the important contents of disaster impact mitigation, and the two promote each other		2
1.5.1 Number of deaths, missing persons and directly affected persons attributed to disasters per 100,000 population	9.4.1 CO2 emission per unit of value	Restoring economic production is fundamental to mitigating the impact of disasters, often accompanied by increased carbon emissions		1
1.5.1 Number of deaths, missing persons and directly affected persons attributed to disasters per 100,000 population	9.5.1 Research and development expenditure as a proportion of GDP	Increased investment in research and development, especially research on disaster prevention and mitigation is conducive to reducing the impact of disasters		1
1.5.1 Number of deaths, missing persons and directly affected persons attributed to disasters per 100,000 population	9.5.2 Researchers (in full-time equivalent) as a proportion of total population	The increase of research and development personnel, especially the research on disaster prevention and mitigation is conducive to reducing the impact of disasters		1
1.5.1 Number of deaths, missing persons and directly affected persons attributed to disasters per 100,000 population	11.1.L Percentage of urban population below minimum living guarantee	Reducing urban poverty contributes to building resilience to disaster risk		1
1.5.1 Number of deaths, missing persons and directly affected persons attributed to disasters per 100,000 population	11.2.1 Passenger volumes (per capita)	Restoration of passenger traffic and mitigation of disaster impacts go hand in hand		2
1.5.1 Number of deaths, missing persons and directly affected persons attributed to disasters per 100,000 population	11.5.1 Number of deaths, missing persons and directly affected persons attributed to disasters per 100,000 population	Reducing the number of people affected by disasters is also the goal and indicator of SDG 1 poverty eradication and SDG 11 sustainable cities and communities, which shows the important role of disaster prevention and mitigation in poverty eradication and sustainable cities and communities.		2
1.5.1 Number of deaths, missing persons and directly affected persons attributed to disasters per 100,000 population	11.5.2 Direct economic loss in relation to global GDP, damage to critical infrastructure and number of disruptions to basic services, attributed to disasters (% GDP)	Reducing the number of people affected by disasters is closely related to reducing economic losses		2
1.5.1 Number of deaths, missing persons and directly affected persons attributed to disasters per 100,000 population	11.5.3L Road traffic deaths per 100,000 population	Reducing the death rate of traffic accidents is one of the important contents of reducing the impact of disasters, and the two promote each other		2
1.5.1 Number of deaths, missing persons and directly affected persons attributed to disasters per 100,000 population	11.7.1 Green area in park per capita (square meters per person)	Restoring park green space is part of disaster mitigation		1
1.5.1 Number of deaths, missing persons and directly affected persons attributed to disasters per 100,000 population	12.2.2 Resource (e.g., water, energy) consumption per capita	Restoring the use of resources and energy is an important guarantee for disaster mitigation		1
1.5.1 Number of deaths, missing persons and directly affected persons attributed to disasters per 100,000 population	12.b.L Tourism direct GDP as a proportion of total GDP	Restoring tourism key to mitigating disaster impact		1
1.5.1 Number of deaths, missing persons and directly affected persons attributed to disasters per 100,000 population	13.1.1 Number of deaths, missing persons and directly affected persons attributed to disasters per 100,000 population	Reducing the number of people affected by disasters is also the goal and indicator of SDG 1 to eradicate poverty and SDG 13 to address climate change, which shows the important role of disaster prevention and mitigation in poverty eradication and climate action.		2
1.5.1 Number of deaths, missing persons and directly affected persons attributed to disasters per 100,000 population	15.1.1 Forest area as a proportion of total land area	Increased forest area is conducive to reducing the impact of disasters		1
1.5.1 Number of deaths, missing persons and directly affected persons attributed to disasters per 100,000 population	15.1.2 Wetland area as a proportion of total land area	Restoring Wetlands Helps Mitigate Disaster Impacts		1
1.5.1 Number of deaths, missing persons and directly affected persons attributed to disasters per 100,000 population	15.3.1 Proportion of land that is degraded over total land area	Reducing land degradation can help mitigate the impact of disasters		1
1.5.1 Number of deaths, missing persons and directly affected persons attributed to disasters per 100,000 population	16.9.L Proportion of children under 3 years of age whose births have been registered with a civil authority	Carrying out child registration helps to find out the current situation of the population and reduce the impact of disasters in a more targeted manner		1
1.5.1 Number of deaths, missing persons and directly affected persons attributed to disasters per 100,000 population	17.8.1 Proportion of individuals using the Internet	The popularization of the Internet helps people obtain disaster warning information in time and reduce the impact of disasters		1
1.5.2 Direct economic loss attributed to disasters in relation to global gross domestic product (GDP)	2.3.1 Volume of production (farming/pastoral/forestry) per capita (rural population)	Restoration of production in agriculture, pastoralism and forestry is an important part of disaster mitigation	Kelman, I. (2017). Linking disaster risk reduction, climate change, and the sustainable development goals. Disaster Prevention and Management: An International Journal, 26(3), 254-258. "Transforming our World: the 2030 Agenda for Sustainable Development," UN A/RES/70/1 (2015).	1
1.5.2 Direct economic loss attributed to disasters in relation to global gross domestic product (GDP)	3.1.2 Proportion of births attended by skilled health personnel	Rehabilitation of reproductive services is a key component of disaster mitigation		1
1.5.2 Direct economic loss attributed to disasters in relation to global gross domestic product (GDP)	3.2.2 Neonatal mortality rate (per 1,000 live births)	Reducing neonatal mortality is one of the important contents of reducing the impact of disasters, and the two promote each other		2
1.5.2 Direct economic loss attributed to disasters in relation to global gross domestic product (GDP)	3.3.1 Number of new HIV infections per 100,000 uninfected population	Reducing the rate of AIDS infection is one of the important elements of reducing the impact of disasters, and the two promote each other		2
1.5.2 Direct economic loss attributed to disasters in relation to global gross domestic product (GDP)	3.3.2 Tuberculosis incidence per 100,000 population	Reducing the incidence of tuberculosis is an important part of reducing the impact of disasters, and the two are mutually reinforcing		2
1.5.2 Direct economic loss attributed to disasters in relation to global gross domestic product (GDP)	3.6.1 Death rate due to road traffic injuries (per 100,000 people)	Reducing the death rate of traffic accidents is one of the important contents of reducing the impact of disasters, and the two promote each other		2
1.5.2 Direct economic loss attributed to disasters in relation to global gross domestic product (GDP)	3.8.1 Percentage of population without effective financial protection for health care	Improving health service coverage contributes to reducing the impact of disasters, and the two reinforce each other		2
1.5.2 Direct economic loss attributed to disasters in relation to global gross domestic product (GDP)	3.b.2 Total net official development assistance to medical research and basic health sectors as a proportion of government expenditure budget	Raising the proportion of medical and health budgets can help reduce the impact of disasters		1
1.5.2 Direct economic loss attributed to disasters in relation to global gross domestic product (GDP)	3.c.1 Health worker density	Improving health service coverage contributes to reducing the impact of disasters, and the two reinforce each other		2
1.5.2 Direct economic loss attributed to disasters in relation to global gross domestic product (GDP)	4.a.L Number of computers per school: (a) primary; (b) lower secondary; and (c) upper secondary education	Ensuring school education facilities is one of the important contents of reducing the impact of disasters, and the two promote each other		2
1.5.2 Direct economic loss attributed to disasters in relation to global gross domestic product (GDP)	4.c.1 Proportion of teachers in: (a) preprimary; (b) primary; (c) lower secondary; and (d) upper secondary education who have got a bachelor degree or above	Ensuring that high-quality teachers attend classes normally is one of the important contents of reducing the impact of disasters, and the two promote each other		2
1.5.2 Direct economic loss attributed to disasters in relation to global gross domestic product (GDP)	6.2.1 Popularity rate of sanitary toilet in rural area	Rehabilitation of rural toilets is an important part of disaster mitigation and the two are mutually reinforcing		2
1.5.2 Direct economic loss attributed to disasters in relation to global gross domestic product (GDP)	6.4.1 Water-use efficiency (Water consumption per GDP)	Restoring the use of water resources is one of the important contents of reducing the impact of disasters, and the two promote each other		2
1.5.2 Direct economic loss attributed to disasters in relation to global gross domestic product (GDP)	6.6.1 Wetland area as a proportion of total land area	Increasing the area of wetlands helps to maintain ecological security, reduce disasters, and reduce the impact of disasters will also help to further increase the area of wetlands		2
1.5.2 Direct economic loss attributed to disasters in relation to global gross domestic product (GDP)	7.1.2 Proportion of population with access to gas in cities (%)	Restoring natural gas supply is an important part of disaster mitigation, and the two promote each other		2
1.5.2 Direct economic loss attributed to disasters in relation to global gross domestic product (GDP)	7.3.1 Energy intensity measured in terms of primary energy and GDP	Restoration of energy supply is an important part of disaster mitigation, and the two promote each other		2
1.5.2 Direct economic loss attributed to disasters in relation to global gross domestic product (GDP)	8.4.2 Resource (water, energy) consumption per capita	Restoring the use of resources and energy is an important guarantee for disaster mitigation, and the two promote each other		2
1.5.2 Direct economic loss attributed to disasters in relation to global gross domestic product (GDP)	9.4.1 CO2 emission per unit of value	Restoring economic production is fundamental to mitigating the impact of disasters, often accompanied by increased carbon emissions		1
1.5.2 Direct economic loss attributed to disasters in relation to global gross domestic product (GDP)	9.5.1 Research and development expenditure as a proportion of GDP	Increasing investment in R&D, especially research on disaster prevention and mitigation is conducive to reducing the impact of disasters		1
1.5.2 Direct economic loss attributed to disasters in relation to global gross domestic product (GDP)	9.5.2 Researchers (in full-time equivalent) as a proportion of total population	Increase the proportion of researchers, especially for research on disaster prevention and mitigation, which is conducive to reducing the impact of disasters		1
1.5.2 Direct economic loss attributed to disasters in relation to global gross domestic product (GDP)	11.1.L Percentage of urban population below minimum living guarantee	The urban population below the minimum standard of living is a vulnerable group and is easily affected by disasters. Reducing the impact of disasters is a priority for reducing the proportion of the urban population below the minimum standard of living.		1
1.5.2 Direct economic loss attributed to disasters in relation to global gross domestic product (GDP)	11.2.1 Passenger volumes (per capita)	Restoring passenger traffic is an important part of disaster mitigation and the two are mutually reinforcing		2
1.5.2 Direct economic loss attributed to disasters in relation to global gross domestic product (GDP)	11.5.1 Number of deaths, missing persons and directly affected persons attributed to disasters per 100,000 population	Mitigation of economic losses due to disasters is complementary to the number of people affected by disasters		2
1.5.2 Direct economic loss attributed to disasters in relation to global gross domestic product (GDP)	11.5.2 Direct economic loss in relation to global GDP, damage to critical infrastructure and number of disruptions to basic services, attributed to disasters (% GDP)	Reducing economic losses from disasters is also an objective and indicator of SDG 1 poverty eradication and SDG 11 sustainable cities and communities, which shows the important role of disaster prevention and mitigation in poverty eradication and sustainable cities and communities.		2
1.5.2 Direct economic loss attributed to disasters in relation to global gross domestic product (GDP)	11.5.3L Road traffic deaths per 100,000 population	Reducing the death rate of traffic accidents is one of the important contents of reducing the impact of disasters, and the two promote each other		2
1.5.2 Direct economic loss attributed to disasters in relation to global gross domestic product (GDP)	12.2.2 Resource (e.g., water, energy) consumption per capita	Restoring the normal use of resources and energy is an important part of reducing the impact of disasters, and the two promote each other		2
1.5.2 Direct economic loss attributed to disasters in relation to global gross domestic product (GDP)	13.1.1 Number of deaths, missing persons and directly affected persons attributed to disasters per 100,000 population	Reducing economic losses due to disasters and the number of people affected by disasters are complementary		2
1.5.2 Direct economic loss attributed to disasters in relation to global gross domestic product (GDP)	15.1.1 Forest area as a proportion of total land area	Increasing the forest area helps to prevent and reduce disasters, and reducing the impact of disasters also helps to further increase the forest area.		2
1.5.2 Direct economic loss attributed to disasters in relation to global gross domestic product (GDP)	15.1.2 Wetland area as a proportion of total land area	Increasing the area of wetlands helps to maintain ecological security, reduce disasters, and reduce the impact of disasters will also help to further increase the area of wetlands		2
2.1.2 Cereal yield (t/ha)	2.2.1 Percentage children born with low birth weight	Ensuring food and nutrition security are closely linked	Zhou, X., Moinuddin, M. & Xu, Z. Sustainable Development Goals Interlinkages and Network Analysis: A Practical Tool for SDG Integration and Policy Coherence, Institute for Global Environmental Strategies (2017). Dhahri, S., & Omri, A. . Foreign capital towards SDGs 1 & 2—Ending Poverty and hunger: The role of agricultural production. Structural Change and Economic Dynamics, 53, 208-221(2020). Aga…	2
2.1.2 Cereal yield (t/ha)	2.2.2 Prevalence of malnutrition among children under 5 years of age	Ensuring food and nutrition security are closely linked		2
2.1.2 Cereal yield (t/ha)	2.3.1 Volume of production (farming/pastoral/forestry) per capita (rural population)	After food security is guaranteed, farmers will further increase their enthusiasm for production, which will help improve agricultural productivity		1
2.1.2 Cereal yield (t/ha)	2.4.1 Proportion of agricultural area under productive and sustainable agriculture	When food security is guaranteed, farmers will be more willing to further establish a sustainable food production system		1
2.1.2 Cereal yield (t/ha)	2.a.L Number of agricultural extension workers per 1,000 farmers	After food security is guaranteed, farmers will want to further strengthen international cooperation to improve the quality of agricultural development		1
2.1.2 Cereal yield (t/ha)	3.1.1 Maternal mortality ratio	Ensuring food and nutrition security can directly create conditions that reduce maternal mortality and preventable newborn deaths		1
2.1.2 Cereal yield (t/ha)	3.1.2 Proportion of births attended by skilled health personnel	Ensuring food and nutrition security can directly create conditions that reduce maternal mortality and preventable newborn deaths		1
2.1.2 Cereal yield (t/ha)	3.2.1 Under-five child with low birth weight (%)	Ensuring food and nutrition security can directly create conditions that reduce maternal mortality and preventable newborn deaths		1
2.1.2 Cereal yield (t/ha)	3.2.2 Neonatal mortality rate (per 1,000 live births)	Ensuring food and nutrition security can directly create conditions that reduce maternal mortality and preventable newborn deaths		1
2.1.2 Cereal yield (t/ha)	3.3.1 Number of new HIV infections per 100,000 uninfected population	Food and nutrition security can help reduce infectious diseases because better nutrition and health status can help prevent unsafe practices from leading to infectious diseases		1
2.1.2 Cereal yield (t/ha)	3.3.2 Tuberculosis incidence per 100,000 population	Increased food production boosts good health, reduces tuberculosis rates		1
2.1.2 Cereal yield (t/ha)	3.3.3 Malaria incidence per 100,000 population	Food and nutrition security can help reduce infectious diseases because better nutrition and health status can help prevent unsafe practices from leading to infectious diseases		1
2.1.2 Cereal yield (t/ha)	3.3.4 Hepatitis B incidence per 100,000 population	Food and nutrition security contributes to good health and reduces incidence of hepatitis B infection		1
2.1.2 Cereal yield (t/ha)	3.4.L Annual consumption of vegetables by rural population (kg/year/person)	Ensuring food and nutrition security can directly create conditions that reduce premature deaths from noncommunicable diseases		1
2.1.2 Cereal yield (t/ha)	3.6.1 Death rate due to road traffic injuries (per 100,000 people)	The increase in food production is conducive to improving people's physical fitness, enhancing the ability to resist risks, and helping to reduce the death rate of traffic accidents. Conversely, after reducing the death rate of traffic accidents, it is also conducive to people continuing to engage in agricultural production and increasing production.		2
2.1.2 Cereal yield (t/ha)	3.8.1 Percentage of population without effective financial protection for health care	Ensuring food and nutrition security directly creates the conditions for a solid foundation for comprehensive health security		1
2.1.2 Cereal yield (t/ha)	3.8.2 Expenditures on health as a share of total household income (urban population)	Increased food production contributes to increased household income and better health		1
2.1.2 Cereal yield (t/ha)	3.9.1 Keshan disease incidence per 100,000 population	Food production without a focus on sustainability increases soil, water and air pollution, limiting the reduction in death and disease from hazardous chemicals.		1
2.1.2 Cereal yield (t/ha)	3.b.2 Total net official development assistance to medical research and basic health sectors as a proportion of government expenditure budget	Ensuring food and nutrition security helps people in developing countries further improve public health through access to vaccines and medicines		1
2.1.2 Cereal yield (t/ha)	3.c.1 Health worker density	Ensuring food and nutrition security can help increase share of health workers in developing countries		1
2.1.2 Cereal yield (t/ha)	4.1.1 Net primary enrolment rate (%)	Ensuring food and nutrition security can help increase education enrollment		1
2.1.2 Cereal yield (t/ha)	4.1.2 Completion rate (primary education, lower secondary education, upper secondary education) (%)	Ensuring food and nutrition security can help improve education completion rates		1
2.1.2 Cereal yield (t/ha)	4.3.1 Participation rate of youth and adults in formal education and training in the previous 12 months	Increasing food production to ensure food and nutrition security can help improve education coverage		1
2.1.2 Cereal yield (t/ha)	4.4.1 Proportion of youth and adults with internet	Ensuring food and nutrition security is necessary to substantially increase job training		1
2.1.2 Cereal yield (t/ha)	4.6.1 Proportion of population achieving at least a fixed level of proficiency in functional literacy skills	Improving food production, ensuring food and nutrition security can help improve literacy		1
2.1.2 Cereal yield (t/ha)	4.a.L Number of computers per school: (a) primary; (b) lower secondary; and (c) upper secondary education	Ensuring food and nutrition security is a must for improving education facilities		1
2.1.2 Cereal yield (t/ha)	4.c.1 Proportion of teachers in: (a) preprimary; (b) primary; (c) lower secondary; and (d) upper secondary education who have got a bachelor degree or above	Ensuring food and nutrition security is essential for developing education		1
2.1.2 Cereal yield (t/ha)	5.3.2 Ratio of female to male sterilization rate	Ensuring food and nutrition security helps empower women		1
2.1.2 Cereal yield (t/ha)	5.5.1 Proportion of seats held by women in parliaments (national and provincial people’s congress in China)	Ensuring food and nutrition security helps empower women		1
2.1.2 Cereal yield (t/ha)	5.5.2L Ratio of male to female employment rate	Increasing food production and ensuring food security contribute to the employment of women and men and are mutually reinforcing		2
2.1.2 Cereal yield (t/ha)	6.1.1 The proportion of the population benefiting from the treated water - Endemic fluorosis (water type) per 100,000 population	Access to safe, treated drinking water benefits people's health, which in turn benefits food production, and the two reinforce each other		2
2.1.2 Cereal yield (t/ha)	6.2.1 Popularity rate of sanitary toilet in rural area	Clean sanitation contributes to good health, which in turn contributes to food production, and the two reinforce each other		2
2.1.2 Cereal yield (t/ha)	6.3.1 Sewage treatment rate in cities (%)	The treatment of wastewater is conducive to improving the environment, promoting people's health, and improving food production. The two promote each other		2
2.1.2 Cereal yield (t/ha)	6.4.1 Water-use efficiency (Water consumption per GDP)	Water use efficiency is one of the important factors affecting grain yield		1
2.1.2 Cereal yield (t/ha)	6.6.1 Wetland area as a proportion of total land area	The increase of wetland area is conducive to water storage and ecological maintenance, and is conducive to the development of sustainable ecological agriculture. At the same time, there is a certain degree of trade-off between wetland and farmland		2
2.1.2 Cereal yield (t/ha)	7.1.2 Proportion of population with access to gas in cities (%)	Food and nutrition security may limit water and land use at the expense of energy production such as bioenergy and hydropower		1
2.1.2 Cereal yield (t/ha)	7.2.1 Proportion of clean energy power generation to total power generation (%)	Food and nutrition security may limit water and land use at the expense of energy production such as bioenergy and hydropower		1
2.1.2 Cereal yield (t/ha)	7.3.1 Energy intensity measured in terms of primary energy and GDP	Energy is one of the essential elements for mechanized operations to increase food production		1
2.1.2 Cereal yield (t/ha)	8.1.1 Annual growth rate of real GDP per capita	Increasing food production and developing modern agriculture is one of the important contents of economic development		1
2.1.2 Cereal yield (t/ha)	8.4.2 Resource (water, energy) consumption per capita	Water, energy are essential elements to increase food production		1
2.1.2 Cereal yield (t/ha)	8.8.1 Fatal and non-fatal occupational injuries treatment per 10,000 employed persons	Increasing food production and ensuring food security can help increase income and gain more labor security		1
2.1.2 Cereal yield (t/ha)	8.9.1 Tourism direct GDP as a proportion of total GDP	Ensuring food security is fundamental to developing tourism, which may compete with agricultural land		2
2.1.2 Cereal yield (t/ha)	9.1.2 Passenger and freight volumes, by mode of transport (railway, highway, water transport)	Ensuring food security is a prerequisite for the development of transportation. The development of transportation is conducive to providing a series of elements such as seeds, machinery, and chemical fertilizers needed for the development of agricultural production.		2
2.1.2 Cereal yield (t/ha)	9.2.1 Manufacturing value added as a proportion of GDP	Ensuring food security is the basis for developing the manufacturing industry, and the development of the manufacturing industry is conducive to improving the level of agricultural mechanization		2
2.1.2 Cereal yield (t/ha)	9.2.2 Manufacturing employment as a proportion of total employment	Ensuring food security is the basis for developing the manufacturing industry, and the development of the manufacturing industry is conducive to improving the level of agricultural mechanization		2
2.1.2 Cereal yield (t/ha)	9.3.1 Proportion of small-scale industries in total industry value added	Ensuring food security is the basis for the development of manufacturing, and the development of small-scale manufacturing is conducive to improving the level of agricultural mechanization		2
2.1.2 Cereal yield (t/ha)	9.4.1 CO2 emission per unit of value	Agricultural production is accompanied by the use of chemical fertilizers, pesticides, and machinery, which will increase carbon dioxide emissions; the climate change brought about by the increase in carbon emissions will also have differential effects on grain production according to local conditions		2
2.1.2 Cereal yield (t/ha)	9.5.1 Research and development expenditure as a proportion of GDP	The increase in research and development investment is conducive to improving the production level of agriculture and food production		1
2.1.2 Cereal yield (t/ha)	9.5.2 Researchers (in full-time equivalent) as a proportion of total population	The increase in research and development investment is conducive to improving the production level of agriculture and food production, and the two promote each other		2
2.1.2 Cereal yield (t/ha)	9.c.1 Proportion of population covered by a mobile network	The popularization of the Internet is conducive to people grasping more agricultural production and market information in a timely manner, which is conducive to increasing food production		1
2.1.2 Cereal yield (t/ha)	10.3.L Proportion of seats held by women in parliaments (national and provincial people’s congress in China)	Ensuring food security promotes gender equality and increases women's participation in decision-making		1
2.1.2 Cereal yield (t/ha)	10.4.1 Wages as a proportion of GDP	Increasing food production and increasing wages are mutually reinforcing		2
2.1.2 Cereal yield (t/ha)	11.1.L Percentage of urban population below minimum living guarantee	Increased food production can help reduce poverty		1
2.1.2 Cereal yield (t/ha)	11.2.1 Passenger volumes (per capita)	Ensuring food security is a prerequisite for the development of transportation. The development of transportation is conducive to providing a series of elements such as seeds, machinery, and chemical fertilizers needed for the development of agricultural production.		2
2.1.2 Cereal yield (t/ha)	11.5.1 Number of deaths, missing persons and directly affected persons attributed to disasters per 100,000 population	Mitigating the impact of disasters contributes to higher food production, which increases resilience to disaster risk		1
2.1.2 Cereal yield (t/ha)	11.5.3L Road traffic deaths per 100,000 population	Mitigating the impact of traffic accidents will help increase food production, and increasing food production will help increase the ability to resist the risk of accidents		2
2.1.2 Cereal yield (t/ha)	11.7.1 Green area in park per capita (square meters per person)	conflicts between agricultural land and urbanized land are often prone to occur in peri-urban areas		2
2.1.2 Cereal yield (t/ha)	12.2.2 Resource (e.g., water, energy) consumption per capita	Water and energy are essential for increasing food production		1
2.1.2 Cereal yield (t/ha)	12.4.2 Hazardous waste generated per capita	The disposal of disaster waste is conducive to protecting the environment, maintaining ecology, and is conducive to increasing food production through the development of sustainable agriculture		1
2.1.2 Cereal yield (t/ha)	12.a.1 Installed renewable energy-generating capacity in developing countries (in watts per capita)	Renewable energy is conducive to the development of sustainable agriculture and increased food production. Food security is the basis for the development of renewable energy		2
2.1.2 Cereal yield (t/ha)	12.b.L Tourism direct GDP as a proportion of total GDP	The development of tourism may affect agricultural land and thus food production		1
2.1.2 Cereal yield (t/ha)	13.1.1 Number of deaths, missing persons and directly affected persons attributed to disasters per 100,000 population	Mitigating the impact of disasters contributes to higher food production, which increases resilience to disaster risk		1
2.1.2 Cereal yield (t/ha)	13.2.2 Total CO2 emissions per year (tCO2)	The use of chemical fertilizers, pesticides, and machinery in agriculture will cause carbon dioxide emissions, and the complex impact of climate change brought about by the increase in carbon emissions on food production will vary depending on the geographical location		2
2.1.2 Cereal yield (t/ha)	14.a.1 Personnel in R&D in the field of ocean study (per million inhabitants)	Increased ocean research could boost food production in coastal regions		1
2.1.2 Cereal yield (t/ha)	15.1.1 Forest area as a proportion of total land area	There are often conflicts between agricultural and forestry land, as evidenced by the conversion of farmland to forestry in western China for ecological restoration		2
2.1.2 Cereal yield (t/ha)	15.1.2 Wetland area as a proportion of total land area	There can also be conflicts over land use between agriculture and wetlands		2
2.1.2 Cereal yield (t/ha)	15.2.1 Afforestation area as a percent of forest area	There are often conflicts between agricultural and forestry land, as evidenced by the conversion of farmland to forestry in western China for ecological restoration		2
2.1.2 Cereal yield (t/ha)	15.3.1 Proportion of land that is degraded over total land area	Reducing land degradation can help increase food production		1
2.1.2 Cereal yield (t/ha)	16.6.1 Primary government expenditures as a proportion of original approved budget	Completion of government budget helps boost agriculture, increase food production		1
2.1.2 Cereal yield (t/ha)	16.7.1 Proportions of positions (population groups) in public institutions (national and local legislatures, public service, and judiciary) compared to national distributions	The participation of ethnic minority citizen representatives in decision-making bodies is conducive to strengthening the inclusiveness, participation and representativeness of government decision-making, and to a certain extent, it is conducive to the implementation of national agricultural and food policies and the maintenance of food security.		1
2.1.2 Cereal yield (t/ha)	16.9.L Proportion of children under 3 years of age whose births have been registered with a civil authority	Birth registration of children helps to ensure health and food security of children and families.		1
2.1.2 Cereal yield (t/ha)	16.b.L Proportion of seats held by women in parliaments (national and provincial people’s congress in China)	Ensuring food security promotes gender equality and increases women's participation in decision-making		1
2.1.2 Cereal yield (t/ha)	17.1.1 Total government revenue as a proportion of GDP	The increase of government income is conducive to promoting the development of agriculture and maintaining food security		1
2.1.2 Cereal yield (t/ha)	17.3.1 Foreign direct investments (FDI) proportion of total domestic budget	Foreign direct investment is conducive to the development of modern large-scale agriculture and the increase of grain production		1
2.1.2 Cereal yield (t/ha)	17.3.2 Foreign direct investments (FDI) as a proportion of total GDP	Foreign direct investment is conducive to the development of modern large-scale agriculture and the increase of grain production		1
2.1.2 Cereal yield (t/ha)	17.8.1 Proportion of individuals using the Internet	The popularization of the Internet is conducive to people grasping more agricultural production and market information in a timely manner, which is conducive to increasing food production		1
2.1.2 Cereal yield (t/ha)	17.14.L Government health and education spending (% GDP)	Government investment in health and education can help improve the quality of farmers and increase agricultural productivity		1
2.1.2 Cereal yield (t/ha)	17.15.L Expenditure on social security and employment (% total government expenditure)	The government's investment in social security and employment can help farmers increase production enthusiasm and increase food production		1
2.2.1 Percentage children born with low birth weight	2.2.2 Prevalence of malnutrition among children under 5 years of age	Lower proportion of underweight children linked to lower rates of child malnutrition	Zhou, X., Moinuddin, M. & Xu, Z. Sustainable Development Goals Interlinkages and Network Analysis: A Practical Tool for SDG Integration and Policy Coherence, Institute for Global Environmental Strategies (2017). Agarwal, B. (2018). Gender equality, food security and the sustainable development goals. Current opinion in environmental sustainability, 34, 26-32. "Transforming our World: the 2030 Age…	2
2.2.1 Percentage children born with low birth weight	2.3.1 Volume of production (farming/pastoral/forestry) per capita (rural population)	Increased productivity in agriculture, animal husbandry and forestry is conducive to increasing income, improving people's health and reducing the proportion of underweight children		1
2.2.1 Percentage children born with low birth weight	2.4.1 Proportion of agricultural area under productive and sustainable agriculture	Improved agricultural productivity contributes to food security, better health and fewer underweight children		1
2.2.1 Percentage children born with low birth weight	2.a.L Number of agricultural extension workers per 1,000 farmers	The improvement of agricultural extension personnel is conducive to increasing income, promoting people's health, and reducing the proportion of underweight children		1
2.2.1 Percentage children born with low birth weight	3.1.1 Maternal mortality ratio	Ensuring food and nutrition security directly creates conditions that reduce maternal and preventable newborn deaths		1
2.2.1 Percentage children born with low birth weight	3.1.2 Proportion of births attended by skilled health personnel	Ensuring food and nutrition security directly creates conditions that reduce maternal and preventable newborn deaths		1
2.2.1 Percentage children born with low birth weight	3.2.1 Under-five child with low birth weight (%)	Low birth weight in newborns and low birth weight in children under five are closely linked		2
2.2.1 Percentage children born with low birth weight	3.2.2 Neonatal mortality rate (per 1,000 live births)	Low birth weight children are closely related to neonatal mortality		2
2.2.1 Percentage children born with low birth weight	3.3.1 Number of new HIV infections per 100,000 uninfected population	Food and nutrition security can help reduce infectious diseases because better nutrition and health status can help prevent unsafe practices from causing infectious diseases		1
2.2.1 Percentage children born with low birth weight	3.3.2 Tuberculosis incidence per 100,000 population	Reduce the proportion of underweight children, ensure children's health, and help reduce the incidence of tuberculosis		1
2.2.1 Percentage children born with low birth weight	3.3.3 Malaria incidence per 100,000 population	Food and nutrition security can help reduce infectious diseases because better nutrition and health status can help prevent unsafe practices from causing infectious diseases		1
2.2.1 Percentage children born with low birth weight	3.3.4 Hepatitis B incidence per 100,000 population	Reduce the proportion of underweight children, ensure children's health, and help reduce the incidence of hepatitis B		1
2.2.1 Percentage children born with low birth weight	3.4.L Annual consumption of vegetables by rural population (kg/year/person)	Increasing vegetable intake is beneficial to maintaining good health and reducing the proportion of underweight children		1
2.2.1 Percentage children born with low birth weight	3.6.1 Death rate due to road traffic injuries (per 100,000 people)	Reduce the proportion of underweight children, ensure the health of children, and help enhance the ability to resist the risk of accidents		1
2.2.1 Percentage children born with low birth weight	3.8.1 Percentage of population without effective financial protection for health care	Ensuring food and nutrition security directly creates the conditions for a solid foundation for comprehensive health security		1
2.2.1 Percentage children born with low birth weight	3.9.1 Keshan disease incidence per 100,000 population	Reducing the proportion of underweight children and ensuring children's health will help reduce the incidence of Keshan disease		1
2.2.1 Percentage children born with low birth weight	3.b.2 Total net official development assistance to medical research and basic health sectors as a proportion of government expenditure budget	Ensuring food and nutrition security helps people in developing countries further improve public health through access to vaccines and medicines		1
2.2.1 Percentage children born with low birth weight	3.c.1 Health worker density	Increased proportion of health workers benefits children's health and reduces proportion of underweight children		1
2.2.1 Percentage children born with low birth weight	4.1.2 Completion rate (primary education, lower secondary education, upper secondary education) (%)	Reduce the proportion of underweight children, ensure children's health, and help improve education completion rates		1
2.2.1 Percentage children born with low birth weight	4.3.1 Participation rate of youth and adults in formal education and training in the previous 12 months	Ensuring food and nutrition security is necessary to substantially increase job training		1
2.2.1 Percentage children born with low birth weight	4.4.1 Proportion of youth and adults with internet	Ensuring food and nutrition security is a must for increasing Internet penetration		1
2.2.1 Percentage children born with low birth weight	4.6.1 Proportion of population achieving at least a fixed level of proficiency in functional literacy skills	Reducing the proportion of underweight children and ensuring children's health,helps to improve literacy coverage		1
2.2.1 Percentage children born with low birth weight	4.a.L Number of computers per school: (a) primary; (b) lower secondary; and (c) upper secondary education	The improvement of educational conditions will help people acquire more knowledge and reduce the proportion of underweight children		1
2.2.1 Percentage children born with low birth weight	4.c.1 Proportion of teachers in: (a) preprimary; (b) primary; (c) lower secondary; and (d) upper secondary education who have got a bachelor degree or above	Ensuring food and nutrition security is essential for developing education		1
2.2.1 Percentage children born with low birth weight	5.3.2 Ratio of female to male sterilization rate	From the perspective of genetic physiology, the proportion of underweight children is closely related to the rate of male and female sterilization		1
2.2.1 Percentage children born with low birth weight	5.5.1 Proportion of seats held by women in parliaments (national and provincial people’s congress in China)	Ensuring food and nutrition security helps empower women		1
2.2.1 Percentage children born with low birth weight	6.1.1 The proportion of the population benefiting from the treated water - Endemic fluorosis (water type) per 100,000 population	Increased access to treated drinking water can help reduce the proportion of underweight children and ensure healthy child development		1
2.2.1 Percentage children born with low birth weight	6.2.1 Popularity rate of sanitary toilet in rural area	Improving sanitation can help reduce adverse health effects and reduce the proportion of underweight children		1
2.2.1 Percentage children born with low birth weight	6.3.1 Sewage treatment rate in cities (%)	Increased sewage treatment rates can help reduce adverse health effects and reduce the proportion of underweight children		1
2.2.1 Percentage children born with low birth weight	6.4.1 Water-use efficiency (Water consumption per GDP)	Improving water use efficiency is conducive to increasing agricultural and industrial output, increasing economic income, ensuring physical health, and reducing the proportion of underweight children		1
2.2.1 Percentage children born with low birth weight	6.6.1 Wetland area as a proportion of total land area	Increasing the wetland area is conducive to improving the ecological environment, promoting people's physical and mental health, and helping to reduce the proportion of underweight children		1
2.2.1 Percentage children born with low birth weight	7.1.2 Proportion of population with access to gas in cities (%)	Food and nutrition security may limit water and land use at the expense of energy production		1
2.2.1 Percentage children born with low birth weight	7.2.1 Proportion of clean energy power generation to total power generation (%)	Food and nutrition security may limit water and land use at the expense of clean energy production such as bioenergy and hydropower		1
2.2.1 Percentage children born with low birth weight	7.3.1 Energy intensity measured in terms of primary energy and GDP	The increase of energy plays an important role in increasing the output of agricultural industry, which is conducive to increasing income, ensuring good health, and reducing the proportion of underweight children. At the same time, there are different degrees of competition for land use in energy production and arable land.		2
2.2.1 Percentage children born with low birth weight	8.2.1 Annual growth rate of real GDP per employed person	Economic growth is conducive to increasing income, ensuring good health and reducing the proportion of underweight children		1
2.2.1 Percentage children born with low birth weight	8.4.2 Resource (water, energy) consumption per capita	The increase of resources and energy plays an important role in increasing the output of agricultural industry, which is conducive to increasing income, ensuring good health, and reducing the proportion of low-weight children. At the same time, there is also competition with cultivated land in terms of land use		1
2.2.1 Percentage children born with low birth weight	8.8.1 Fatal and non-fatal occupational injuries treatment per 10,000 employed persons	The increase in employment security is conducive to increasing the income of workers, ensuring their health and reducing the proportion of underweight children		1
2.2.1 Percentage children born with low birth weight	8.9.1 Tourism direct GDP as a proportion of total GDP	The increase of tourism is conducive to increasing the income of laborers, ensuring their health and reducing the proportion of underweight children		1
2.2.1 Percentage children born with low birth weight	9.1.2 Passenger and freight volumes, by mode of transport (railway, highway, water transport)	The development of the transportation industry is conducive to increasing the income of laborers, ensuring their health, and reducing the proportion of underweight children		1
2.2.1 Percentage children born with low birth weight	9.2.1 Manufacturing value added as a proportion of GDP	The development of the manufacturing industry is conducive to increasing the income of laborers, ensuring their health, and reducing the proportion of underweight children		1
2.2.1 Percentage children born with low birth weight	9.2.2 Manufacturing employment as a proportion of total employment	The development of the manufacturing industry is conducive to increasing the income of laborers, ensuring their health, and reducing the proportion of underweight children		1
2.2.1 Percentage children born with low birth weight	9.3.1 Proportion of small-scale industries in total industry value added	The development of small-scale manufacturing is conducive to increasing labor income, ensuring physical health, and reducing the proportion of underweight children		1
2.2.1 Percentage children born with low birth weight	9.4.1 CO2 emission per unit of value	Economic development is conducive to increasing labor income and reducing the proportion of underweight children, which is often accompanied by an increase in carbon emissions		1
2.2.1 Percentage children born with low birth weight	9.5.1 Research and development expenditure as a proportion of GDP	Increased investment in research and development is conducive to improving productivity, increasing income, ensuring good health, and reducing the proportion of underweight children		1
2.2.1 Percentage children born with low birth weight	9.5.2 Researchers (in full-time equivalent) as a proportion of total population	Increased investment in research and development is conducive to improving productivity, increasing income, ensuring good health, and reducing the proportion of underweight children		1
2.2.1 Percentage children born with low birth weight	9.c.1 Proportion of population covered by a mobile network	The popularization of mobile Internet brings more opportunities to increase income, which is conducive to ensuring good health and reducing the proportion of underweight children		1
2.2.1 Percentage children born with low birth weight	10.3.L Proportion of seats held by women in parliaments (national and provincial people’s congress in China)	Improved gender equality benefits women's health and reduces underweight children		1
2.2.1 Percentage children born with low birth weight	10.4.1 Wages as a proportion of GDP	Increased income is conducive to ensuring good health and reducing the proportion of underweight children		1
2.2.1 Percentage children born with low birth weight	11.1.L Percentage of urban population below minimum living guarantee	Poverty reduction is conducive to ensuring good health and reducing the proportion of underweight children		1
2.2.1 Percentage children born with low birth weight	11.2.1 Passenger volumes (per capita)	The development of the transportation industry is conducive to increasing the income of laborers, ensuring their health, and reducing the proportion of underweight children		1
2.2.1 Percentage children born with low birth weight	11.5.3L Road traffic deaths per 100,000 population	Enhancing the ability to resist accident risks is conducive to safeguarding people's health and reducing the proportion of underweight children		1
2.2.1 Percentage children born with low birth weight	11.6.1 Ratio of industrial solid waste generated to the waste regularly collected and utilized	The recycling of industrial solid waste is beneficial to protect the environment, promote human health, and reduce the proportion of underweight children		1
2.2.1 Percentage children born with low birth weight	11.7.1 Green area in park per capita (square meters per person)	Increasing park green space is conducive to improving the environment, promoting people's physical and mental health, and reducing the proportion of underweight children		1
2.2.1 Percentage children born with low birth weight	12.2.2 Resource (e.g., water, energy) consumption per capita	The increase of resources and energy plays an important role in improving the output of agricultural industry, which is conducive to increasing income, ensuring good health, and reducing the proportion of underweight children. However, there may be competition in land use between water and energy and cultivated land		2
2.2.1 Percentage children born with low birth weight	12.4.2 Hazardous waste generated per capita	The disposal of disaster waste is conducive to protecting the environment, promoting human health, and reducing the proportion of low-weight children		1
2.2.1 Percentage children born with low birth weight	12.5.1 Percentage of industrial solid waste recycled (%)	The recycling of industrial solid waste is beneficial to protect the environment, promote human health, and reduce the proportion of underweight children		1
2.2.1 Percentage children born with low birth weight	12.a.1 Installed renewable energy-generating capacity in developing countries (in watts per capita)	The development of renewable energy is conducive to protecting the environment, promoting human health, and reducing the proportion of underweight children, but there may be competition in land use between energy and cultivated land		2
2.2.1 Percentage children born with low birth weight	12.b.L Tourism direct GDP as a proportion of total GDP	The increase of tourism is conducive to increasing the income of laborers, ensuring their health and reducing the proportion of underweight children		1
2.2.1 Percentage children born with low birth weight	13.2.2 Total CO2 emissions per year (tCO2)	Economic development is conducive to increasing labor income and reducing the proportion of underweight children, which is often accompanied by an increase in carbon emissions		1
2.2.1 Percentage children born with low birth weight	14.a.1 Personnel in R&D in the field of ocean study (per million inhabitants)	The scientific development and utilization of marine resources is beneficial to the life and health of the people and reduces the proportion of low-weight children		1
2.2.1 Percentage children born with low birth weight	15.1.1 Forest area as a proportion of total land area	Forests are conducive to protecting the ecological environment, ensuring physical health, and reducing the proportion of underweight children		1
2.2.1 Percentage children born with low birth weight	15.1.2 Wetland area as a proportion of total land area	Wetlands are known as the "kidneys of the earth". Maintaining the functions of wetlands is conducive to protecting the ecological environment, ensuring physical health, and reducing the proportion of underweight children		1
2.2.1 Percentage children born with low birth weight	15.2.1 Afforestation area as a percent of forest area	Afforestation is conducive to protecting the ecological environment, ensuring physical health, and reducing the proportion of underweight children		1
2.2.1 Percentage children born with low birth weight	15.3.1 Proportion of land that is degraded over total land area	Reducing land degradation is conducive to protecting the ecological environment, increasing food production, ensuring good health, and reducing the proportion of underweight children		1
2.2.1 Percentage children born with low birth weight	16.7.1 Proportions of positions (population groups) in public institutions (national and local legislatures, public service, and judiciary) compared to national distributions	An inclusive government is conducive to safeguarding the rights and interests of ethnic minorities and women, ensuring physical health, and reducing the proportion of underweight children		1
2.2.1 Percentage children born with low birth weight	16.9.L Proportion of children under 3 years of age whose births have been registered with a civil authority	The timely registration of children is conducive to mastering the growth of children, providing important information for ensuring children's health and reducing the proportion of underweight children		1
2.2.1 Percentage children born with low birth weight	16.b.L Proportion of seats held by women in parliaments (national and provincial people’s congress in China)	An inclusive government is conducive to safeguarding the rights and interests of ethnic minorities and women, ensuring physical health, and reducing the proportion of underweight children		1
2.2.1 Percentage children born with low birth weight	17.1.1 Total government revenue as a proportion of GDP	The increase in government income is conducive to increasing investment in health and reducing the proportion of underweight children		1
2.2.1 Percentage children born with low birth weight	17.3.1 Foreign direct investments (FDI) proportion of total domestic budget	Foreign direct investment is conducive to promoting the development of life and health, ensuring physical health, and reducing the proportion of underweight children		1
2.2.1 Percentage children born with low birth weight	17.3.2 Foreign direct investments (FDI) as a proportion of total GDP	Foreign direct investment is conducive to promoting the development of life and health, ensuring physical health, and reducing the proportion of underweight children		1
2.2.1 Percentage children born with low birth weight	17.8.1 Proportion of individuals using the Internet	The popularity of the Internet is conducive to people's timely grasp of medical, health, and market information, which is conducive to increasing income, ensuring physical health, and reducing the proportion of underweight children.		1
2.2.1 Percentage children born with low birth weight	17.14.L Government health and education spending (% GDP)	Government spending on health and education helps reduce underweight children		1
2.2.1 Percentage children born with low birth weight	17.15.L Expenditure on social security and employment (% total government expenditure)	The government's investment in social security and employment can help people increase income, ensure good health, and reduce the proportion of underweight children		1
2.2.2 Prevalence of malnutrition among children under 5 years of age	2.3.1 Volume of production (farming/pastoral/forestry) per capita (rural population)	Increased productivity in agriculture, animal husbandry and forestry is conducive to increasing income, improving people's health and reducing the proportion of malnourished children	Sabbahi, M., Li, J., Davis, C., & Downs, S. M. (2018). The Role of the Sustainable Development Goals to Reduce the Global Burden of Malnutrition. In Advances in Food Security and Sustainability (Vol. 3, pp. 277-333). Elsevier. Zhou, X., Moinuddin, M. & Xu, Z. Sustainable Development Goals Interlinkages and Network Analysis: A Practical Tool for SDG Integration and Policy Coherence, Institute for …	1
2.2.2 Prevalence of malnutrition among children under 5 years of age	2.4.1 Proportion of agricultural area under productive and sustainable agriculture	Improved agricultural productivity contributes to food security, better health and fewer malnourished children		1
2.2.2 Prevalence of malnutrition among children under 5 years of age	2.a.L Number of agricultural extension workers per 1,000 farmers	The improvement of agricultural extension personnel is conducive to increasing income, promoting people's health, and reducing the proportion of malnourished children		1
2.2.2 Prevalence of malnutrition among children under 5 years of age	3.1.1 Maternal mortality ratio	Ensuring food and nutrition security can directly create conditions that reduce maternal mortality and child malnutrition		1
2.2.2 Prevalence of malnutrition among children under 5 years of age	3.1.2 Proportion of births attended by skilled health personnel	Improving coverage of reproductive services benefits children's health and reduces rates of child malnutrition		1
2.2.2 Prevalence of malnutrition among children under 5 years of age	3.2.1 Under-five child with low birth weight (%)	Lower proportion of underweight children linked to lower rates of child malnutrition		2
2.2.2 Prevalence of malnutrition among children under 5 years of age	3.2.2 Neonatal mortality rate (per 1,000 live births)	Ensuring food and nutrition security can directly create conditions that reduce neonatal mortality and child malnutrition		1
2.2.2 Prevalence of malnutrition among children under 5 years of age	3.3.1 Number of new HIV infections per 100,000 uninfected population	Food and nutrition security can help reduce infectious diseases because better nutrition and health status can help prevent unsafe practices from causing infectious diseases		1
2.2.2 Prevalence of malnutrition among children under 5 years of age	3.3.2 Tuberculosis incidence per 100,000 population	Reduce the malnutrition rate of children and ensure children's health can help reduce the incidence of tuberculosis		1
2.2.2 Prevalence of malnutrition among children under 5 years of age	3.3.3 Malaria incidence per 100,000 population	Food and nutrition security can help reduce infectious diseases because better nutrition and health status can help prevent unsafe practices from causing infectious diseases		1
2.2.2 Prevalence of malnutrition among children under 5 years of age	3.3.4 Hepatitis B incidence per 100,000 population	Reduce the malnutrition rate of children and ensure children's health can help reduce the incidence of hepatitis B		1
2.2.2 Prevalence of malnutrition among children under 5 years of age	3.4.L Annual consumption of vegetables by rural population (kg/year/person)	Increasing vegetable intake is conducive to maintaining good health and reducing malnutrition rates among children		1
2.2.2 Prevalence of malnutrition among children under 5 years of age	3.6.1 Death rate due to road traffic injuries (per 100,000 people)	Reduce the malnutrition rate of children and ensure children's health can help enhance the ability to resist the risk of accidents		1
2.2.2 Prevalence of malnutrition among children under 5 years of age	3.8.1 Percentage of population without effective financial protection for health care	Ensuring food and nutrition security directly creates the conditions for a solid foundation for comprehensive health security		1
2.2.2 Prevalence of malnutrition among children under 5 years of age	3.8.2 Expenditures on health as a share of total household income (urban population)	Family investment in health helps reduce child malnutrition		1
2.2.2 Prevalence of malnutrition among children under 5 years of age	3.9.1 Keshan disease incidence per 100,000 population	Reduce the malnutrition rate of children and ensure children's health can help reduce the incidence of Keshan disease		1
2.2.2 Prevalence of malnutrition among children under 5 years of age	3.b.2 Total net official development assistance to medical research and basic health sectors as a proportion of government expenditure budget	Ensuring food and nutrition security helps people in developing countries further improve public health through access to vaccines and medicines		1
2.2.2 Prevalence of malnutrition among children under 5 years of age	3.b.3 Percentage of health facilities meeting service specific readiness requirements (women and children care agencies)	Improving the coverage of health service institutions is conducive to children's health and nutritional balance		1
2.2.2 Prevalence of malnutrition among children under 5 years of age	3.c.1 Health worker density	Increasing the proportion of health workers contributes to the health and nutritional balance of children		1
2.2.2 Prevalence of malnutrition among children under 5 years of age	4.1.2 Completion rate (primary education, lower secondary education, upper secondary education) (%)	Reduce child malnutrition rate and ensure children's health can help improve education completion rate		1
2.2.2 Prevalence of malnutrition among children under 5 years of age	4.3.1 Participation rate of youth and adults in formal education and training in the previous 12 months	Ensuring food and nutrition security is necessary to substantially increase job training		1
2.2.2 Prevalence of malnutrition among children under 5 years of age	4.4.1 Proportion of youth and adults with internet	Ensuring food and nutrition security is a must for increasing Internet penetration		1
2.2.2 Prevalence of malnutrition among children under 5 years of age	4.6.1 Proportion of population achieving at least a fixed level of proficiency in functional literacy skills	Reduce child malnutrition rates and ensure child health can contribute to improved literacy coverage		1
2.2.2 Prevalence of malnutrition among children under 5 years of age	4.a.L Number of computers per school: (a) primary; (b) lower secondary; and (c) upper secondary education	The improvement of educational conditions will help people acquire more knowledge and reduce the rate of child malnutrition		1
2.2.2 Prevalence of malnutrition among children under 5 years of age	4.c.1 Proportion of teachers in: (a) preprimary; (b) primary; (c) lower secondary; and (d) upper secondary education who have got a bachelor degree or above	Ensuring food and nutrition security is essential for developing education		1
2.2.2 Prevalence of malnutrition among children under 5 years of age	5.3.2 Ratio of female to male sterilization rate	From the perspective of genetic physiology, reducing the rate of child malnutrition is closely related to the rate of male and female sterilization		1
2.2.2 Prevalence of malnutrition among children under 5 years of age	5.5.1 Proportion of seats held by women in parliaments (national and provincial people’s congress in China)	Ensuring food and nutrition security helps empower women		1
2.2.2 Prevalence of malnutrition among children under 5 years of age	6.1.1 The proportion of the population benefiting from the treated water - Endemic fluorosis (water type) per 100,000 population	Increased access to treated drinking water is conducive to maintaining essential trace elements for the human body, reducing child malnutrition rates, and ensuring healthy growth of children		1
2.2.2 Prevalence of malnutrition among children under 5 years of age	6.2.1 Popularity rate of sanitary toilet in rural area	Improving sanitation helps reduce adverse effects on healthy growth and reduces child malnutrition rates		1
2.2.2 Prevalence of malnutrition among children under 5 years of age	6.3.1 Sewage treatment rate in cities (%)	Increasing the sewage treatment rate is beneficial to reduce the adverse effects on health, food and water, promote the healthy growth of children, and reduce the rate of malnutrition		1
2.2.2 Prevalence of malnutrition among children under 5 years of age	6.4.1 Water-use efficiency (Water consumption per GDP)	Improving water use efficiency is conducive to increasing agricultural and industrial output, increasing economic income, ensuring physical health, and reducing the rate of malnutrition among children		1
2.2.2 Prevalence of malnutrition among children under 5 years of age	6.6.1 Wetland area as a proportion of total land area	Wetlands are known as the "kidneys of the earth". Maintaining the functions of wetlands is conducive to protecting the ecological environment, ensuring the healthy growth of the body, and reducing the malnutrition rate of children		1
2.2.2 Prevalence of malnutrition among children under 5 years of age	7.1.2 Proportion of population with access to gas in cities (%)	Food and nutrition security may limit water and land use at the expense of energy production		1
2.2.2 Prevalence of malnutrition among children under 5 years of age	7.2.1 Proportion of clean energy power generation to total power generation (%)	Food and nutrition security may limit water and land use at the expense of clean energy production such as bioenergy and hydropower		1
2.2.2 Prevalence of malnutrition among children under 5 years of age	7.3.1 Energy intensity measured in terms of primary energy and GDP	The increase of energy plays an important role in increasing agricultural and industrial output, which is conducive to increasing income, ensuring physical health, and reducing the rate of child malnutrition. At the same time, energy production and cultivated land also have different degrees of competition for land use.		2
2.2.2 Prevalence of malnutrition among children under 5 years of age	8.4.2 Resource (water, energy) consumption per capita	The increase of resources and energy plays an important role in increasing the output of agricultural industry, which is conducive to increasing income, ensuring physical health, and reducing the rate of child malnutrition. At the same time, there is also competition with cultivated land in terms of land use		2
2.2.2 Prevalence of malnutrition among children under 5 years of age	8.8.1 Fatal and non-fatal occupational injuries treatment per 10,000 employed persons	The increase in employment security is conducive to increasing the income of workers, ensuring their health and reducing the rate of malnutrition among children		1
2.2.2 Prevalence of malnutrition among children under 5 years of age	8.9.1 Tourism direct GDP as a proportion of total GDP	The increase of tourism is conducive to increasing the income of laborers, ensuring their health and reducing the rate of malnutrition among children		1
2.2.2 Prevalence of malnutrition among children under 5 years of age	9.1.2 Passenger and freight volumes, by mode of transport (railway, highway, water transport)	The development of the transportation industry is conducive to increasing the income of laborers, ensuring their health, and reducing the rate of malnutrition among children		1
2.2.2 Prevalence of malnutrition among children under 5 years of age	9.2.2 Manufacturing employment as a proportion of total employment	The development of the manufacturing industry is conducive to increasing the income of laborers, ensuring their health, and reducing the rate of malnutrition among children		1
2.2.2 Prevalence of malnutrition among children under 5 years of age	9.3.1 Proportion of small-scale industries in total industry value added	The development of small-scale manufacturing is conducive to increasing the income of workers, ensuring their health and reducing the rate of malnutrition among children		1
2.2.2 Prevalence of malnutrition among children under 5 years of age	9.4.1 CO2 emission per unit of value	Economic development is conducive to increasing labor income and reducing the rate of child malnutrition, which is often accompanied by an increase in carbon emissions		1
2.2.2 Prevalence of malnutrition among children under 5 years of age	9.5.1 Research and development expenditure as a proportion of GDP	Increased investment in research and development is conducive to improving productivity, increasing income, ensuring physical health, and reducing child malnutrition rates		1
2.2.2 Prevalence of malnutrition among children under 5 years of age	9.5.2 Researchers (in full-time equivalent) as a proportion of total population	Increased investment in research and development is conducive to improving productivity, increasing income, ensuring physical health, and reducing child malnutrition rates		1
2.2.2 Prevalence of malnutrition among children under 5 years of age	9.c.1 Proportion of population covered by a mobile network	The popularization of mobile Internet brings more opportunities to increase income, which is conducive to ensuring good health and reducing the rate of malnutrition among children		1
2.2.2 Prevalence of malnutrition among children under 5 years of age	10.3.L Proportion of seats held by women in parliaments (national and provincial people’s congress in China)	Improved gender equality benefits women's and children's health and reduces child malnutrition rates		1
2.2.2 Prevalence of malnutrition among children under 5 years of age	10.4.1 Wages as a proportion of GDP	Increased income is conducive to ensuring good health and reducing child malnutrition rates		1
2.2.2 Prevalence of malnutrition among children under 5 years of age	11.1.L Percentage of urban population below minimum living guarantee	Poverty reduction is conducive to ensuring good health and reducing the rate of child malnutrition		1
2.2.2 Prevalence of malnutrition among children under 5 years of age	11.2.1 Passenger volumes (per capita)	The development of the transportation industry is conducive to increasing the income of laborers, ensuring their health, and reducing the rate of malnutrition among children		1
2.2.2 Prevalence of malnutrition among children under 5 years of age	11.5.3L Road traffic deaths per 100,000 population	Enhancing the ability to resist accident risks is conducive to ensuring the healthy growth of people and reducing the malnutrition rate of children		1
2.2.2 Prevalence of malnutrition among children under 5 years of age	11.7.1 Green area in park per capita (square meters per person)	Increasing park green space is conducive to improving the environment, promoting the healthy growth of people's body, mind and body, and reducing the malnutrition rate of children		1
2.2.2 Prevalence of malnutrition among children under 5 years of age	12.2.2 Resource (e.g., water, energy) consumption per capita	The increase of resources and energy plays an important role in increasing the output of agricultural industry, which is conducive to increasing income, ensuring healthy growth, and reducing the rate of child malnutrition. However, there may be competition in land use between water and energy and arable land		2
2.2.2 Prevalence of malnutrition among children under 5 years of age	12.4.2 Hazardous waste generated per capita	The disposal of disaster waste is conducive to protecting the environment, promoting the healthy growth of people, and reducing the malnutrition rate of children		1
2.2.2 Prevalence of malnutrition among children under 5 years of age	12.a.1 Installed renewable energy-generating capacity in developing countries (in watts per capita)	The development of renewable energy is conducive to protecting the environment, promoting the healthy growth of people, and reducing the rate of child malnutrition, but there may be competition between energy and arable land in terms of land use		2
2.2.2 Prevalence of malnutrition among children under 5 years of age	12.b.L Tourism direct GDP as a proportion of total GDP	The increase of tourism is conducive to increasing the income of laborers, ensuring healthy growth and reducing the rate of malnutrition among children		1
2.2.2 Prevalence of malnutrition among children under 5 years of age	13.2.2 Total CO2 emissions per year (tCO2)	Economic development is conducive to increasing labor income and reducing the rate of child malnutrition, which is often accompanied by an increase in carbon emissions		1
2.2.2 Prevalence of malnutrition among children under 5 years of age	14.a.1 Personnel in R&D in the field of ocean study (per million inhabitants)	The scientific development and utilization of marine resources is beneficial to the life and health of the people and reduces the malnutrition rate of children		1
2.2.2 Prevalence of malnutrition among children under 5 years of age	15.1.1 Forest area as a proportion of total land area	Forests are conducive to protecting the ecological environment, ensuring the healthy growth of the body, and reducing the malnutrition rate of children		1
2.2.2 Prevalence of malnutrition among children under 5 years of age	15.1.2 Wetland area as a proportion of total land area	Wetlands are known as the "kidneys of the earth". Maintaining the functions of wetlands is conducive to protecting the ecological environment, ensuring the healthy growth of the body, and reducing the malnutrition rate of children		1
2.2.2 Prevalence of malnutrition among children under 5 years of age	15.2.1 Afforestation area as a percent of forest area	Afforestation is conducive to protecting the ecological environment, ensuring the healthy growth of the body, and reducing the rate of malnutrition among children		1
2.2.2 Prevalence of malnutrition among children under 5 years of age	15.3.1 Proportion of land that is degraded over total land area	Reducing land degradation is conducive to protecting the ecological environment, increasing food production, ensuring healthy growth, and reducing the rate of child malnutrition		1
2.2.2 Prevalence of malnutrition among children under 5 years of age	15.a.1 Official development assistance and public expenditure on conservation and sustainable use of biodiversity and ecosystems as a proportion of GDP	Protecting the ecological environment is conducive to the healthy growth of people's body, mind and body, and reducing the malnutrition rate of children		1
2.2.2 Prevalence of malnutrition among children under 5 years of age	16.6.1 Primary government expenditures as a proportion of original approved budget	The completion of the government budget is conducive to improving people's health and reducing the rate of child malnutrition		1
2.2.2 Prevalence of malnutrition among children under 5 years of age	16.7.1 Proportions of positions (population groups) in public institutions (national and local legislatures, public service, and judiciary) compared to national distributions	An inclusive government is conducive to safeguarding the rights and interests of ethnic minorities and women, ensuring healthy growth and reducing the rate of malnutrition among children		1
2.2.2 Prevalence of malnutrition among children under 5 years of age	16.9.L Proportion of children under 3 years of age whose births have been registered with a civil authority	The timely registration of children is conducive to grasping the growth of children, providing important information for ensuring the healthy growth of children and reducing the rate of malnutrition among children		1
2.2.2 Prevalence of malnutrition among children under 5 years of age	16.b.L Proportion of seats held by women in parliaments (national and provincial people’s congress in China)	An inclusive government is conducive to safeguarding the rights and interests of ethnic minorities and women, ensuring healthy growth and reducing the rate of malnutrition among children		1
2.2.2 Prevalence of malnutrition among children under 5 years of age	17.1.1 Total government revenue as a proportion of GDP	The increase in government revenue is conducive to increasing investment in health and reducing the rate of child malnutrition		1
2.2.2 Prevalence of malnutrition among children under 5 years of age	17.3.1 Foreign direct investments (FDI) proportion of total domestic budget	Foreign direct investment is conducive to promoting the development of life and health, ensuring the healthy growth of the body, and reducing the malnutrition rate of children		1
2.2.2 Prevalence of malnutrition among children under 5 years of age	17.3.2 Foreign direct investments (FDI) as a proportion of total GDP	Foreign direct investment is conducive to promoting the development of life and health, ensuring the healthy growth of the body, and reducing the malnutrition rate of children		1
2.2.2 Prevalence of malnutrition among children under 5 years of age	17.8.1 Proportion of individuals using the Internet	The popularity of the Internet is conducive to people's timely grasp of various information on medical treatment, health, food, and markets, which is conducive to increasing income, ensuring physical health, and reducing the rate of malnutrition among children		1
2.2.2 Prevalence of malnutrition among children under 5 years of age	17.14.L Government health and education spending (% GDP)	Government spending on health and education helps reduce child malnutrition		1
2.2.2 Prevalence of malnutrition among children under 5 years of age	17.15.L Expenditure on social security and employment (% total government expenditure)	The government's investment in social security and employment can help people increase income, ensure healthy growth, and reduce the rate of child malnutrition		1
2.3.1 Volume of production (farming/pastoral/forestry) per capita (rural population)	2.4.1 Proportion of agricultural area under productive and sustainable agriculture	Improving agricultural productivity and farmers' income can help increase farmers' enthusiasm for sustainable food production, forming a virtuous circle	Zhou, X., Moinuddin, M. & Xu, Z. Sustainable Development Goals Interlinkages and Network Analysis: A Practical Tool for SDG Integration and Policy Coherence, Institute for Global Environmental Strategies (2017). Agarwal, B. (2018). Gender equality, food security and the sustainable development goals. Current opinion in environmental sustainability, 34, 26-32. "Transforming our World: the 2030 Age…	2
2.3.1 Volume of production (farming/pastoral/forestry) per capita (rural population)	2.a.L Number of agricultural extension workers per 1,000 farmers	Improving agricultural productivity and farmers' income can help increase farmers' willingness to receive support to further develop agricultural production		1
2.3.1 Volume of production (farming/pastoral/forestry) per capita (rural population)	3.1.1 Maternal mortality ratio	Increased agricultural productivity through conventional farming increases soil and water pollution, which limits the reduction in death and disease from hazardous chemicals. These chemicals can have adverse effects on human health, especially newborn health, but also Maternal deaths and cancer outcomes in the overall population_x000D_ Improving agricultural productivity and incomes of small-scal…		1
2.3.1 Volume of production (farming/pastoral/forestry) per capita (rural population)	3.1.2 Proportion of births attended by skilled health personnel	Increased agricultural productivity through conventional farming increases soil and water pollution, which limits the reduction in death and disease from hazardous chemicals. These chemicals can have adverse effects on human health, especially newborn health, but also Maternal Deaths and Cancer Outcomes in the Overall Population Improving agricultural productivity and incomes of small-scale produ…		1
2.3.1 Volume of production (farming/pastoral/forestry) per capita (rural population)	3.2.1 Under-five child with low birth weight (%)	Increased agricultural productivity through conventional farming increases soil and water pollution, which limits the reduction in death and disease from hazardous chemicals. These chemicals can have adverse effects on human health, especially newborn health, but also Maternal Deaths and Cancer Outcomes in the Overall Population. Improving agricultural productivity and incomes of small-scale prod…		1
2.3.1 Volume of production (farming/pastoral/forestry) per capita (rural population)	3.2.2 Neonatal mortality rate (per 1,000 live births)	Increased agricultural productivity through conventional farming increases soil and water pollution, which limits the reduction in death and disease from hazardous chemicals. These chemicals can have adverse effects on human health, especially newborn health, but also Maternal deaths and cancer outcomes in the overall population_x000D_ Improving agricultural productivity and incomes of small-scal…		1
2.3.1 Volume of production (farming/pastoral/forestry) per capita (rural population)	3.3.1 Number of new HIV infections per 100,000 uninfected population	(1) Food and nutrition security and stable agricultural employment help reduce infectious disease because better nutrition and health status, and because better rural incomes help prevent unsafe practices that lead to infectious disease_x000D_ (2) The expansion of agriculture may increase deforestation. In some areas, intensive irrigation tends to increase the incidence of waterborne diseases, le…		1
2.3.1 Volume of production (farming/pastoral/forestry) per capita (rural population)	3.3.2 Tuberculosis incidence per 100,000 population	Improving agricultural, animal husbandry, forestry productivity and reducing tuberculosis incidence are mutually reinforcing		2
2.3.1 Volume of production (farming/pastoral/forestry) per capita (rural population)	3.3.3 Malaria incidence per 100,000 population	(1) Food and nutrition security and stable agricultural employment help reduce infectious disease because better nutrition and health status, and because better rural incomes help prevent unsafe practices that lead to infectious disease_x000D_ (2) The expansion of agriculture may increase deforestation. In some areas, intensive irrigation tends to increase the incidence of waterborne diseases, le…		1
2.3.1 Volume of production (farming/pastoral/forestry) per capita (rural population)	3.3.4 Hepatitis B incidence per 100,000 population	Improving the productivity of agriculture, animal husbandry and forestry and reducing the incidence of hepatitis B are mutually reinforcing		2
2.3.1 Volume of production (farming/pastoral/forestry) per capita (rural population)	3.4.L Annual consumption of vegetables by rural population (kg/year/person)	Improving agricultural productivity through conventional farming increases soil and water pollution, limiting the reduction in death and disease from hazardous chemicals. These chemicals can adversely affect human health, especially newborn health, but also affect perinatal mortality and cancer outcomes in the general population. Doubling agricultural productivity by focusing primarily on low-nut…		1
2.3.1 Volume of production (farming/pastoral/forestry) per capita (rural population)	3.6.1 Death rate due to road traffic injuries (per 100,000 people)	Improving agricultural, animal husbandry, forestry productivity and enhancing the ability to resist the risk of accidents are mutually reinforcing		2
2.3.1 Volume of production (farming/pastoral/forestry) per capita (rural population)	3.8.1 Percentage of population without effective financial protection for health care	(1) Food and nutrition security and stable agricultural employment help create the conditions to ensure universal health for all_x000D_ (2) Improving agricultural productivity through conventional agriculture increases soil and water pollution, which limits the reduction in death and disease from hazardous chemicals. These chemicals can have adverse effects on human health		1
2.3.1 Volume of production (farming/pastoral/forestry) per capita (rural population)	3.8.2 Expenditures on health as a share of total household income (urban population)	Increased agricultural, livestock, forestry productivity and increased household investment in health are mutually reinforcing		2
2.3.1 Volume of production (farming/pastoral/forestry) per capita (rural population)	3.9.1 Keshan disease incidence per 100,000 population	Agricultural labor can expose people to hazardous chemicals, and increasing agricultural productivity through conventional farming increases soil and water pollution, limiting the reduction in death and disease from hazardous chemicals. These chemicals can adversely affect human health, especially newborn health, but also affect perinatal mortality and cancer outcomes in the general population		1
2.3.1 Volume of production (farming/pastoral/forestry) per capita (rural population)	3.b.2 Total net official development assistance to medical research and basic health sectors as a proportion of government expenditure budget	(1) Food and nutritional security and stable agricultural employment help people in developing countries further improve public health through access to vaccines and medicines_x000D_ (2) Improving agricultural productivity through conventional agriculture increases soil and water pollution, which limits the reduction in death and disease from hazardous chemicals. These chemicals can have adverse …		1
2.3.1 Volume of production (farming/pastoral/forestry) per capita (rural population)	3.c.1 Health worker density	(1) Food and nutrition security and stable agricultural employment help developing countries increase the proportion of health workers_x000D_ (2) Improving agricultural productivity through conventional farming increases soil and water pollution, thereby limiting the reduction in death and disease from hazardous chemicals that adversely affect human health and are not conducive to increasing the …		1
2.3.1 Volume of production (farming/pastoral/forestry) per capita (rural population)	4.1.1 Net primary enrolment rate (%)	Improved agricultural productivity and farmer incomes contribute to food and nutrition security and universal access to primary and secondary education for children		1
2.3.1 Volume of production (farming/pastoral/forestry) per capita (rural population)	4.1.2 Completion rate (primary education, lower secondary education, upper secondary education) (%)	Improving agricultural, pastoral and forestry productivity and ensuring education completion are mutually reinforcing		2
2.3.1 Volume of production (farming/pastoral/forestry) per capita (rural population)	4.3.1 Participation rate of youth and adults in formal education and training in the previous 12 months	Improving the productivity of agriculture, animal husbandry, and forestry and increasing the proportion of people receiving education and training are mutually reinforcing		2
2.3.1 Volume of production (farming/pastoral/forestry) per capita (rural population)	4.4.1 Proportion of youth and adults with internet	Improving the productivity of agriculture, animal husbandry, and forestry and popularizing the Internet are mutually reinforcing		2
2.3.1 Volume of production (farming/pastoral/forestry) per capita (rural population)	4.6.1 Proportion of population achieving at least a fixed level of proficiency in functional literacy skills	Improving agricultural, pastoral and forestry productivity and ensuring literacy are mutually reinforcing		2
2.3.1 Volume of production (farming/pastoral/forestry) per capita (rural population)	4.a.L Number of computers per school: (a) primary; (b) lower secondary; and (c) upper secondary education	Improving agricultural productivity and farmer incomes contributes to food and nutrition security and improves educational facilities		1
2.3.1 Volume of production (farming/pastoral/forestry) per capita (rural population)	4.c.1 Proportion of teachers in: (a) preprimary; (b) primary; (c) lower secondary; and (d) upper secondary education who have got a bachelor degree or above	Improving agricultural productivity and farmer incomes contributes to food and nutrition security and education		1
2.3.1 Volume of production (farming/pastoral/forestry) per capita (rural population)	5.3.2 Ratio of female to male sterilization rate	Promoting investment in rural infrastructure, ensuring equal access to productive resources (including land), and raising incomes can strengthen women's empowerment and gender equality		1
2.3.1 Volume of production (farming/pastoral/forestry) per capita (rural population)	5.5.1 Proportion of seats held by women in parliaments (national and provincial people’s congress in China)	Promoting investment in rural infrastructure, ensuring equal access to productive resources (including land), and raising incomes can strengthen women's empowerment and gender equality		1
2.3.1 Volume of production (farming/pastoral/forestry) per capita (rural population)	5.5.2L Ratio of male to female employment rate	Improving the productivity of agriculture, animal husbandry and forestry is one of the important ways to realize the employment of men and women		1
2.3.1 Volume of production (farming/pastoral/forestry) per capita (rural population)	6.1.1 The proportion of the population benefiting from the treated water - Endemic fluorosis (water type) per 100,000 population	Competition over water can lead to trade-offs. Intensive conventional agriculture can limit and in some cases prevent access to safe drinking water		1
2.3.1 Volume of production (farming/pastoral/forestry) per capita (rural population)	6.2.1 Popularity rate of sanitary toilet in rural area	Competition over water can lead to trade-offs. Intensive conventional agriculture can limit and in some cases prevent access to proper sanitation		1
2.3.1 Volume of production (farming/pastoral/forestry) per capita (rural population)	6.3.1 Sewage treatment rate in cities (%)	Pollution from unsustainable agriculture can limit or even offset reductions in water pollution		1
2.3.1 Volume of production (farming/pastoral/forestry) per capita (rural population)	6.4.1 Water-use efficiency (Water consumption per GDP)	Competition over water can lead to trade-offs. Intensive conventional agriculture can limit and in some cases hinder the fight against water scarcity		1
2.3.1 Volume of production (farming/pastoral/forestry) per capita (rural population)	6.6.1 Wetland area as a proportion of total land area	Intensive farming and income growth without sustainability based solely on agricultural productivity may offset ecosystem conservation/restoration and exacerbate deforestation and land degradation		1
2.3.1 Volume of production (farming/pastoral/forestry) per capita (rural population)	7.1.2 Proportion of population with access to gas in cities (%)	Increased food productivity and farmers' incomes are likely to increase the share of renewable energy in the global energy mix through biofuel production. This may also increase access to affordable, reliable and modern energy services_x000D_ Competition for land and water creates trade-offs. Doubling agricultural yields could increase costs of water use, limiting water use as clean energy		1
2.3.1 Volume of production (farming/pastoral/forestry) per capita (rural population)	7.2.1 Proportion of clean energy power generation to total power generation (%)	Increasing agricultural productivity of all types of crops, especially bioenergy, can contribute to the realization of renewable energy by allowing the production of as much bioenergy as possible on as little land as possible, thus minimizing competition for land use Goal. Increased food productivity and increased farm incomes are likely to increase the share of renewable energy in the global ene…		1
2.3.1 Volume of production (farming/pastoral/forestry) per capita (rural population)	7.3.1 Energy intensity measured in terms of primary energy and GDP	Improving agricultural productivity of all types of crops, especially bioenergy, can help meet renewable energy goals by allowing as much bioenergy to be produced on as little land as possible, thus minimizing competition for land use		1
2.3.1 Volume of production (farming/pastoral/forestry) per capita (rural population)	8.4.2 Resource (water, energy) consumption per capita	Resources and energy are important guarantees for improving the productivity of agriculture, animal husbandry and forestry		1
2.3.1 Volume of production (farming/pastoral/forestry) per capita (rural population)	8.8.1 Fatal and non-fatal occupational injuries treatment per 10,000 employed persons	Increasing the proportion of work-related injury assistance is conducive to improving the productivity of agriculture, animal husbandry, and forestry		1
2.3.1 Volume of production (farming/pastoral/forestry) per capita (rural population)	8.9.1 Tourism direct GDP as a proportion of total GDP	There may be competition in land use between the development of tourism and cultivated land, forest land, and grassland		2
2.3.1 Volume of production (farming/pastoral/forestry) per capita (rural population)	9.1.2 Passenger and freight volumes, by mode of transport (railway, highway, water transport)	Transportation provides important production factors such as seeds, raw materials, fertilizers, machinery, and personnel to improve the productivity of agriculture, animal husbandry, and forestry		1
2.3.1 Volume of production (farming/pastoral/forestry) per capita (rural population)	9.2.1 Manufacturing value added as a proportion of GDP	The development of the manufacturing industry can provide the necessary machinery for agriculture, animal husbandry, and forestry. Conversely, agriculture, animal husbandry, and forestry are also the basis for the development of the manufacturing industry.		2
2.3.1 Volume of production (farming/pastoral/forestry) per capita (rural population)	9.2.2 Manufacturing employment as a proportion of total employment	The development of the manufacturing industry can provide the necessary machinery for agriculture, animal husbandry, and forestry. Conversely, agriculture, animal husbandry, and forestry are also the basis for the development of the manufacturing industry.		2
2.3.1 Volume of production (farming/pastoral/forestry) per capita (rural population)	9.3.1 Proportion of small-scale industries in total industry value added	The development of small-scale manufacturing can provide necessary machinery for agriculture, animal husbandry, and forestry. Conversely, agriculture, animal husbandry and forestry are also the basis for the development of small-scale manufacturing		2
2.3.1 Volume of production (farming/pastoral/forestry) per capita (rural population)	9.4.1 CO2 emission per unit of value	The development of industry can feed back agriculture, but it is also accompanied by an increase in carbon emissions		1
2.3.1 Volume of production (farming/pastoral/forestry) per capita (rural population)	9.5.1 Research and development expenditure as a proportion of GDP	Increased investment in research and development is conducive to improving the productivity of agriculture, animal husbandry, and forestry		1
2.3.1 Volume of production (farming/pastoral/forestry) per capita (rural population)	9.5.2 Researchers (in full-time equivalent) as a proportion of total population	Increased investment in research and development is conducive to improving the productivity of agriculture, animal husbandry, and forestry		1
2.3.1 Volume of production (farming/pastoral/forestry) per capita (rural population)	9.c.1 Proportion of population covered by a mobile network	The popularization of the Internet will help farmers and herdsmen to grasp more knowledge and market information in a timely manner, and will help improve the productivity of agriculture, animal husbandry and forestry		1
2.3.1 Volume of production (farming/pastoral/forestry) per capita (rural population)	10.3.L Proportion of seats held by women in parliaments (national and provincial people’s congress in China)	Improving gender equality can boost productivity in agriculture, pastoralism, forestry		1
2.3.1 Volume of production (farming/pastoral/forestry) per capita (rural population)	10.4.1 Wages as a proportion of GDP	Increased productivity and income in agriculture, animal husbandry, and forestry are mutually reinforcing		2
2.3.1 Volume of production (farming/pastoral/forestry) per capita (rural population)	11.1.L Percentage of urban population below minimum living guarantee	Increased productivity in agriculture, livestock and forestry contributes to overall poverty reduction		1
2.3.1 Volume of production (farming/pastoral/forestry) per capita (rural population)	11.2.1 Passenger volumes (per capita)	The development of transportation can provide production factors such as personnel and fertilizers for the development of agriculture, forestry, and animal husbandry. On the contrary, ensuring food security is an important guarantee for the development of urbanization		2
2.3.1 Volume of production (farming/pastoral/forestry) per capita (rural population)	11.5.1 Number of deaths, missing persons and directly affected persons attributed to disasters per 100,000 population	Reducing the impact of disasters contributes to improved productivity in agriculture, livestock and forestry, and contributes to building resilience to disaster risks		1
2.3.1 Volume of production (farming/pastoral/forestry) per capita (rural population)	11.5.2 Direct economic loss in relation to global GDP, damage to critical infrastructure and number of disruptions to basic services, attributed to disasters (% GDP)	Reducing the impact of disasters contributes to improved productivity in agriculture, livestock and forestry, and contributes to building resilience to disaster risks		1
2.3.1 Volume of production (farming/pastoral/forestry) per capita (rural population)	11.5.3L Road traffic deaths per 100,000 population	Reducing the impact of accidents is conducive to improving the productivity of agriculture, animal husbandry, and forestry, and helping to enhance the ability to resist accident risks		1
2.3.1 Volume of production (farming/pastoral/forestry) per capita (rural population)	11.6.1 Ratio of industrial solid waste generated to the waste regularly collected and utilized	Ensuring food security, especially where there is often competition in land use between urban agriculture and urbanizing industrial land		2
2.3.1 Volume of production (farming/pastoral/forestry) per capita (rural population)	11.7.1 Green area in park per capita (square meters per person)	Ensuring food security, especially when there is often competition in land use between urban agriculture and urban parks and green spaces		2
2.3.1 Volume of production (farming/pastoral/forestry) per capita (rural population)	12.2.2 Resource (e.g., water, energy) consumption per capita	Resources and energy can provide security for agriculture, animal husbandry, forestry, but there is also competition in land use		2
2.3.1 Volume of production (farming/pastoral/forestry) per capita (rural population)	12.4.2 Hazardous waste generated per capita	Disaster waste reduction contributes to sustainable green agriculture, forestry, animal husbandry		1
2.3.1 Volume of production (farming/pastoral/forestry) per capita (rural population)	12.5.1 Percentage of industrial solid waste recycled (%)	Ensuring food security, especially where there is often competition in land use between urban agriculture and urbanizing industrial land		2
2.3.1 Volume of production (farming/pastoral/forestry) per capita (rural population)	12.a.1 Installed renewable energy-generating capacity in developing countries (in watts per capita)	Clean energy is conducive to the development of sustainable agriculture, animal husbandry, and forestry, but at the same time, there is competition for land use among them		2
2.3.1 Volume of production (farming/pastoral/forestry) per capita (rural population)	12.b.L Tourism direct GDP as a proportion of total GDP	There is competition in land use between the development of tourism and agriculture, animal husbandry and forestry		2
2.3.1 Volume of production (farming/pastoral/forestry) per capita (rural population)	13.1.1 Number of deaths, missing persons and directly affected persons attributed to disasters per 100,000 population	Reducing the impact of disasters contributes to improved productivity in agriculture, livestock and forestry, and contributes to building resilience to disaster risks		1
2.3.1 Volume of production (farming/pastoral/forestry) per capita (rural population)	13.2.2 Total CO2 emissions per year (tCO2)	The development of industry can feed back agriculture, but it is also accompanied by an increase in carbon emissions		1
2.3.1 Volume of production (farming/pastoral/forestry) per capita (rural population)	14.a.1 Personnel in R&D in the field of ocean study (per million inhabitants)	Research on the ocean is conducive to improving the productivity of agriculture and forestry in coastal areas		1
2.3.1 Volume of production (farming/pastoral/forestry) per capita (rural population)	15.1.1 Forest area as a proportion of total land area	Intensive farming and income growth without sustainability based solely on agricultural productivity may offset ecosystem conservation/restoration and exacerbate deforestation and land degradation		1
2.3.1 Volume of production (farming/pastoral/forestry) per capita (rural population)	15.1.2 Wetland area as a proportion of total land area	Intensive farming and income growth without sustainability based solely on agricultural productivity may offset ecosystem conservation/restoration and exacerbate deforestation and land degradation		1
2.3.1 Volume of production (farming/pastoral/forestry) per capita (rural population)	15.2.1 Afforestation area as a percent of forest area	Afforestation directly contributes to forestry productivity		1
2.3.1 Volume of production (farming/pastoral/forestry) per capita (rural population)	15.3.1 Proportion of land that is degraded over total land area	Intensive farming and income growth without sustainability based solely on agricultural productivity may offset ecosystem conservation/restoration and exacerbate deforestation and land degradation		1
2.3.1 Volume of production (farming/pastoral/forestry) per capita (rural population)	16.6.1 Primary government expenditures as a proportion of original approved budget	Completion of government budget favors development of agriculture, livestock and forestry		1
2.3.1 Volume of production (farming/pastoral/forestry) per capita (rural population)	16.7.1 Proportions of positions (population groups) in public institutions (national and local legislatures, public service, and judiciary) compared to national distributions	An inclusive government is conducive to safeguarding the rights and interests of ethnic minorities and women, and is conducive to improving the productivity of agriculture, animal husbandry and forestry		1
2.3.1 Volume of production (farming/pastoral/forestry) per capita (rural population)	16.9.L Proportion of children under 3 years of age whose births have been registered with a civil authority	Ensuring food security is conducive to the healthy growth and registration of children, and registering children is conducive to obtaining information on the number of children and improving important information support for the realization of food security.		2
2.3.1 Volume of production (farming/pastoral/forestry) per capita (rural population)	16.b.L Proportion of seats held by women in parliaments (national and provincial people’s congress in China)	Women's participation in decision-making is conducive to improving the inclusiveness of the government and improving the productivity of agriculture, animal husbandry and forestry		1
2.3.1 Volume of production (farming/pastoral/forestry) per capita (rural population)	17.1.1 Total government revenue as a proportion of GDP	The increase of government revenue is conducive to the development of agriculture, animal husbandry and forestry		1
2.3.1 Volume of production (farming/pastoral/forestry) per capita (rural population)	17.3.1 Foreign direct investments (FDI) proportion of total domestic budget	Foreign direct investment is conducive to the development of modern large-scale agriculture, animal husbandry and forestry, and the improvement of productivity		1
2.3.1 Volume of production (farming/pastoral/forestry) per capita (rural population)	17.3.2 Foreign direct investments (FDI) as a proportion of total GDP	Foreign direct investment is conducive to the development of modern large-scale agriculture, animal husbandry and forestry, and the improvement of productivity		1
2.3.1 Volume of production (farming/pastoral/forestry) per capita (rural population)	17.8.1 Proportion of individuals using the Internet	The popularization of the Internet will help farmers and herdsmen to grasp more knowledge and market information in a timely manner, and will help improve the productivity of agriculture, animal husbandry and forestry		1
2.3.1 Volume of production (farming/pastoral/forestry) per capita (rural population)	17.14.L Government health and education spending (% GDP)	The government's investment in health and education is conducive to improving the overall quality of laborers and improving the productivity of agriculture, animal husbandry and forestry		1
2.3.1 Volume of production (farming/pastoral/forestry) per capita (rural population)	17.15.L Expenditure on social security and employment (% total government expenditure)	The government's investment in social security and employment is conducive to giving full play to the enthusiasm of workers and improving the productivity of agriculture, animal husbandry and forestry		1
2.4.1 Proportion of agricultural area under productive and sustainable agriculture	2.a.L Number of agricultural extension workers per 1,000 farmers	After the establishment of a sustainable food production system, farmers will further hope to obtain support for the further development of agricultural production.	Zhou, X., Moinuddin, M. & Xu, Z. Sustainable Development Goals Interlinkages and Network Analysis: A Practical Tool for SDG Integration and Policy Coherence, Institute for Global Environmental Strategies (2017). Agarwal, B. (2018). Gender equality, food security and the sustainable development goals. Current opinion in environmental sustainability, 34, 26-32. "Transforming our World: the 2030 Age…	1
2.4.1 Proportion of agricultural area under productive and sustainable agriculture	3.1.1 Maternal mortality ratio	Ensuring food security benefits people's health and reduces maternal mortality		1
2.4.1 Proportion of agricultural area under productive and sustainable agriculture	3.1.2 Proportion of births attended by skilled health personnel	Ensuring food security benefits people's health and increases access to reproductive services		1
2.4.1 Proportion of agricultural area under productive and sustainable agriculture	3.2.1 Under-five child with low birth weight (%)	Ensuring food security benefits people's health and reduces underweight children		1
2.4.1 Proportion of agricultural area under productive and sustainable agriculture	3.2.2 Neonatal mortality rate (per 1,000 live births)	Ensuring food security benefits people's health and reduces neonatal mortality		1
2.4.1 Proportion of agricultural area under productive and sustainable agriculture	3.3.1 Number of new HIV infections per 100,000 uninfected population	Stable sustainable agricultural employment helps reduce infectious diseases because better rural incomes help prevent unsafe practices from causing infectious diseases, while sustainable agriculture reduces environmental pollution and reduces infectious diseases		1
2.4.1 Proportion of agricultural area under productive and sustainable agriculture	3.3.3 Malaria incidence per 100,000 population	Stable sustainable agricultural employment helps reduce infectious diseases because better rural incomes help prevent unsafe practices from causing infectious diseases, while sustainable agriculture reduces environmental pollution and reduces infectious diseases		1
2.4.1 Proportion of agricultural area under productive and sustainable agriculture	3.3.4 Hepatitis B incidence per 100,000 population	Ensuring food security is conducive to people's health and reduces the incidence of hepatitis B		1
2.4.1 Proportion of agricultural area under productive and sustainable agriculture	3.4.L Annual consumption of vegetables by rural population (kg/year/person)	Stable and sustainable agricultural employment can help increase rural incomes, improve farmer health and reduce premature deaths from non-communicable diseases		1
2.4.1 Proportion of agricultural area under productive and sustainable agriculture	3.6.1 Death rate due to road traffic injuries (per 100,000 people)	Ensuring food security is good for people's health and resilience to the risk of accidents		1
2.4.1 Proportion of agricultural area under productive and sustainable agriculture	3.8.1 Percentage of population without effective financial protection for health care	Stable and sustainable agricultural employment can help create the conditions to ensure comprehensive health security, while sustainable agriculture can reduce environmental pollution and reduce adverse impacts on human health		1
2.4.1 Proportion of agricultural area under productive and sustainable agriculture	3.9.1 Keshan disease incidence per 100,000 population	Sustainable agriculture can reduce environmental pollution, reduce adverse effects on human health, and reduce the number of deaths and illnesses caused by pollution		1
2.4.1 Proportion of agricultural area under productive and sustainable agriculture	3.b.2 Total net official development assistance to medical research and basic health sectors as a proportion of government expenditure budget	Stable and sustainable agricultural employment can help create the conditions to promote public health, while sustainable agriculture can reduce environmental pollution and reduce adverse effects on human health		1
2.4.1 Proportion of agricultural area under productive and sustainable agriculture	3.c.1 Health worker density	Stable and sustainable agricultural employment can help create conditions and increase the proportion of health workers. At the same time, sustainable agriculture can reduce environmental pollution, reduce adverse effects on human health, and help increase the proportion of health workers		1
2.4.1 Proportion of agricultural area under productive and sustainable agriculture	4.1.2 Completion rate (primary education, lower secondary education, upper secondary education) (%)	Establishing sustainable food production contributes to food and nutrition security and universal access to primary and secondary education for children		1
2.4.1 Proportion of agricultural area under productive and sustainable agriculture	4.3.1 Participation rate of youth and adults in formal education and training in the previous 12 months	Ensuring food security is the foundation of people's education and training		1
2.4.1 Proportion of agricultural area under productive and sustainable agriculture	4.4.1 Proportion of youth and adults with internet	Building sustainable food production could help boost job training		1
2.4.1 Proportion of agricultural area under productive and sustainable agriculture	4.6.1 Proportion of population achieving at least a fixed level of proficiency in functional literacy skills	Ensuring food security is fundamental to people's education		1
2.4.1 Proportion of agricultural area under productive and sustainable agriculture	4.a.L Number of computers per school: (a) primary; (b) lower secondary; and (c) upper secondary education	Establishing sustainable food production helps ensure food and nutrition security and improves educational facilities		1
2.4.1 Proportion of agricultural area under productive and sustainable agriculture	4.c.1 Proportion of teachers in: (a) preprimary; (b) primary; (c) lower secondary; and (d) upper secondary education who have got a bachelor degree or above	Establishing sustainable food production contributes to food and nutrition security and education		1
2.4.1 Proportion of agricultural area under productive and sustainable agriculture	5.3.2 Ratio of female to male sterilization rate	Establishing sustainable food production can help ensure food and nutrition security, as well as increase income, which can strengthen women's empowerment and gender equality		1
2.4.1 Proportion of agricultural area under productive and sustainable agriculture	5.5.1 Proportion of seats held by women in parliaments (national and provincial people’s congress in China)	Improving gender equality can boost food production		1
2.4.1 Proportion of agricultural area under productive and sustainable agriculture	6.1.1 The proportion of the population benefiting from the treated water - Endemic fluorosis (water type) per 100,000 population	Access to safe, treated drinking water benefits people's health and improves agricultural productivity		1
2.4.1 Proportion of agricultural area under productive and sustainable agriculture	6.2.1 Popularity rate of sanitary toilet in rural area	Access to clean sanitation is good for people's health and good for agricultural productivity		1
2.4.1 Proportion of agricultural area under productive and sustainable agriculture	6.3.1 Sewage treatment rate in cities (%)	Sustainable agriculture can improve water quality by reducing pollution		1
2.4.1 Proportion of agricultural area under productive and sustainable agriculture	6.4.1 Water-use efficiency (Water consumption per GDP)	Improving water use efficiency can help improve agricultural productivity		1
2.4.1 Proportion of agricultural area under productive and sustainable agriculture	6.6.1 Wetland area as a proportion of total land area	There is often competition for land use between wetlands and agriculture		2
2.4.1 Proportion of agricultural area under productive and sustainable agriculture	7.1.2 Proportion of population with access to gas in cities (%)	Increased food productivity and higher farm incomes could increase the share of renewable energy in the global energy mix through biofuel production. It may also increase access to affordable, reliable and modern energy services		1
2.4.1 Proportion of agricultural area under productive and sustainable agriculture	7.2.1 Proportion of clean energy power generation to total power generation (%)	Clean energy is conducive to the development of sustainable agriculture, but at the same time there is competition for land use		2
2.4.1 Proportion of agricultural area under productive and sustainable agriculture	7.3.1 Energy intensity measured in terms of primary energy and GDP	Improving agricultural productivity of all types of crops, especially bioenergy, can help meet renewable energy goals by allowing as much bioenergy to be produced on as little land as possible, thus minimizing competition for land use		2
2.4.1 Proportion of agricultural area under productive and sustainable agriculture	8.1.1 Annual growth rate of real GDP per capita	The development of agriculture is conducive to the development of agricultural economy		1
2.4.1 Proportion of agricultural area under productive and sustainable agriculture	8.4.2 Resource (water, energy) consumption per capita	Resources and energy are the basis for developing sustainable agriculture and increasing food production. At the same time, there is competition with agriculture in terms of land use		2
2.4.1 Proportion of agricultural area under productive and sustainable agriculture	8.9.1 Tourism direct GDP as a proportion of total GDP	There is competition for land use between tourism development and agriculture		2
2.4.1 Proportion of agricultural area under productive and sustainable agriculture	9.1.2 Passenger and freight volumes, by mode of transport (railway, highway, water transport)	The development of transportation can provide agricultural production factors such as personnel and fertilizers. On the contrary, ensuring food security is an important guarantee for the development of transportation		2
2.4.1 Proportion of agricultural area under productive and sustainable agriculture	9.2.1 Manufacturing value added as a proportion of GDP	The development of the manufacturing industry can provide machinery for agriculture and promote the development of large-scale agriculture		1
2.4.1 Proportion of agricultural area under productive and sustainable agriculture	9.2.2 Manufacturing employment as a proportion of total employment	The development of the manufacturing industry can provide machinery for agriculture and promote the development of large-scale agriculture		1
2.4.1 Proportion of agricultural area under productive and sustainable agriculture	9.3.1 Proportion of small-scale industries in total industry value added	The development of small-scale manufacturing can provide different forms of machinery for agriculture and promote the development of large-scale agriculture		1
2.4.1 Proportion of agricultural area under productive and sustainable agriculture	9.4.1 CO2 emission per unit of value	Industry can feed back agriculture, but it is often accompanied by an increase in carbon emissions, and the development of agriculture itself will also increase carbon emissions		2
2.4.1 Proportion of agricultural area under productive and sustainable agriculture	9.5.1 Research and development expenditure as a proportion of GDP	Increased investment in research and development is conducive to the development of sustainable agriculture		1
2.4.1 Proportion of agricultural area under productive and sustainable agriculture	9.5.2 Researchers (in full-time equivalent) as a proportion of total population	Increased investment in research and development is conducive to the development of sustainable agriculture		1
2.4.1 Proportion of agricultural area under productive and sustainable agriculture	9.c.1 Proportion of population covered by a mobile network	The popularization of mobile Internet is conducive to the great development of agriculture		1
2.4.1 Proportion of agricultural area under productive and sustainable agriculture	10.3.L Proportion of seats held by women in parliaments (national and provincial people’s congress in China)	Gender equality can help increase agricultural productivity		1
2.4.1 Proportion of agricultural area under productive and sustainable agriculture	11.1.L Percentage of urban population below minimum living guarantee	Poverty reduction and agricultural development are mutually reinforcing		2
2.4.1 Proportion of agricultural area under productive and sustainable agriculture	11.5.1 Number of deaths, missing persons and directly affected persons attributed to disasters per 100,000 population	Disaster impact reduction and agricultural development are mutually reinforcing		2
2.4.1 Proportion of agricultural area under productive and sustainable agriculture	11.5.3L Road traffic deaths per 100,000 population	Mitigating the impact of accidents and promoting agricultural development are mutually reinforcing		2
2.4.1 Proportion of agricultural area under productive and sustainable agriculture	11.6.1 Ratio of industrial solid waste generated to the waste regularly collected and utilized	The recycling and reuse of industrial solid waste is beneficial to protect the environment and promote the development of sustainable green agriculture, but there is often competition in land use between agriculture and industry		2
2.4.1 Proportion of agricultural area under productive and sustainable agriculture	11.7.1 Green area in park per capita (square meters per person)	The development of urban green land is conducive to protecting the environment and promoting the development of urban green agriculture, but there is often competition in land use with agriculture		2
2.4.1 Proportion of agricultural area under productive and sustainable agriculture	12.2.2 Resource (e.g., water, energy) consumption per capita	Resources and energy are the basis for developing sustainable agriculture and increasing food production. At the same time, there is competition with agriculture in terms of land use		2
2.4.1 Proportion of agricultural area under productive and sustainable agriculture	12.4.2 Hazardous waste generated per capita	Reducing the amount of disaster waste is conducive to protecting the environment and promoting the development of sustainable green agriculture, but there is often competition in land use between agriculture and industry		2
2.4.1 Proportion of agricultural area under productive and sustainable agriculture	12.5.1 Percentage of industrial solid waste recycled (%)	The recycling and reuse of industrial solid waste is beneficial to protect the environment and promote the development of sustainable green agriculture, but there is often competition in land use between agriculture and industry		2
2.4.1 Proportion of agricultural area under productive and sustainable agriculture	12.a.1 Installed renewable energy-generating capacity in developing countries (in watts per capita)	Clean energy is conducive to the development of sustainable green agriculture, but there is often competition in land use between agriculture and industry		2
2.4.1 Proportion of agricultural area under productive and sustainable agriculture	12.b.L Tourism direct GDP as a proportion of total GDP	There is often competition for land use between tourism development and agriculture		2
2.4.1 Proportion of agricultural area under productive and sustainable agriculture	13.1.1 Number of deaths, missing persons and directly affected persons attributed to disasters per 100,000 population	Disaster impact reduction and agricultural development are mutually reinforcing		2
2.4.1 Proportion of agricultural area under productive and sustainable agriculture	13.2.2 Total CO2 emissions per year (tCO2)	Industry can feed back agriculture, but it is often accompanied by an increase in carbon emissions, and the development of agriculture itself will also increase carbon emissions		2
2.4.1 Proportion of agricultural area under productive and sustainable agriculture	14.a.1 Personnel in R&D in the field of ocean study (per million inhabitants)	Investing in marine R&D benefits sustainable green agriculture in coastal regions		1
2.4.1 Proportion of agricultural area under productive and sustainable agriculture	15.1.1 Forest area as a proportion of total land area	The impact of agriculture on the well-being of terrestrial ecosystems (sustainable food production systems and agricultural practices) should enhance terrestrial ecosystem maintenance and prevent land and biodiversity erosion		1
2.4.1 Proportion of agricultural area under productive and sustainable agriculture	15.1.2 Wetland area as a proportion of total land area	There is often competition for land use between wetlands and agriculture		2
2.4.1 Proportion of agricultural area under productive and sustainable agriculture	15.3.1 Proportion of land that is degraded over total land area	Reducing land degradation can help increase agricultural productivity		1
2.4.1 Proportion of agricultural area under productive and sustainable agriculture	16.7.1 Proportions of positions (population groups) in public institutions (national and local legislatures, public service, and judiciary) compared to national distributions	An inclusive government is conducive to safeguarding the rights and interests of ethnic minorities and women, and is conducive to improving agricultural productivity		1
2.4.1 Proportion of agricultural area under productive and sustainable agriculture	16.9.L Proportion of children under 3 years of age whose births have been registered with a civil authority	Ensuring food security is conducive to the healthy growth and registration of children, and registering children is conducive to obtaining information on the number of children and improving important information support for the realization of food security.		2
2.4.1 Proportion of agricultural area under productive and sustainable agriculture	16.b.L Proportion of seats held by women in parliaments (national and provincial people’s congress in China)	Women's participation in decision-making is conducive to improving the inclusiveness of the government and promoting the development of agriculture		1
2.4.1 Proportion of agricultural area under productive and sustainable agriculture	17.3.1 Foreign direct investments (FDI) proportion of total domestic budget	Foreign direct investment is conducive to the development of modern large-scale agriculture and the improvement of agricultural productivity		1
2.4.1 Proportion of agricultural area under productive and sustainable agriculture	17.3.2 Foreign direct investments (FDI) as a proportion of total GDP	Foreign direct investment is conducive to the development of modern large-scale agriculture and the improvement of agricultural productivity		1
2.4.1 Proportion of agricultural area under productive and sustainable agriculture	17.8.1 Proportion of individuals using the Internet	The popularization of the Internet is conducive to farmers to grasp more knowledge and market information in a timely manner, which is conducive to improving agricultural productivity		1
2.4.1 Proportion of agricultural area under productive and sustainable agriculture	17.14.L Government health and education spending (% GDP)	The government's investment in health and education is conducive to improving the overall quality of workers and improving agricultural productivity		1
2.4.1 Proportion of agricultural area under productive and sustainable agriculture	17.15.L Expenditure on social security and employment (% total government expenditure)	The government's investment in social security and employment is conducive to exerting the enthusiasm of workers and improving agricultural productivity		1
2.a.L Number of agricultural extension workers per 1,000 farmer	3.1.1 Maternal mortality ratio	Increasing the proportion of agricultural extension workers can increase income, protect health and reduce maternal mortality among them	Zhou, X., Moinuddin, M. & Xu, Z. Sustainable Development Goals Interlinkages and Network Analysis: A Practical Tool for SDG Integration and Policy Coherence, Institute for Global Environmental Strategies (2017). Allahyari, M. S., & Sadeghzadeh, M. (2020). Agricultural extension systems toward SDGs 2030: zero hunger. Zero hunger, 41-52. "Transforming our World: the 2030 Agenda for Sustainable Deve…	1
2.a.L Number of agricultural extension workers per 1,000 farmer	3.1.2 Proportion of births attended by skilled health personnel	Increasing the proportion of agricultural extension workers can help increase income, increase reproductive health service coverage, and protect health		1
2.a.L Number of agricultural extension workers per 1,000 farmer	3.2.1 Under-five child with low birth weight (%)	Increasing the proportion of agricultural extension workers can increase income, protect health and reduce the proportion of underweight children		1
2.a.L Number of agricultural extension workers per 1,000 farmer	3.2.2 Neonatal mortality rate (per 1,000 live births)	Increasing the proportion of agricultural extension workers can increase income, protect health and reduce neonatal mortality		1
2.a.L Number of agricultural extension workers per 1,000 farmer	3.3.1 Number of new HIV infections per 100,000 uninfected population	Increasing the proportion of agricultural extension personnel can help increase income, protect health, and reduce the incidence of AIDS		1
2.a.L Number of agricultural extension workers per 1,000 farmer	3.3.2 Tuberculosis incidence per 100,000 population	Increasing the proportion of agricultural extension workers can increase income, protect health and reduce TB incidence		1
2.a.L Number of agricultural extension workers per 1,000 farmer	3.3.3 Malaria incidence per 100,000 population	Increasing the proportion of agricultural extension workers can increase income, protect health and reduce malaria incidence		1
2.a.L Number of agricultural extension workers per 1,000 farmer	3.3.4 Hepatitis B incidence per 100,000 population	Increasing the proportion of agricultural extension personnel can help increase income, protect health, and reduce the incidence of hepatitis B		1
2.a.L Number of agricultural extension workers per 1,000 farmer	3.4.L Annual consumption of vegetables by rural population (kg/year/person)	Increasing the proportion of agricultural extension workers can help increase income, protect health, increase people's attention to nutrition, and help increase vegetable intake		1
2.a.L Number of agricultural extension workers per 1,000 farmer	3.6.1 Death rate due to road traffic injuries (per 100,000 people)	Increasing the proportion of agricultural extension workers can help increase income and enhance the ability to deal with disaster accident risks		1
2.a.L Number of agricultural extension workers per 1,000 farmer	3.8.1 Percentage of population without effective financial protection for health care	Increasing the proportion of agricultural extension personnel will help increase income and achieve universal health protection		1
2.a.L Number of agricultural extension workers per 1,000 farmer	3.9.1 Keshan disease incidence per 100,000 population	Increasing the proportion of agricultural extension personnel can help increase income and reduce the incidence of Keshan disease		1
2.a.L Number of agricultural extension workers per 1,000 farmer	3.b.2 Total net official development assistance to medical research and basic health sectors as a proportion of government expenditure budget	Increased official development assistance in the field of medical and health benefits people's health and provides the basis for increasing the proportion of people engaged in agricultural extension		1
2.a.L Number of agricultural extension workers per 1,000 farmer	3.c.1 Health worker density	Increasing the density of health workers will help protect people's health and provide basic conditions for increasing the proportion of agricultural extension personnel		1
2.a.L Number of agricultural extension workers per 1,000 farmer	4.1.2 Completion rate (primary education, lower secondary education, upper secondary education) (%)	Increasing the proportion of agricultural extension workers can lead to higher incomes and higher education completion rates		1
2.a.L Number of agricultural extension workers per 1,000 farmer	4.3.1 Participation rate of youth and adults in formal education and training in the previous 12 months	Increasing the proportion of agricultural extension personnel will help increase income and provide conditions for people to obtain more education and training opportunities		1
2.a.L Number of agricultural extension workers per 1,000 farmer	4.4.1 Proportion of youth and adults with internet	Increasing the proportion of personnel engaged in agricultural extension will help increase income and increase the penetration rate of the Internet. Conversely, the popularity of the Internet will also be more conducive to agricultural extension		2
2.a.L Number of agricultural extension workers per 1,000 farmer	4.6.1 Proportion of population achieving at least a fixed level of proficiency in functional literacy skills	Increasing the proportion of agricultural extension workers can help increase income and promote educational literacy		1
2.a.L Number of agricultural extension workers per 1,000 farmer	4.a.L Number of computers per school: (a) primary; (b) lower secondary; and (c) upper secondary education	Increasing the proportion of agricultural extension personnel is conducive to increasing GDP and providing conditions for improving educational hardware facilities		1
2.a.L Number of agricultural extension workers per 1,000 farmer	4.c.1 Proportion of teachers in: (a) preprimary; (b) primary; (c) lower secondary; and (d) upper secondary education who have got a bachelor degree or above	Increasing the proportion of agricultural extension personnel is conducive to increasing GDP and creating conditions for improving the quality of teachers		1
2.a.L Number of agricultural extension workers per 1,000 farmer	5.3.2 Ratio of female to male sterilization rate	Increasing the proportion of agricultural extension workers can lead to higher incomes, women's empowerment and gender equality		1
2.a.L Number of agricultural extension workers per 1,000 farmer	5.5.1 Proportion of seats held by women in parliaments (national and provincial people’s congress in China)	Improving gender equality is conducive to increasing the proportion of agricultural extension personnel and increasing income		1
2.a.L Number of agricultural extension workers per 1,000 farmer	6.1.1 The proportion of the population benefiting from the treated water - Endemic fluorosis (water type) per 100,000 population	Access to safe and treated drinking water benefits people's health and increases the proportion of agricultural extension workers		1
2.a.L Number of agricultural extension workers per 1,000 farmer	6.2.1 Popularity rate of sanitary toilet in rural area	Access to clean sanitation facilities is good for people's health and for increasing the proportion of agricultural extension workers		1
2.a.L Number of agricultural extension workers per 1,000 farmer	6.3.1 Sewage treatment rate in cities (%)	Strengthening sewage treatment is conducive to improving water quality, reducing adverse impacts on the environment, ensuring life and health, and increasing the proportion of agricultural extension personnel		1
2.a.L Number of agricultural extension workers per 1,000 farmer	6.4.1 Water-use efficiency (Water consumption per GDP)	Increased water use efficiency contributes to higher agricultural productivity and increases the proportion of agricultural extension workers		1
2.a.L Number of agricultural extension workers per 1,000 farmer	6.6.1 Wetland area as a proportion of total land area	There is often competition for land use between wetlands and agriculture, which in turn affects the proportion of people engaged in agricultural extension		2
2.a.L Number of agricultural extension workers per 1,000 farmer	7.1.2 Proportion of population with access to gas in cities (%)	Increasing the proportion of agricultural extension workers can help increase income and access to adequate natural gas services		1
2.a.L Number of agricultural extension workers per 1,000 farmer	7.2.1 Proportion of clean energy power generation to total power generation (%)	The development of clean energy is conducive to improving the development level of agriculture, and also helps to increase the proportion of personnel engaged in agricultural extension		1
2.a.L Number of agricultural extension workers per 1,000 farmer	7.3.1 Energy intensity measured in terms of primary energy and GDP	The development of energy is conducive to improving the development level of agriculture, and also helps to increase the proportion of personnel engaged in agricultural extension		1
2.a.L Number of agricultural extension workers per 1,000 farmer	8.4.2 Resource (water, energy) consumption per capita	The development of resources and energy is conducive to improving the development level of agriculture, and also helps to increase the proportion of personnel engaged in agricultural extension		1
2.a.L Number of agricultural extension workers per 1,000 farmer	8.8.1 Fatal and non-fatal occupational injuries treatment per 10,000 employed persons	Increase the proportion of work-related injury assistance, which is conducive to increasing the proportion of personnel engaged in agricultural extension		1
2.a.L Number of agricultural extension workers per 1,000 farmer	8.9.1 Tourism direct GDP as a proportion of total GDP	There is often competition for land use between the development of tourism and arable land, which affects the proportion of people engaged in agricultural extension		2
2.a.L Number of agricultural extension workers per 1,000 farmer	9.1.2 Passenger and freight volumes, by mode of transport (railway, highway, water transport)	The development of transportation can provide agriculture with production factors such as personnel and fertilizers, and is also conducive to increasing the proportion of personnel engaged in agricultural extension		1
2.a.L Number of agricultural extension workers per 1,000 farmer	9.2.1 Manufacturing value added as a proportion of GDP	The development of the manufacturing industry can provide machinery for agriculture, promote the development of large-scale agriculture, and also help increase the proportion of personnel engaged in agricultural extension		1
2.a.L Number of agricultural extension workers per 1,000 farmer	9.2.2 Manufacturing employment as a proportion of total employment	The development of the manufacturing industry can provide machinery for agriculture, promote the development of large-scale agriculture, and also help increase the proportion of personnel engaged in agricultural extension		1
2.a.L Number of agricultural extension workers per 1,000 farmer	9.3.1 Proportion of small-scale industries in total industry value added	The development of small-scale manufacturing can provide machinery for agriculture, promote the development of large-scale agriculture, and help increase the proportion of personnel engaged in agricultural extension		1
2.a.L Number of agricultural extension workers per 1,000 farmer	9.4.1 CO2 emission per unit of value	Industry can feed back agriculture, but it is often accompanied by an increase in carbon emissions, and the development of agriculture itself will also increase carbon emissions		2
2.a.L Number of agricultural extension workers per 1,000 farmer	9.5.1 Research and development expenditure as a proportion of GDP	Increased investment in research and development is conducive to the development of sustainable agriculture, and it is also conducive to increasing the proportion of personnel engaged in agricultural extension		1
2.a.L Number of agricultural extension workers per 1,000 farmer	9.5.2 Researchers (in full-time equivalent) as a proportion of total population	Increased investment in research and development is conducive to the development of sustainable agriculture, and also conducive to increasing the proportion of personnel engaged in agricultural extension		1
2.a.L Number of agricultural extension workers per 1,000 farmer	9.c.1 Proportion of population covered by a mobile network	The popularization of mobile Internet is conducive to the great development of agriculture, and it is also conducive to increasing the proportion of personnel engaged in agricultural extension		1
2.a.L Number of agricultural extension workers per 1,000 farmer	10.3.L Proportion of seats held by women in parliaments (national and provincial people’s congress in China)	Gender equality contributes to agricultural productivity and increases the proportion of agricultural extension workers		1
2.a.L Number of agricultural extension workers per 1,000 farmer	10.4.1 Wages as a proportion of GDP	Increasing the proportion of agricultural extension personnel and increasing wages promote each other		2
2.a.L Number of agricultural extension workers per 1,000 farmer	11.2.1 Passenger volumes (per capita)	The development of transportation can provide production factors such as personnel and fertilizers for agricultural development, promote the development of agriculture, and also help increase the proportion of personnel engaged in agricultural extension		1
2.a.L Number of agricultural extension workers per 1,000 farmer	11.5.3L Road traffic deaths per 100,000 population	Reducing the impact of accidents, promoting agricultural development, and increasing the proportion of agricultural extension personnel are mutually reinforcing		2
2.a.L Number of agricultural extension workers per 1,000 farmer	11.6.1 Ratio of industrial solid waste generated to the waste regularly collected and utilized	The recycling and reuse of industrial solid waste is beneficial to protect the environment and promote the development of sustainable green agriculture, but there is often competition with agriculture in land use, which in turn affects the proportion of agricultural extension personnel		1
2.a.L Number of agricultural extension workers per 1,000 farmer	11.7.1 Green area in park per capita (square meters per person)	The development of urban green space is conducive to protecting the environment and promoting the development of urban green agriculture, but there is often competition with agriculture in land use, which in turn affects the proportion of people engaged in agricultural extension		1
2.a.L Number of agricultural extension workers per 1,000 farmer	12.2.2 Resource (e.g., water, energy) consumption per capita	Resources and energy are the basis for developing sustainable agriculture and increasing food production. At the same time, there is competition with agriculture in terms of land use, which in turn affects the proportion of people engaged in agricultural extension.		1
2.a.L Number of agricultural extension workers per 1,000 farmer	12.4.2 Hazardous waste generated per capita	Reducing the amount of disaster waste is conducive to protecting the environment and promoting the development of sustainable green agriculture, but there is often competition for land use between agriculture and agriculture, which in turn affects the proportion of agricultural extension personnel		1
2.a.L Number of agricultural extension workers per 1,000 farmer	12.5.1 Percentage of industrial solid waste recycled (%)	The recycling and reuse of industrial solid waste is beneficial to protect the environment and promote the development of sustainable green agriculture, but there is often competition with agriculture in land use, which in turn affects the proportion of agricultural extension personnel		1
2.a.L Number of agricultural extension workers per 1,000 farmer	12.a.1 Installed renewable energy-generating capacity in developing countries (in watts per capita)	Clean energy is conducive to the development of sustainable green agriculture, but there is often competition with agriculture in land use, which in turn affects the proportion of people engaged in agricultural extension		1
2.a.L Number of agricultural extension workers per 1,000 farmer	12.b.L Tourism direct GDP as a proportion of total GDP	There is often competition in land use between the development of tourism and agriculture, which in turn affects the proportion of people engaged in agricultural extension		1
2.a.L Number of agricultural extension workers per 1,000 farmer	13.2.2 Total CO2 emissions per year (tCO2)	Engagement in agricultural extension is an important aspect of agricultural development and enhanced international cooperation in agricultural research, science and services should contribute to developing climate change measures, raising awareness of climate challenges and promoting mechanisms to address climate change		1
2.a.L Number of agricultural extension workers per 1,000 farmer	15.1.1 Forest area as a proportion of total land area	Engaging in agricultural extension is an important aspect of agricultural development, and the impact of agriculture on the well-being of terrestrial ecosystems (sustainable food production systems and agricultural practices) should enhance terrestrial ecosystem maintenance and prevent land and biodiversity erosion		1
2.a.L Number of agricultural extension workers per 1,000 farmer	15.1.2 Wetland area as a proportion of total land area	There is often competition for land use between wetlands and agriculture, which in turn affects the proportion of people engaged in agricultural extension		1
2.a.L Number of agricultural extension workers per 1,000 farmer	15.3.1 Proportion of land that is degraded over total land area	Reducing land degradation is beneficial to agricultural development, which in turn affects the proportion of people engaged in agricultural extension		1
2.a.L Number of agricultural extension workers per 1,000 farmer	16.7.1 Proportions of positions (population groups) in public institutions (national and local legislatures, public service, and judiciary) compared to national distributions	An inclusive government is conducive to safeguarding the rights and interests of ethnic minorities and women, and is conducive to the development of agriculture, which in turn affects the proportion of agricultural extension personnel		1
2.a.L Number of agricultural extension workers per 1,000 farmer	16.9.L Proportion of children under 3 years of age whose births have been registered with a civil authority	Engaging in agricultural extension is an important aspect of agricultural development. Developing agriculture and ensuring food security are conducive to the healthy growth and registration of children.		1
2.a.L Number of agricultural extension workers per 1,000 farmer	16.b.L Proportion of seats held by women in parliaments (national and provincial people’s congress in China)	Women's participation in decision-making is conducive to improving the inclusiveness of the government, promoting the development of agriculture, and increasing the proportion of agricultural extension personnel		1
2.a.L Number of agricultural extension workers per 1,000 farmer	17.1.1 Total government revenue as a proportion of GDP	The increase of government income is conducive to the development of agriculture and increases the proportion of personnel engaged in agricultural extension		1
2.a.L Number of agricultural extension workers per 1,000 farmer	17.3.1 Foreign direct investments (FDI) proportion of total domestic budget	Foreign direct investment is conducive to the development of modern large-scale agriculture, promotes the development of agriculture, and increases the proportion of personnel engaged in agricultural extension		11
2.a.L Number of agricultural extension workers per 1,000 farmer	17.3.2 Foreign direct investments (FDI) as a proportion of total GDP	Foreign direct investment is conducive to the development of modern large-scale agriculture, promotes the development of agriculture, and increases the proportion of personnel engaged in agricultural extension		1
2.a.L Number of agricultural extension workers per 1,000 farmer	17.8.1 Proportion of individuals using the Internet	The popularization of the Internet is conducive to farmers to grasp more knowledge and market information in a timely manner, promote the development of agriculture, and increase the proportion of personnel engaged in agricultural extension		1
2.a.L Number of agricultural extension workers per 1,000 farmer	17.14.L Government health and education spending (% GDP)	The government's investment in health and education is conducive to improving the overall quality of laborers, promoting the development of agriculture, and increasing the proportion of personnel engaged in agricultural extension		1
2.a.L Number of agricultural extension workers per 1,000 farmer	17.15.L Expenditure on social security and employment (% total government expenditure)	The government's investment in social security and employment is conducive to giving full play to the enthusiasm of laborers, promoting the development of agriculture, and increasing the proportion of personnel engaged in agricultural extension		1
3.1.1 Maternal mortality ratio	3.1.2 Proportion of births attended by skilled health personnel	Maternal mortality is strongly linked to access to reproductive services	Boutilier, Z., Kickbusch, I., Mehdi, A., Neupane, S., Sangiorgio, M. M., Told, M., & Taylor, P. (2017). SDGs and health (No. BOOK). [sn]. Nunes, A. R., Lee, K., & O'Riordan, T. (2016). The importance of an integrating framework for achieving the Sustainable Development Goals: the example of health and well-being. BMJ global health, 1(3), e000068. Chan, E. Y. Y., & Shaw, R. (2020). Public health a…	2
3.1.1 Maternal mortality ratio	3.2.1 Under-five child with low birth weight (%)	Whether the mother can deliver the baby smoothly and safely has a direct impact on the future development of the newborn		1
3.1.1 Maternal mortality ratio	3.2.2 Neonatal mortality rate (per 1,000 live births)	Maternal mortality is closely linked to neonatal mortality		2
3.1.1 Maternal mortality ratio	3.3.1 Number of new HIV infections per 100,000 uninfected population	AIDS is a factor affecting maternal mortality		1
3.1.1 Maternal mortality ratio	3.3.2 Tuberculosis incidence per 100,000 population	Tuberculosis is a factor affecting maternal mortality		1
3.1.1 Maternal mortality ratio	3.3.3 Malaria incidence per 100,000 population	Malaria is a factor affecting maternal mortality		1
3.1.1 Maternal mortality ratio	3.3.4 Hepatitis B incidence per 100,000 population	Hepatitis B as a factor in maternal mortality		1
3.1.1 Maternal mortality ratio	3.4.L Annual consumption of vegetables by rural population (kg/year/person)	Increased intake of vegetables is conducive to nutritional balance, promotes good health, and reduces maternal mortality		1
3.1.1 Maternal mortality ratio	3.6.1 Death rate due to road traffic injuries (per 100,000 people)	Increased resilience to accident risk helps reduce maternal mortality		1
3.1.1 Maternal mortality ratio	3.8.1 Percentage of population without effective financial protection for health care	Achieving full coverage of health security is conducive to reducing maternal mortality		1
3.1.1 Maternal mortality ratio	3.9.1 Keshan disease incidence per 100,000 population	Reducing the incidence of Keshan disease is beneficial to people's health and reduces maternal mortality		1
3.1.1 Maternal mortality ratio	3.b.2 Total net official development assistance to medical research and basic health sectors as a proportion of government expenditure budget	Increased official development assistance for health and health can help reduce maternal mortality		1
3.1.1 Maternal mortality ratio	3.c.1 Health worker density	Increasing health worker density can help reduce maternal mortality		1
3.1.1 Maternal mortality ratio	4.1.1 Net primary enrolment rate (%)	Reducing maternal mortality contributes to higher net enrollment ratios		1
3.1.1 Maternal mortality ratio	4.1.2 Completion rate (primary education, lower secondary education, upper secondary education) (%)	Reducing maternal mortality contributes to higher education completion rates		1
3.1.1 Maternal mortality ratio	4.3.1 Participation rate of youth and adults in formal education and training in the previous 12 months	Reducing maternal mortality is conducive to increasing the proportion of personnel receiving education and training		1
3.1.1 Maternal mortality ratio	4.4.1 Proportion of youth and adults with internet	Reducing maternal mortality is conducive to increasing the penetration rate of the Internet. Conversely, the popularization of the Internet is also conducive to timely access to medical service information, which is conducive to reducing maternal mortality		2
3.1.1 Maternal mortality ratio	4.6.1 Proportion of population achieving at least a fixed level of proficiency in functional literacy skills	Reducing maternal mortality helps improve educational literacy		1
3.1.1 Maternal mortality ratio	4.a.L Number of computers per school: (a) primary; (b) lower secondary; and (c) upper secondary education	Reducing maternal mortality is conducive to the realization of health goals. Health is the basis for improving educational conditions. Improvement in educational conditions can also help people acquire more medical knowledge and reduce maternal mortality.		2
3.1.1 Maternal mortality ratio	4.c.1 Proportion of teachers in: (a) preprimary; (b) primary; (c) lower secondary; and (d) upper secondary education who have got a bachelor degree or above	Reducing maternal mortality is conducive to the realization of health goals. Health is the basis for improving educational teachers. The improvement of educational teachers can also help people acquire more medical knowledge and reduce maternal mortality.		2
3.1.1 Maternal mortality ratio	5.3.2 Ratio of female to male sterilization rate	Maternal mortality is closely related to whether men and women have children		2
3.1.1 Maternal mortality ratio	5.5.1 Proportion of seats held by women in parliaments (national and provincial people’s congress in China)	Improving gender equality benefits women's empowerment and reduces maternal mortality		1
3.1.1 Maternal mortality ratio	6.1.1 The proportion of the population benefiting from the treated water - Endemic fluorosis (water type) per 100,000 population	Access to safe, treated drinking water benefits people's health, which in turn contributes to reducing maternal mortality		1
3.1.1 Maternal mortality ratio	6.2.1 Popularity rate of sanitary toilet in rural area	Access to clean sanitation benefits people's health, which in turn helps reduce maternal mortality		1
3.1.1 Maternal mortality ratio	6.3.1 Sewage treatment rate in cities (%)	Sewage treatment is conducive to improving water quality, reducing adverse environmental impacts, and benefiting people's health, thereby reducing maternal mortality		1
3.1.1 Maternal mortality ratio	6.4.1 Water-use efficiency (Water consumption per GDP)	Reducing maternal mortality is conducive to the realization of health goals. Health is the premise of improving water resource utilization efficiency. The improvement of water resource utilization efficiency is conducive to better operation of medical institutions and reduces maternal mortality.		2
3.1.1 Maternal mortality ratio	6.6.1 Wetland area as a proportion of total land area	The increase of wetland area is conducive to promoting people's physical and mental health, reducing maternal mortality, and there will be competition in land use between wetlands and medical land		1
3.1.1 Maternal mortality ratio	7.1.2 Proportion of population with access to gas in cities (%)	Energy is the guarantee for the normal operation of medical institutions and the reduction of maternal mortality, but there is also competition in land use with medical land		1
3.1.1 Maternal mortality ratio	7.2.1 Proportion of clean energy power generation to total power generation (%)	The development of clean energy can reduce the adverse impact of the environment on health and help reduce maternal mortality		1
3.1.1 Maternal mortality ratio	7.3.1 Energy intensity measured in terms of primary energy and GDP	Energy is the guarantee for the normal operation of medical institutions and the reduction of maternal mortality. At the same time, there is competition with medical institutions in terms of land use		1
3.1.1 Maternal mortality ratio	8.4.2 Resource (water, energy) consumption per capita	Resources and energy are the guarantee for the normal operation of medical institutions and the reduction of maternal mortality. At the same time, there is competition with medical institutions in terms of land use		1
3.1.1 Maternal mortality ratio	8.8.1 Fatal and non-fatal occupational injuries treatment per 10,000 employed persons	Obtaining work-related injury protection is conducive to giving full play to the life and health protection services of medical institutions and reducing maternal mortality		1
3.1.1 Maternal mortality ratio	8.9.1 Tourism direct GDP as a proportion of total GDP	The development of tourism is conducive to increasing income and reducing maternal mortality, but sometimes there is competition for land use between medical land		1
3.1.1 Maternal mortality ratio	9.1.2 Passenger and freight volumes, by mode of transport (railway, highway, water transport)	The development of transportation is conducive to increasing income, can provide medical supplies and personnel for the operation of medical institutions, and is conducive to reducing maternal mortality, but sometimes there will be competition in land use with medical land		1
3.1.1 Maternal mortality ratio	9.2.2 Manufacturing employment as a proportion of total employment	The development of the manufacturing industry is conducive to increasing income, can provide medical machinery for the operation of medical institutions, and is conducive to reducing maternal mortality, but sometimes there will be competition in land use with medical land		1
3.1.1 Maternal mortality ratio	9.4.1 CO2 emission per unit of value	The development of industry is conducive to increasing income and reducing maternal mortality. It is also accompanied by an increase in carbon emissions. Sometimes there will be competition in land use between industrial land and medical land		1
3.1.1 Maternal mortality ratio	9.5.1 Research and development expenditure as a proportion of GDP	Increased investment in research and development is conducive to improving medical standards and reducing maternal mortality		1
3.1.1 Maternal mortality ratio	9.5.2 Researchers (in full-time equivalent) as a proportion of total population	Increased investment in research and development is conducive to improving medical standards and reducing maternal mortality		1
3.1.1 Maternal mortality ratio	9.c.1 Proportion of population covered by a mobile network	The popularity of the Internet is conducive to grasping medical information in a timely manner and reducing maternal mortality		1
3.1.1 Maternal mortality ratio	10.3.L Proportion of seats held by women in parliaments (national and provincial people’s congress in China)	Gender equality helps reduce maternal mortality		1
3.1.1 Maternal mortality ratio	11.1.L Percentage of urban population below minimum living guarantee	Poverty reduction helps reduce maternal mortality		1
3.1.1 Maternal mortality ratio	11.2.1 Passenger volumes (per capita)	The development of transportation is conducive to increasing income, can provide medical supplies and personnel for the operation of medical institutions, and is conducive to reducing maternal mortality, but sometimes there will be competition in land use with medical land		1
3.1.1 Maternal mortality ratio	11.5.1 Number of deaths, missing persons and directly affected persons attributed to disasters per 100,000 population	Mitigating the impact of disasters can help reduce maternal mortality		1
3.1.1 Maternal mortality ratio	11.5.3L Road traffic deaths per 100,000 population	Mitigating the impact of traffic accidents can help reduce maternal mortality		1
3.1.1 Maternal mortality ratio	11.7.1 Green area in park per capita (square meters per person)	The increase of urban green space is conducive to promoting people's physical and mental health and reducing maternal mortality, but there is also competition for land use with medical land		1
3.1.1 Maternal mortality ratio	12.2.2 Resource (e.g., water, energy) consumption per capita	Resources and energy are the guarantee for the normal operation of medical institutions and the reduction of maternal mortality. At the same time, there is competition with medical institutions in terms of land use		1
3.1.1 Maternal mortality ratio	12.4.2 Hazardous waste generated per capita	Disposal of disaster waste helps reduce adverse environmental impacts on health and maternal mortality		1
3.1.1 Maternal mortality ratio	12.a.1 Installed renewable energy-generating capacity in developing countries (in watts per capita)	The development of clean energy is conducive to reducing the adverse impact of the environment on health and reducing maternal mortality		1
3.1.1 Maternal mortality ratio	12.b.L Tourism direct GDP as a proportion of total GDP	The development of tourism is conducive to increasing income and reducing maternal mortality, but sometimes there is competition for land use between medical land		1
3.1.1 Maternal mortality ratio	13.1.1 Number of deaths, missing persons and directly affected persons attributed to disasters per 100,000 population	Mitigating the impact of disasters can help reduce maternal mortality		1
3.1.1 Maternal mortality ratio	13.2.2 Total CO2 emissions per year (tCO2)	Economic development is conducive to reducing maternal mortality, and it is also accompanied by an increase in carbon emissions		1
3.1.1 Maternal mortality ratio	14.a.1 Personnel in R&D in the field of ocean study (per million inhabitants)	The ocean is rich in biomedical resources, and investment in marine research and development is conducive to promoting the development of biomedicine and reducing maternal mortality		1
3.1.1 Maternal mortality ratio	15.1.1 Forest area as a proportion of total land area	The increase in forest area is conducive to protecting the ecological environment, reducing the adverse impact of the environment on health, and reducing maternal mortality. At the same time, there may be competition in land use between the land for medical use		1
3.1.1 Maternal mortality ratio	15.1.2 Wetland area as a proportion of total land area	The increase of wetland area is conducive to protecting the ecological environment, reducing the adverse impact of the environment on health, and reducing the mortality rate of pregnant women. At the same time, there may be competition in land use with medical land		1
3.1.1 Maternal mortality ratio	15.2.1 Afforestation area as a percent of forest area	The increase in forest area is conducive to protecting the ecological environment, reducing the adverse impact of the environment on health, and reducing maternal mortality. At the same time, there may be competition in land use between the land for medical use		1
3.1.1 Maternal mortality ratio	15.3.1 Proportion of land that is degraded over total land area	Reducing land degradation is conducive to restoring the ecological environment, reducing the adverse impact of the environment on health and reducing maternal mortality		1
3.1.1 Maternal mortality ratio	16.6.1 Primary government expenditures as a proportion of original approved budget	The completion of the government budget is conducive to protecting people's health and reducing maternal mortality		1
3.1.1 Maternal mortality ratio	16.7.1 Proportions of positions (population groups) in public institutions (national and local legislatures, public service, and judiciary) compared to national distributions	An inclusive government is conducive to safeguarding the rights and interests of ethnic minorities and women, safeguarding people's health, and reducing maternal mortality		1
3.1.1 Maternal mortality ratio	16.9.L Proportion of children under 3 years of age whose births have been registered with a civil authority	Reducing maternal mortality is conducive to the healthy growth of newborns and the timely and comprehensive registration of children		1
3.1.1 Maternal mortality ratio	16.b.L Proportion of seats held by women in parliaments (national and provincial people’s congress in China)	Women's participation in decision-making contributes to women's empowerment and helps reduce maternal mortality		1
3.1.1 Maternal mortality ratio	17.1.1 Total government revenue as a proportion of GDP	The increase in government revenue is conducive to protecting people's health and reducing maternal mortality		1
3.1.1 Maternal mortality ratio	17.1.2 The percentage share of tax revenues in a country's gross domestic product (GDP)	The increase in government tax revenue is conducive to protecting people's health and reducing maternal mortality		1
3.1.1 Maternal mortality ratio	17.3.1 Foreign direct investments (FDI) proportion of total domestic budget	The increase of foreign direct investment is conducive to promoting the development of life and health, and is conducive to reducing maternal mortality		1
3.1.1 Maternal mortality ratio	17.3.2 Foreign direct investments (FDI) as a proportion of total GDP	The increase of foreign direct investment is conducive to promoting the development of life and health, and is conducive to reducing maternal mortality		1
3.1.1 Maternal mortality ratio	17.8.1 Proportion of individuals using the Internet	The popularity of the Internet is conducive to people's timely grasp of medical and reproductive service information, reducing maternal mortality		1
3.1.1 Maternal mortality ratio	17.14.L Government health and education spending (% GDP)	The government's investment in health and education is conducive to ensuring people's health and reducing maternal mortality		1
3.1.1 Maternal mortality ratio	17.15.L Expenditure on social security and employment (% total government expenditure)	The government's investment in social security and employment is conducive to protecting people's health and reducing maternal mortality		1
3.1.2 Proportion of births attended by skilled health personnel	3.2.1 Under-five child with low birth weight (%)	Improving coverage of reproductive services benefits children's health and reduces the proportion of underweight children	Boutilier, Z., Kickbusch, I., Mehdi, A., Neupane, S., Sangiorgio, M. M., Told, M., & Taylor, P. (2017). SDGs and health (No. BOOK). [sn]. Boutilier, Z., Kickbusch, I., Mehdi, A., Neupane, S., Sangiorgio, M. M., Told, M., & Taylor, P. (2017). SDGs and health (No. BOOK). [sn]. World Health Organization. (2015). Health in 2015: from MDGs, millennium development goals to SDGs, sustainable development…	1
3.1.2 Proportion of births attended by skilled health personnel	3.2.2 Neonatal mortality rate (per 1,000 live births)	Improving coverage of reproductive services benefits children's health and reduces neonatal mortality		1
3.1.2 Proportion of births attended by skilled health personnel	3.3.1 Number of new HIV infections per 100,000 uninfected population	Improving coverage of reproductive services benefits child and adult health and reduces HIV incidence		1
3.1.2 Proportion of births attended by skilled health personnel	3.3.2 Tuberculosis incidence per 100,000 population	Improving coverage of reproductive services benefits child and adult health and reduces tuberculosis incidence		1
3.1.2 Proportion of births attended by skilled health personnel	3.3.3 Malaria incidence per 100,000 population	Improving coverage of reproductive services benefits child and adult health and reduces malaria incidence		1
3.1.2 Proportion of births attended by skilled health personnel	3.3.4 Hepatitis B incidence per 100,000 population	Improving coverage of reproductive services is beneficial to the health of children and adults and to reducing the incidence of hepatitis B		1
3.1.2 Proportion of births attended by skilled health personnel	3.4.L Annual consumption of vegetables by rural population (kg/year/person)	Increasing the intake of vegetables is conducive to the balance of nutrition, promotes good health, and makes it easier to achieve normal delivery with the assistance of medical staff		1
3.1.2 Proportion of births attended by skilled health personnel	3.6.1 Death rate due to road traffic injuries (per 100,000 people)	Increased resilience to accident risk contributes to improved reproductive service coverage		1
3.1.2 Proportion of births attended by skilled health personnel	3.8.1 Percentage of population without effective financial protection for health care	Improving coverage of reproductive services is consistent with increasing the proportion of people receiving medical services		2
3.1.2 Proportion of births attended by skilled health personnel	3.9.1 Keshan disease incidence per 100,000 population	Reducing the incidence of Keshan disease is conducive to improving the coverage of reproductive services		1
3.1.2 Proportion of births attended by skilled health personnel	3.b.2 Total net official development assistance to medical research and basic health sectors as a proportion of government expenditure budget	Official development assistance for health and health can help increase reproductive service coverage		1
3.1.2 Proportion of births attended by skilled health personnel	3.b.3 Percentage of health facilities meeting service specific readiness requirements (women and children care agencies)	The increase of medical institutions is conducive to improving the coverage of fertility services		1
3.1.2 Proportion of births attended by skilled health personnel	3.c.1 Health worker density	Increased density of health workers contributes to better coverage of reproductive services		1
3.1.2 Proportion of births attended by skilled health personnel	4.1.2 Completion rate (primary education, lower secondary education, upper secondary education) (%)	Improving access to reproductive services is good for people's health and is a prerequisite for completing education		1
3.1.2 Proportion of births attended by skilled health personnel	4.3.1 Participation rate of youth and adults in formal education and training in the previous 12 months	Improving access to reproductive services is good for people's health and is a prerequisite for education and training		1
3.1.2 Proportion of births attended by skilled health personnel	4.4.1 Proportion of youth and adults with internet	The popularity of the Internet is conducive to people's timely grasp of fertility and hospital information, and to improve the coverage of fertility services		1
3.1.2 Proportion of births attended by skilled health personnel	4.5.1 Ratio of female to male illiteracy rate	Improving the coverage of reproductive services is beneficial to people's health and is a prerequisite for women to complete education and literacy		1
3.1.2 Proportion of births attended by skilled health personnel	4.6.1 Proportion of population achieving at least a fixed level of proficiency in functional literacy skills	Improving access to reproductive services is good for people’s health and is a prerequisite for education and literacy		1
3.1.2 Proportion of births attended by skilled health personnel	4.a.L Number of computers per school: (a) primary; (b) lower secondary; and (c) upper secondary education	Improving the coverage of reproductive services is conducive to the realization of health goals. Health is the basis for improving educational conditions, and the improvement of educational conditions can also further expand the coverage of reproductive services		2
3.1.2 Proportion of births attended by skilled health personnel	4.c.1 Proportion of teachers in: (a) preprimary; (b) primary; (c) lower secondary; and (d) upper secondary education who have got a bachelor degree or above	Improving the coverage of reproductive services is conducive to the realization of health goals. Health is the basis for improving educational teachers, and the improvement of educational teachers can also help more people engage in reproductive services		2
3.1.2 Proportion of births attended by skilled health personnel	5.3.2 Ratio of female to male sterilization rate	Fertility services are closely related to whether men and women have children		1
3.1.2 Proportion of births attended by skilled health personnel	5.5.1 Proportion of seats held by women in parliaments (national and provincial people’s congress in China)	Improving gender equality benefits women's empowerment and increases access to reproductive services, which in turn benefits women's health and promotes gender equality		1
3.1.2 Proportion of births attended by skilled health personnel	5.5.2L Ratio of male to female employment rate	Improving the coverage of reproductive services is conducive to ensuring the health of women and improving the employment rate of women		1
3.1.2 Proportion of births attended by skilled health personnel	5.b.L Ratio of female to male illiteracy rate	Improving the coverage of reproductive services is conducive to ensuring the health of women and improving the literacy rate of women		1
3.1.2 Proportion of births attended by skilled health personnel	6.1.1 The proportion of the population benefiting from the treated water - Endemic fluorosis (water type) per 100,000 population	Access to safe, treated drinking water benefits people's health and increases access to reproductive services		1
3.1.2 Proportion of births attended by skilled health personnel	6.2.1 Popularity rate of sanitary toilet in rural area	Access to clean sanitation benefits people’s health and increases access to reproductive services		1
3.1.2 Proportion of births attended by skilled health personnel	6.3.1 Sewage treatment rate in cities (%)	Sewage treatment is conducive to improving water quality, reducing adverse impacts on the environment, benefiting people's health, and expanding the coverage of reproductive services		1
3.1.2 Proportion of births attended by skilled health personnel	6.4.1 Water-use efficiency (Water consumption per GDP)	Improving the coverage of reproductive services is conducive to the realization of health goals. Health is the premise of improving water resource utilization efficiency. The improvement of water resource utilization efficiency is conducive to better operation of medical institutions and improving the coverage of reproductive services.		2
3.1.2 Proportion of births attended by skilled health personnel	6.6.1 Wetland area as a proportion of total land area	The increase of wetland area is conducive to promoting people's physical and mental health, increasing the coverage of reproductive services, and there will be competition in land use between wetlands and medical land		1
3.1.2 Proportion of births attended by skilled health personnel	7.1.2 Proportion of population with access to gas in cities (%)	Energy is the guarantee for the normal operation of medical institutions and the improvement of coverage of reproductive services, but there is also competition in land use between energy and medical land		1
3.1.2 Proportion of births attended by skilled health personnel	7.2.1 Proportion of clean energy power generation to total power generation (%)	Improving the coverage of reproductive services is conducive to the realization of health goals. Health is the prerequisite for the development of clean energy. The development of clean energy can reduce the adverse impact of the environment on health and help to increase the coverage of reproductive services.		2
3.1.2 Proportion of births attended by skilled health personnel	7.3.1 Energy intensity measured in terms of primary energy and GDP	Energy is the guarantee for the normal operation of medical institutions and the improvement of the coverage of reproductive services. At the same time, there is competition with medical institutions in terms of land use		1
3.1.2 Proportion of births attended by skilled health personnel	8.4.2 Resource (water, energy) consumption per capita	Resources and energy are the guarantee for the normal operation of medical institutions and the improvement of the coverage of reproductive services. At the same time, there is competition with medical institutions in terms of land use		1
3.1.2 Proportion of births attended by skilled health personnel	8.8.1 Fatal and non-fatal occupational injuries treatment per 10,000 employed persons	Obtaining work-related injury protection is conducive to giving full play to the life and health protection services of medical institutions and improving the coverage of maternity services		1
3.1.2 Proportion of births attended by skilled health personnel	8.9.1 Tourism direct GDP as a proportion of total GDP	The development of tourism is conducive to increasing income and increasing the coverage of reproductive services, but sometimes there is competition for land use between medical land		1
3.1.2 Proportion of births attended by skilled health personnel	9.1.2 Passenger and freight volumes, by mode of transport (railway, highway, water transport)	The development of transportation is conducive to increasing income, can provide medical supplies and personnel for the operation of medical institutions, and is conducive to improving the coverage of reproductive services, but sometimes there will be competition in land use with medical land		1
3.1.2 Proportion of births attended by skilled health personnel	9.2.1 Manufacturing value added as a proportion of GDP	The development of the manufacturing industry is conducive to increasing income, can provide medical machinery for the operation of medical institutions, and is conducive to improving the coverage of reproductive services, but sometimes there will be competition in land use with medical land		1
3.1.2 Proportion of births attended by skilled health personnel	9.2.2 Manufacturing employment as a proportion of total employment	The development of the manufacturing industry is conducive to increasing income, can provide medical machinery for the operation of medical institutions, and is conducive to improving the coverage of reproductive services, but sometimes there will be competition in land use with medical land		1
3.1.2 Proportion of births attended by skilled health personnel	9.3.1 Proportion of small-scale industries in total industry value added	The development of small-scale manufacturing is conducive to increasing income, can provide medical machinery for the operation of medical institutions, and is conducive to improving the coverage of reproductive services, but sometimes there will be competition in land use with medical land		1
3.1.2 Proportion of births attended by skilled health personnel	9.4.1 CO2 emission per unit of value	The development of industry is conducive to increasing income and improving the coverage of reproductive services. It is also accompanied by an increase in carbon emissions. Sometimes there will be competition in land use between industrial land and medical land		1
3.1.2 Proportion of births attended by skilled health personnel	9.5.1 Research and development expenditure as a proportion of GDP	Increased investment in research and development is conducive to improving the level of medical care and increasing the coverage of reproductive services		1
3.1.2 Proportion of births attended by skilled health personnel	9.5.2 Researchers (in full-time equivalent) as a proportion of total population	Increased investment in research and development is conducive to improving the level of medical care and increasing the coverage of reproductive services		1
3.1.2 Proportion of births attended by skilled health personnel	9.c.1 Proportion of population covered by a mobile network	The popularity of the Internet is conducive to grasping medical information in a timely manner and improving the coverage of reproductive services		1
3.1.2 Proportion of births attended by skilled health personnel	10.3.L Proportion of seats held by women in parliaments (national and provincial people’s congress in China)	Gender equality can help improve reproductive service coverage		1
3.1.2 Proportion of births attended by skilled health personnel	10.4.1 Wages as a proportion of GDP	Increased wage income helps increase fertility service coverage		1
3.1.2 Proportion of births attended by skilled health personnel	11.1.L Percentage of urban population below minimum living guarantee	Poverty reduction contributes to better coverage of reproductive services		1
3.1.2 Proportion of births attended by skilled health personnel	11.2.1 Passenger volumes (per capita)	The development of transportation is conducive to increasing income, can provide medical supplies and personnel for the operation of medical institutions, and is conducive to improving the coverage of reproductive services, but sometimes there will be competition in land use with medical land		1
3.1.2 Proportion of births attended by skilled health personnel	11.5.1 Number of deaths, missing persons and directly affected persons attributed to disasters per 100,000 population	Mitigating the impact of disasters can help improve reproductive service coverage		1
3.1.2 Proportion of births attended by skilled health personnel	11.5.2 Direct economic loss in relation to global GDP, damage to critical infrastructure and number of disruptions to basic services, attributed to disasters (% GDP)	Mitigating the impact of disasters can help improve reproductive service coverage		1
3.1.2 Proportion of births attended by skilled health personnel	11.5.3L Road traffic deaths per 100,000 population	Mitigating the impact of accidents can help improve fertility service coverage		1
3.1.2 Proportion of births attended by skilled health personnel	11.7.1 Green area in park per capita (square meters per person)	The increase of urban green space is conducive to promoting people's physical and mental health and improving the coverage of reproductive services, but there is also competition in land use between the land for medical use		1
3.1.2 Proportion of births attended by skilled health personnel	12.2.2 Resource (e.g., water, energy) consumption per capita	Resources and energy are the guarantee for the normal operation of medical institutions and the improvement of the coverage of reproductive services. At the same time, there is competition with medical institutions in terms of land use		1
3.1.2 Proportion of births attended by skilled health personnel	12.4.2 Hazardous waste generated per capita	Disaster waste management can help reduce adverse environmental impacts on health and improve reproductive service coverage		1
3.1.2 Proportion of births attended by skilled health personnel	12.a.1 Installed renewable energy-generating capacity in developing countries (in watts per capita)	The development of clean energy can help reduce adverse environmental impacts on health and improve the coverage of reproductive services		1
3.1.2 Proportion of births attended by skilled health personnel	12.b.L Tourism direct GDP as a proportion of total GDP	The development of tourism is conducive to increasing income and increasing the coverage of reproductive services, but sometimes there is competition for land use between medical land		1
3.1.2 Proportion of births attended by skilled health personnel	13.1.1 Number of deaths, missing persons and directly affected persons attributed to disasters per 100,000 population	Mitigating the impact of disasters can help improve reproductive service coverage		1
3.1.2 Proportion of births attended by skilled health personnel	13.2.2 Total CO2 emissions per year (tCO2)	Economic development is conducive to increasing the coverage of reproductive services, which is also accompanied by an increase in carbon emissions		1
3.1.2 Proportion of births attended by skilled health personnel	14.a.1 Personnel in R&D in the field of ocean study (per million inhabitants)	The ocean is rich in biomedical resources, and investment in marine research and development is conducive to promoting the development of biomedicine and improving the coverage and quality of reproductive services		1
3.1.2 Proportion of births attended by skilled health personnel	15.1.1 Forest area as a proportion of total land area	The increase of forest area is conducive to protecting the ecological environment, reducing the adverse impact of the environment on health, and increasing the coverage of reproductive services. At the same time, there may be competition in land use between the land for medical use		1
3.1.2 Proportion of births attended by skilled health personnel	15.1.2 Wetland area as a proportion of total land area	The increase of wetland area is conducive to protecting the ecological environment, reducing the adverse impact of the environment on health, and increasing the coverage of reproductive services. At the same time, there may be competition in land use between the land for medical use		1
3.1.2 Proportion of births attended by skilled health personnel	15.2.1 Afforestation area as a percent of forest area	The increase of forest area is conducive to protecting the ecological environment, reducing the adverse impact of the environment on health, and increasing the coverage of reproductive services. At the same time, there may be competition in land use between the land for medical use		1
3.1.2 Proportion of births attended by skilled health personnel	15.3.1 Proportion of land that is degraded over total land area	Reducing land degradation is conducive to restoring the ecological environment, reducing adverse environmental impacts on health, and increasing the coverage of reproductive services		1
3.1.2 Proportion of births attended by skilled health personnel	16.7.1 Proportions of positions (population groups) in public institutions (national and local legislatures, public service, and judiciary) compared to national distributions	An inclusive government is conducive to safeguarding the rights and interests of ethnic minorities and women, safeguarding people's health, and improving the coverage of reproductive services		1
3.1.2 Proportion of births attended by skilled health personnel	16.9.L Proportion of children under 3 years of age whose births have been registered with a civil authority	Improving the coverage of reproductive services is conducive to the healthy growth of newborns and the timely and comprehensive registration of children		1
3.1.2 Proportion of births attended by skilled health personnel	16.b.L Proportion of seats held by women in parliaments (national and provincial people’s congress in China)	Women's participation in decision-making contributes to women's empowerment and helps to increase access to reproductive services		1
3.1.2 Proportion of births attended by skilled health personnel	17.1.1 Total government revenue as a proportion of GDP	The increase in government revenue is conducive to protecting people's health and improving the coverage of reproductive services		1
3.1.2 Proportion of births attended by skilled health personnel	17.3.1 Foreign direct investments (FDI) proportion of total domestic budget	The increase of foreign direct investment is conducive to promoting the development of life and health undertakings and increasing the coverage of reproductive services		1
3.1.2 Proportion of births attended by skilled health personnel	17.3.2 Foreign direct investments (FDI) as a proportion of total GDP	The increase of foreign direct investment is conducive to promoting the development of life and health undertakings and increasing the coverage of reproductive services		1
3.1.2 Proportion of births attended by skilled health personnel	17.8.1 Proportion of individuals using the Internet	The popularization of the Internet is conducive to people's timely grasp of medical reproductive service information and to improve the coverage of reproductive services		1
3.1.2 Proportion of births attended by skilled health personnel	17.14.L Government health and education spending (% GDP)	The government's investment in health and education is conducive to protecting people's health and improving the coverage of reproductive services		1
3.1.2 Proportion of births attended by skilled health personnel	17.15.L Expenditure on social security and employment (% total government expenditure)	The government's investment in social security and employment is conducive to protecting people's health and improving the coverage of reproductive services		1
3.2.1 Under-five child with low birth weight (%)	3.2.2 Neonatal mortality rate (per 1,000 live births)	Lower proportion of children with low birth weight is linked closely to lower neonatal mortality	Asma, S., Lozano, R., Chatterji, S., Swaminathan, S., de Fátima Marinho, M., Yamamoto, N., ... & Murray, C. J. (2020). Monitoring the health-related Sustainable Development Goals: lessons learned and recommendations for improved measurement. The Lancet, 395(10219), 240-246. Nunes, A. R., Lee, K., & O'Riordan, T. (2016). The importance of an integrating framework for achieving the Sustainable Deve…	2
3.2.1 Under-five child with low birth weight (%)	3.3.1 Number of new HIV infections per 100,000 uninfected population	Reducing the proportion of underweight children and reducing the incidence of AIDS are mutually reinforcing		2
3.2.1 Under-five child with low birth weight (%)	3.3.2 Tuberculosis incidence per 100,000 population	Reducing the proportion of underweight children and reducing the incidence of tuberculosis are mutually reinforcing		2
3.2.1 Under-five child with low birth weight (%)	3.3.3 Malaria incidence per 100,000 population	Lower proportion of underweight children and lower malaria rates mutually reinforce each other		2
3.2.1 Under-five child with low birth weight (%)	3.3.4 Hepatitis B incidence per 100,000 population	Reducing the proportion of underweight children and reducing the incidence of hepatitis B promote each other		2
3.2.1 Under-five child with low birth weight (%)	3.4.L Annual consumption of vegetables by rural population (kg/year/person)	Increased vegetable intake is conducive to nutritional balance and helps reduce the proportion of underweight children		1
3.2.1 Under-five child with low birth weight (%)	3.6.1 Death rate due to road traffic injuries (per 100,000 people)	Reducing the impact of disasters is conducive to the healthy growth of children and reduces the proportion of underweight children		1
3.2.1 Under-five child with low birth weight (%)	3.8.1 Percentage of population without effective financial protection for health care	Improving the proportion of medical and health services is conducive to reducing the proportion of underweight children		1
3.2.1 Under-five child with low birth weight (%)	3.8.2 Expenditures on health as a share of total household income (urban population)	Family investment in health can help reduce the proportion of underweight children		1
3.2.1 Under-five child with low birth weight (%)	3.9.1 Keshan disease incidence per 100,000 population	Reducing the incidence of Keshan disease is conducive to reducing the proportion of underweight children		1
3.2.1 Under-five child with low birth weight (%)	3.b.2 Total net official development assistance to medical research and basic health sectors as a proportion of government expenditure budget	ODA for health and health contributes to lower proportion of underweight children		1
3.2.1 Under-five child with low birth weight (%)	3.b.3 Percentage of health facilities meeting service specific readiness requirements (women and children care agencies)	Improving the proportion of health service facilities is conducive to reducing the proportion of underweight children		1
3.2.1 Under-five child with low birth weight (%)	3.c.1 Health worker density	Increased density of health workers can help reduce the proportion of underweight children		1
3.2.1 Under-five child with low birth weight (%)	4.1.2 Completion rate (primary education, lower secondary education, upper secondary education) (%)	Reducing the proportion of underweight children is beneficial to children's physical health and is a prerequisite for completing education		1
3.2.1 Under-five child with low birth weight (%)	4.3.1 Participation rate of youth and adults in formal education and training in the previous 12 months	Reducing the proportion of underweight children is beneficial to children's physical health and is a prerequisite for education and training		1
3.2.1 Under-five child with low birth weight (%)	4.4.1 Proportion of youth and adults with internet	The popularization of the Internet is conducive to people's timely grasp of children's health care and hospital information, reducing the proportion of underweight children		1
3.2.1 Under-five child with low birth weight (%)	4.6.1 Proportion of population achieving at least a fixed level of proficiency in functional literacy skills	Reducing the proportion of underweight children is beneficial to children's physical health and is a prerequisite for completing education and literacy		1
3.2.1 Under-five child with low birth weight (%)	4.a.L Number of computers per school: (a) primary; (b) lower secondary; and (c) upper secondary education	Reducing the proportion of underweight children is conducive to the realization of health goals. Health is the basis for improving educational conditions. The improvement of educational conditions can also further expand the density of children's health care personnel, which is conducive to reducing the proportion of underweight children.		2
3.2.1 Under-five child with low birth weight (%)	4.c.1 Proportion of teachers in: (a) preprimary; (b) primary; (c) lower secondary; and (d) upper secondary education who have got a bachelor degree or above	Reducing the proportion of underweight children is conducive to the realization of health goals. Health is the basis for improving educational teachers. The improvement of educational teachers can also help more people engage in child health services, which is conducive to reducing the proportion of underweight children.		2
3.2.1 Under-five child with low birth weight (%)	5.3.2 Ratio of female to male sterilization rate	Child health services are strongly linked to whether men and women have children		1
3.2.1 Under-five child with low birth weight (%)	5.5.1 Proportion of seats held by women in parliaments (national and provincial people’s congress in China)	Improving gender equality benefits women's empowerment, increases child health care coverage, and reduces the proportion of underweight children		1
3.2.1 Under-five child with low birth weight (%)	6.1.1 The proportion of the population benefiting from the treated water - Endemic fluorosis (water type) per 100,000 population	Access to safe, treated drinking water benefits people's health and reduces the proportion of underweight children		1
3.2.1 Under-five child with low birth weight (%)	6.2.1 Popularity rate of sanitary toilet in rural area	Access to clean sanitation benefits people's health and reduces the proportion of underweight children		1
3.2.1 Under-five child with low birth weight (%)	6.3.1 Sewage treatment rate in cities (%)	Sewage treatment is conducive to improving water quality, reducing adverse impacts on the environment, benefiting people's health, and reducing the proportion of underweight children		1
3.2.1 Under-five child with low birth weight (%)	6.4.1 Water-use efficiency (Water consumption per GDP)	Reducing the proportion of underweight children is conducive to the realization of health goals. Health is the prerequisite for improving water resource utilization efficiency. The improvement of water resource utilization efficiency is conducive to better operation of child health care institutions and reduces the proportion of underweight children.		2
3.2.1 Under-five child with low birth weight (%)	6.6.1 Wetland area as a proportion of total land area	The increase of wetland area is conducive to protecting the ecological environment, reducing the adverse impact of the environment on health, and reducing the proportion of underweight children. At the same time, there may be competition for land use with medical land		1
3.2.1 Under-five child with low birth weight (%)	7.1.2 Proportion of population with access to gas in cities (%)	Energy is the guarantee for the normal operation of children's health care institutions, agricultural production, and the promotion of children's normal development and growth, but there is also competition for land use with medical land		1
3.2.1 Under-five child with low birth weight (%)	7.2.1 Proportion of clean energy power generation to total power generation (%)	Reducing the proportion of underweight children is conducive to the realization of health goals. Health is a prerequisite for the development of clean energy. The development of clean energy can reduce the adverse impact of the environment on health and help reduce the proportion of underweight children.		2
3.2.1 Under-five child with low birth weight (%)	7.3.1 Energy intensity measured in terms of primary energy and GDP	Energy is the guarantee for the normal operation of children's health care institutions, agricultural production, and the promotion of children's normal development and growth, but there is also competition for land use with medical land		1
3.2.1 Under-five child with low birth weight (%)	8.4.2 Resource (water, energy) consumption per capita	Resources and energy are the guarantee for the normal operation of children's health care institutions, agricultural production, and the promotion of children's normal development and growth, but there is also competition in land use with land for medical use		1
3.2.1 Under-five child with low birth weight (%)	8.8.1 Fatal and non-fatal occupational injuries treatment per 10,000 employed persons	Obtaining work-related injury protection is conducive to giving full play to the life and health protection services of child health care institutions, and is also conducive to agricultural production and promotes the normal development and growth of children		1
3.2.1 Under-five child with low birth weight (%)	8.9.1 Tourism direct GDP as a proportion of total GDP	The development of tourism is conducive to increasing income and reducing the proportion of underweight children, but there is sometimes competition for land use with the land for medical use		1
3.2.1 Under-five child with low birth weight (%)	9.1.2 Passenger and freight volumes, by mode of transport (railway, highway, water transport)	The development of transportation is conducive to increasing income. It can provide medical supplies and personnel for the operation of children's health care institutions, and can also provide various production factors for agricultural development, which is conducive to promoting the healthy development and growth of children. Somtimes there is competition for land use with the land for medical…		1
3.2.1 Under-five child with low birth weight (%)	9.2.2 Manufacturing employment as a proportion of total employment	The development of the manufacturing industry is conducive to increasing income, can provide medical machinery for the operation of medical institutions, and can also provide a variety of production factors for agricultural development, which is conducive to promoting the healthy development and growth of children, but sometimes there are competition in land use between industry and medical use.		1
3.2.1 Under-five child with low birth weight (%)	9.3.1 Proportion of small-scale industries in total industry value added	The development of small-scale manufacturing is conducive to increasing income. It can provide medical machinery for the operation of medical institutions, and can also provide a variety of production factors for agricultural development, which is conducive to promoting the healthy development and growth of children. However, sometimes there will becompetition in land use between industry and med…		1
3.2.1 Under-five child with low birth weight (%)	9.4.1 CO2 emission per unit of value	The development of industry is conducive to increasing income, and can also feed back agriculture, which is conducive to reducing the proportion of underweight children. It is also accompanied by an increase in carbon emissions. Sometimes there will be competition in land use between industrial land and medical land		1
3.2.1 Under-five child with low birth weight (%)	9.5.1 Research and development expenditure as a proportion of GDP	Increased investment in research and development is conducive to improving child health care and agricultural productivity, and is conducive to reducing the proportion of underweight children		1
3.2.1 Under-five child with low birth weight (%)	9.5.2 Researchers (in full-time equivalent) as a proportion of total population	Increased investment in research and development is conducive to improving child health care and agricultural productivity, and is conducive to reducing the proportion of underweight children		1
3.2.1 Under-five child with low birth weight (%)	9.c.1 Proportion of population covered by a mobile network	The popularization of the Internet is conducive to grasping child health care, agricultural production, and market information in a timely manner, and is conducive to reducing the proportion of underweight children		1
3.2.1 Under-five child with low birth weight (%)	10.3.L Proportion of seats held by women in parliaments (national and provincial people’s congress in China)	Gender equality is conducive to promoting agricultural production, ensuring children's health, and reducing the proportion of underweight children		1
3.2.1 Under-five child with low birth weight (%)	10.4.1 Wages as a proportion of GDP	Increased wage income is conducive to reducing the proportion of underweight children		1
3.2.1 Under-five child with low birth weight (%)	11.1.L Percentage of urban population below minimum living guarantee	Poverty reduction can help reduce the proportion of underweight children		1
3.2.1 Under-five child with low birth weight (%)	11.2.1 Passenger volumes (per capita)	The development of transportation is conducive to increasing income, and can provide medical supplies and personnel for the operation of child health care institutions, which is conducive to reducing the proportion of underweight children, but sometimes there will be land use competition with medical land		1
3.2.1 Under-five child with low birth weight (%)	11.5.3L Road traffic deaths per 100,000 population	Reducing the impact of accidents is conducive to the healthy growth of children and reduces the proportion of underweight children		1
3.2.1 Under-five child with low birth weight (%)	11.7.1 Green area in park per capita (square meters per person)	The increase of urban green space is conducive to protecting the environment, promoting the healthy growth of children, and reducing the proportion of low-weight children, but there is also competition for land use with medical land		1
3.2.1 Under-five child with low birth weight (%)	12.2.2 Resource (e.g., water, energy) consumption per capita	Resources and energy are the guarantee for the normal operation of children's health care institutions, the development of agricultural production, and the promotion of children's healthy growth. At the same time, there is competition with medical institutions in terms of land use.		1
3.2.1 Under-five child with low birth weight (%)	12.4.2 Hazardous waste generated per capita	The disposal of disaster waste is conducive to reducing the adverse impact of the environment on health and promoting the healthy growth of children		1
3.2.1 Under-five child with low birth weight (%)	12.a.1 Installed renewable energy-generating capacity in developing countries (in watts per capita)	The development of clean energy is conducive to reducing the adverse impact of the environment on health and promoting the healthy growth of children		1
3.2.1 Under-five child with low birth weight (%)	12.b.L Tourism direct GDP as a proportion of total GDP	The development of tourism is conducive to increasing income and reducing the proportion of underweight children, but sometimes there is competition for land use between the land used by medical institutions		1
3.2.1 Under-five child with low birth weight (%)	13.2.2 Total CO2 emissions per year (tCO2)	Economic development is conducive to reducing the proportion of underweight children, which is also accompanied by an increase in carbon emissions		1
3.2.1 Under-five child with low birth weight (%)	14.a.1 Personnel in R&D in the field of ocean study (per million inhabitants)	The ocean is rich in biomedical resources. Investment in marine research and development is conducive to promoting the development of biomedicine and food, and promoting the healthy growth of children		1
3.2.1 Under-five child with low birth weight (%)	15.1.1 Forest area as a proportion of total land area	The increase of forest area is conducive to protecting the ecological environment, reducing the adverse impact of the environment on health, and reducing the proportion of low-weight children. At the same time, there may be competition for land use with medical land		1
3.2.1 Under-five child with low birth weight (%)	15.1.2 Wetland area as a proportion of total land area	The increase of wetland area is conducive to protecting the ecological environment, reducing the adverse impact of the environment on health, and reducing the proportion of underweight children. At the same time, there may be competition for land use with medical land		1
3.2.1 Under-five child with low birth weight (%)	15.2.1 Afforestation area as a percent of forest area	The increase of forest area is conducive to protecting the ecological environment, reducing the adverse impact of the environment on health, and reducing the proportion of low-weight children. At the same time, there may be competition for land use with medical land		1
3.2.1 Under-five child with low birth weight (%)	15.3.1 Proportion of land that is degraded over total land area	Reducing land degradation is conducive to restoring the ecological environment, reducing the adverse impact of the environment on health, and reducing the proportion of underweight children		1
3.2.1 Under-five child with low birth weight (%)	15.a.1 Official development assistance and public expenditure on conservation and sustainable use of biodiversity and ecosystems as a proportion of GDP	Protecting the ecological environment is conducive to the healthy growth of children's body, mind and body, and reducing the proportion of underweight children		1
3.2.1 Under-five child with low birth weight (%)	16.6.1 Primary government expenditures as a proportion of original approved budget	The completion of the government budget is conducive to ensuring the health of children and reducing the proportion of underweight children		1
3.2.1 Under-five child with low birth weight (%)	16.7.1 Proportions of positions (population groups) in public institutions (national and local legislatures, public service, and judiciary) compared to national distributions	An inclusive government is conducive to safeguarding the rights and interests of ethnic minorities and women, ensuring the health of children and reducing the proportion of underweight children		1
3.2.1 Under-five child with low birth weight (%)	16.9.L Proportion of children under 3 years of age whose births have been registered with a civil authority	Timely and comprehensive registration of children is conducive to mastering children's information, so as to better develop children's health care services and reduce the proportion of underweight children		1
3.2.1 Under-five child with low birth weight (%)	16.b.L Proportion of seats held by women in parliaments (national and provincial people’s congress in China)	Women's participation in decision-making is conducive to women's empowerment, helps to ensure the healthy growth of children, and reduces the proportion of underweight children		1
3.2.1 Under-five child with low birth weight (%)	17.1.1 Total government revenue as a proportion of GDP	The increase in government revenue is conducive to ensuring the healthy growth of children and reducing the proportion of underweight children		1
3.2.1 Under-five child with low birth weight (%)	17.3.1 Foreign direct investments (FDI) proportion of total domestic budget	The increase of foreign direct investment is conducive to promoting the development of children's life and health and reducing the proportion of underweight children		1
3.2.1 Under-five child with low birth weight (%)	17.3.2 Foreign direct investments (FDI) as a proportion of total GDP	The increase of foreign direct investment is conducive to promoting the development of children's life and health and reducing the proportion of underweight children		1
3.2.1 Under-five child with low birth weight (%)	17.8.1 Proportion of individuals using the Internet	The popularization of the Internet is conducive to people's timely grasp of children's health care and growth information, and is conducive to reducing the proportion of underweight children		1
3.2.1 Under-five child with low birth weight (%)	17.14.L Government health and education spending (% GDP)	The government's investment in health and education is conducive to ensuring the healthy growth of children and reducing the proportion of underweight children		1
3.2.1 Under-five child with low birth weight (%)	17.15.L Expenditure on social security and employment (% total government expenditure)	The government's investment in social security and employment is conducive to ensuring the healthy growth of children and reducing the proportion of underweight children		1
3.2.2 Neonatal mortality rate (per 1,000 live births)	3.3.1 Number of new HIV infections per 100,000 uninfected population	Reducing the incidence of AIDS is conducive to reducing neonatal mortality	Boutilier, Z., Kickbusch, I., Mehdi, A., Neupane, S., Sangiorgio, M. M., Told, M., & Taylor, P. (2017). SDGs and health (No. BOOK). [sn]. World Health Organization. (2015). Health in 2015: from MDGs, millennium development goals to SDGs, sustainable development goals. Murray, C. J. (2015). Choosing indicators for the health-related SDG targets. The Lancet, 386(10001), 1314-1317. "Transforming our…	1
3.2.2 Neonatal mortality rate (per 1,000 live births)	3.3.2 Tuberculosis incidence per 100,000 population	Reducing tuberculosis incidence helps reduce neonatal mortality		1
3.2.2 Neonatal mortality rate (per 1,000 live births)	3.3.3 Malaria incidence per 100,000 population	Reducing malaria incidence helps reduce neonatal mortality		1
3.2.2 Neonatal mortality rate (per 1,000 live births)	3.3.4 Hepatitis B incidence per 100,000 population	Reducing the incidence of hepatitis B is beneficial to reduce neonatal mortality		1
3.2.2 Neonatal mortality rate (per 1,000 live births)	3.4.L Annual consumption of vegetables by rural population (kg/year/person)	Increased vegetable intake is conducive to maternal nutritional balance, good health and reduced neonatal mortality		1
3.2.2 Neonatal mortality rate (per 1,000 live births)	3.6.1 Death rate due to road traffic injuries (per 100,000 people)	Mitigating the impact of accidents can help reduce neonatal mortality		1
3.2.2 Neonatal mortality rate (per 1,000 live births)	3.8.1 Percentage of population without effective financial protection for health care	Improving the proportion of health services is conducive to reducing neonatal mortality		1
3.2.2 Neonatal mortality rate (per 1,000 live births)	3.8.2 Expenditures on health as a share of total household income (urban population)	Increased family health investment is conducive to reducing neonatal mortality		1
3.2.2 Neonatal mortality rate (per 1,000 live births)	3.9.1 Keshan disease incidence per 100,000 population	Reducing the incidence of Keshan disease is conducive to reducing neonatal mortality		1
3.2.2 Neonatal mortality rate (per 1,000 live births)	3.b.2 Total net official development assistance to medical research and basic health sectors as a proportion of government expenditure budget	Increased official development assistance for health and health can help reduce newborn mortality		1
3.2.2 Neonatal mortality rate (per 1,000 live births)	3.c.1 Health worker density	Increased density of health workers helps reduce neonatal mortality		1
3.2.2 Neonatal mortality rate (per 1,000 live births)	4.1.2 Completion rate (primary education, lower secondary education, upper secondary education) (%)	Reducing neonatal mortality benefits children's physical health and is a prerequisite for completing education		1
3.2.2 Neonatal mortality rate (per 1,000 live births)	4.3.1 Participation rate of youth and adults in formal education and training in the previous 12 months	Reducing neonatal mortality is beneficial to children's physical health and is a prerequisite for education and training		1
3.2.2 Neonatal mortality rate (per 1,000 live births)	4.4.1 Proportion of youth and adults with internet	The popularization of the Internet is conducive to people's timely grasp of maternal, newborn and medical information, and is conducive to reducing neonatal mortality		1
3.2.2 Neonatal mortality rate (per 1,000 live births)	4.5.1 Ratio of female to male illiteracy rate	Reducing neonatal mortality is conducive to the healthy growth of children and is a prerequisite for children to complete education and literacy		1
3.2.2 Neonatal mortality rate (per 1,000 live births)	4.6.1 Proportion of population achieving at least a fixed level of proficiency in functional literacy skills	Reducing neonatal mortality is beneficial to children's physical health and is a prerequisite for completing education and literacy		1
3.2.2 Neonatal mortality rate (per 1,000 live births)	4.a.L Number of computers per school: (a) primary; (b) lower secondary; and (c) upper secondary education	Reducing neonatal mortality is conducive to the realization of health goals. Health is the basis for improving educational conditions. The improvement of educational conditions can also further increase the density of maternal and child health care personnel, which is conducive to reducing neonatal mortality		2
3.2.2 Neonatal mortality rate (per 1,000 live births)	4.c.1 Proportion of teachers in: (a) preprimary; (b) primary; (c) lower secondary; and (d) upper secondary education who have got a bachelor degree or above	Reducing neonatal mortality is conducive to the realization of health goals. Health is the basis for improving educational teachers. The improvement of educational teachers can also help more people engage in maternal and child health care services, which is conducive to reducing neonatal mortality		2
3.2.2 Neonatal mortality rate (per 1,000 live births)	5.3.2 Ratio of female to male sterilization rate	Maternal, newborn and other reproductive health services regarding to sterilization influences the health of new babies.		1
3.2.2 Neonatal mortality rate (per 1,000 live births)	5.5.1 Proportion of seats held by women in parliaments (national and provincial people’s congress in China)	Improving gender equality benefits women's empowerment, increases child health care coverage, and reduces neonatal mortality, which in turn benefits maternal health and promotes gender equality		1
3.2.2 Neonatal mortality rate (per 1,000 live births)	5.5.2L Ratio of male to female employment rate	Reducing neonatal mortality is conducive to ensuring the health of pregnant women and improving the employment rate of women		1
3.2.2 Neonatal mortality rate (per 1,000 live births)	5.b.L Ratio of female to male illiteracy rate	Reducing neonatal mortality is conducive to protecting the health of pregnant women and improving female literacy		1
3.2.2 Neonatal mortality rate (per 1,000 live births)	6.1.1 The proportion of the population benefiting from the treated water - Endemic fluorosis (water type) per 100,000 population	Access to safe, treated drinking water is good for people's health and helps reduce neonatal mortality		1
3.2.2 Neonatal mortality rate (per 1,000 live births)	6.2.1 Popularity rate of sanitary toilet in rural area	Access to clean sanitation benefits people's health and reduces neonatal mortality		1
3.2.2 Neonatal mortality rate (per 1,000 live births)	6.3.1 Sewage treatment rate in cities (%)	Sewage treatment is conducive to improving water quality, reducing adverse environmental impacts, benefiting people's health, and reducing neonatal mortality		1
3.2.2 Neonatal mortality rate (per 1,000 live births)	6.4.1 Water-use efficiency (Water consumption per GDP)	Reducing neonatal mortality is conducive to the realization of health goals. Health is the premise of improving water resource utilization efficiency. The improvement of water resource utilization efficiency is conducive to better operation of reproductive health care institutions and reduces neonatal mortality.		2
3.2.2 Neonatal mortality rate (per 1,000 live births)	6.6.1 Wetland area as a proportion of total land area	The increase of wetland area is conducive to promoting people's physical and mental health, reducing neonatal mortality, and there will be competition in land use between wetlands and medical land		1
3.2.2 Neonatal mortality rate (per 1,000 live births)	7.1.2 Proportion of population with access to gas in cities (%)	Energy is the guarantee for the normal operation of reproductive health care institutions and the reduction of neonatal mortality, but there is also competition for land use with medical land		1
3.2.2 Neonatal mortality rate (per 1,000 live births)	7.2.1 Proportion of clean energy power generation to total power generation (%)	Reducing neonatal mortality is conducive to the realization of health goals. Health is a prerequisite for the development of clean energy. The development of clean energy can reduce the adverse impact of the environment on health and help reduce neonatal mortality.		2
3.2.2 Neonatal mortality rate (per 1,000 live births)	7.3.1 Energy intensity measured in terms of primary energy and GDP	Energy is the guarantee for the normal operation of reproductive health care institutions and the reduction of neonatal mortality, but there is also competition for land use with medical land		1
3.2.2 Neonatal mortality rate (per 1,000 live births)	8.1.1 Annual growth rate of real GDP per capita	Economic development is conducive to increasing income and reducing neonatal mortality		1
3.2.2 Neonatal mortality rate (per 1,000 live births)	8.4.2 Resource (water, energy) consumption per capita	Resources and energy are the guarantee for the normal operation of reproductive health care institutions and the reduction of neonatal mortality, but there is also competition in land use between them and medical land		1
3.2.2 Neonatal mortality rate (per 1,000 live births)	8.8.1 Fatal and non-fatal occupational injuries treatment per 10,000 employed persons	Obtaining work-related injury protection is conducive to giving full play to the life and health protection services of reproductive health care institutions and reducing neonatal mortality		1
3.2.2 Neonatal mortality rate (per 1,000 live births)	8.9.1 Tourism direct GDP as a proportion of total GDP	The development of tourism is conducive to increasing income and reducing neonatal mortality, but sometimes there is competition for land use between the land for medical use		1
3.2.2 Neonatal mortality rate (per 1,000 live births)	9.1.2 Passenger and freight volumes, by mode of transport (railway, highway, water transport)	The development of transportation is conducive to increasing income, can provide medical supplies and personnel for the operation of reproductive health care institutions, and is conducive to reducing neonatal mortality, but sometimes there will be competition in land use with medical land		1
3.2.2 Neonatal mortality rate (per 1,000 live births)	9.2.1 Manufacturing value added as a proportion of GDP	The development of the manufacturing industry is conducive to increasing income, can provide medical machinery for the operation of reproductive health care institutions, and is conducive to reducing neonatal mortality, but sometimes there will be land use competition between medical land		1
3.2.2 Neonatal mortality rate (per 1,000 live births)	9.2.2 Manufacturing employment as a proportion of total employment	The development of the manufacturing industry is conducive to increasing income, can provide medical machinery for the operation of reproductive health care institutions, and is conducive to reducing neonatal mortality, but sometimes there will be land use competition between medical land		1
3.2.2 Neonatal mortality rate (per 1,000 live births)	9.3.1 Proportion of small-scale industries in total industry value added	The development of small-scale manufacturing is conducive to increasing income, can provide medical machinery for the operation of reproductive health care institutions, and is conducive to reducing neonatal mortality, but sometimes there will be competition for land use with medical land		1
3.2.2 Neonatal mortality rate (per 1,000 live births)	9.4.1 CO2 emission per unit of value	The development of industry is conducive to increasing income and reducing neonatal mortality. It is also accompanied by an increase in carbon emissions. Sometimes there will be competition in land use between industrial land and medical land		1
3.2.2 Neonatal mortality rate (per 1,000 live births)	9.5.1 Research and development expenditure as a proportion of GDP	Increased investment in research and development is conducive to improving the level of reproductive health care and reducing neonatal mortality		1
3.2.2 Neonatal mortality rate (per 1,000 live births)	9.5.2 Researchers (in full-time equivalent) as a proportion of total population	Increased investment in research and development is conducive to improving the level of reproductive health care and reducing neonatal mortality		1
3.2.2 Neonatal mortality rate (per 1,000 live births)	9.c.1 Proportion of population covered by a mobile network	The popularity of the Internet is conducive to grasping newborn health information in a timely manner and is conducive to reducing neonatal mortality		1
3.2.2 Neonatal mortality rate (per 1,000 live births)	10.3.L Proportion of seats held by women in parliaments (national and provincial people’s congress in China)	Gender equality is conducive to ensuring maternal and newborn health and reducing neonatal mortality		1
3.2.2 Neonatal mortality rate (per 1,000 live births)	10.4.1 Wages as a proportion of GDP	Increased wage income is conducive to reducing neonatal mortality		1
3.2.2 Neonatal mortality rate (per 1,000 live births)	11.1.L Percentage of urban population below minimum living guarantee	Poverty reduction contributes to lower neonatal mortality		1
3.2.2 Neonatal mortality rate (per 1,000 live births)	11.2.1 Passenger volumes (per capita)	The development of transportation is conducive to increasing income, and can provide medical supplies and personnel for the operation of reproductive health care institutions, which is conducive to reducing neonatal mortality, but sometimes there will be competition in land use with medical land		1
3.2.2 Neonatal mortality rate (per 1,000 live births)	11.5.1 Number of deaths, missing persons and directly affected persons attributed to disasters per 100,000 population	Mitigating the impact of disasters improves people's health and reduces neonatal mortality		1
3.2.2 Neonatal mortality rate (per 1,000 live births)	11.5.2 Direct economic loss in relation to global GDP, damage to critical infrastructure and number of disruptions to basic services, attributed to disasters (% GDP)	Mitigating the impact of disasters improves people's health and reduces neonatal mortality		1
3.2.2 Neonatal mortality rate (per 1,000 live births)	11.5.3L Road traffic deaths per 100,000 population	Reducing the impact of accidents is conducive to improving people's health and reducing neonatal mortality		1
3.2.2 Neonatal mortality rate (per 1,000 live births)	11.6.1 Ratio of industrial solid waste generated to the waste regularly collected and utilized	The recycling of industrial solid waste is conducive to reducing the adverse impact of the environment on health and reducing neonatal mortality		1
3.2.2 Neonatal mortality rate (per 1,000 live births)	11.7.1 Green area in park per capita (square meters per person)	The increase of urban green space is conducive to protecting the environment, promoting people's health, and reducing neonatal mortality, but there is also competition in land use with medical land		1
3.2.2 Neonatal mortality rate (per 1,000 live births)	12.2.2 Resource (e.g., water, energy) consumption per capita	Resources and energy are the guarantee for the normal operation of maternal and child health care institutions and the reduction of neonatal mortality. At the same time, there is competition with medical institutions in terms of land use		1
3.2.2 Neonatal mortality rate (per 1,000 live births)	12.4.2 Hazardous waste generated per capita	The disposal of disaster waste is beneficial to reduce the adverse impact of the environment on health and reduce neonatal mortality		1
3.2.2 Neonatal mortality rate (per 1,000 live births)	12.5.1 Percentage of industrial solid waste recycled (%)	The recycling of industrial solid waste is conducive to reducing the adverse impact of the environment on health and reducing neonatal mortality		1
3.2.2 Neonatal mortality rate (per 1,000 live births)	12.a.1 Installed renewable energy-generating capacity in developing countries (in watts per capita)	The development of clean energy is conducive to reducing the adverse impact of the environment on health and reducing neonatal mortality		1
3.2.2 Neonatal mortality rate (per 1,000 live births)	12.b.L Tourism direct GDP as a proportion of total GDP	The development of tourism is conducive to increasing income and reducing neonatal mortality, but there is sometimes competition for land use between the land used by medical institutions		1
3.2.2 Neonatal mortality rate (per 1,000 live births)	13.1.1 Number of deaths, missing persons and directly affected persons attributed to disasters per 100,000 population	Mitigating the impact of disasters improves people's health and reduces neonatal mortality		1
3.2.2 Neonatal mortality rate (per 1,000 live births)	13.2.2 Total CO2 emissions per year (tCO2)	Economic development is conducive to increasing income and reducing neonatal mortality. It is also accompanied by an increase in carbon emissions. Sometimes there will be competition in land use between industrial land and medical land		1
3.2.2 Neonatal mortality rate (per 1,000 live births)	14.a.1 Personnel in R&D in the field of ocean study (per million inhabitants)	The ocean is rich in biomedical resources, and the investment in marine research and development is conducive to promoting the development of biomedicine and food, promoting people's health, and reducing neonatal mortality		1
3.2.2 Neonatal mortality rate (per 1,000 live births)	15.1.1 Forest area as a proportion of total land area	The increase of forest area is conducive to protecting the ecological environment, reducing the adverse impact of the environment on health, and reducing the mortality rate of newborns. At the same time, there may be competition in land use with hospital land		1
3.2.2 Neonatal mortality rate (per 1,000 live births)	15.1.2 Wetland area as a proportion of total land area	The increase of wetland area is conducive to protecting the ecological environment, reducing the adverse impact of the environment on health, and reducing the mortality rate of newborns. At the same time, there may be competition in land use with hospital land		1
3.2.2 Neonatal mortality rate (per 1,000 live births)	15.2.1 Afforestation area as a percent of forest area	The increase of forest area is conducive to protecting the ecological environment, reducing the adverse impact of the environment on health, and reducing the mortality rate of newborns. At the same time, there may be competition in land use with hospital land		1
3.2.2 Neonatal mortality rate (per 1,000 live births)	15.3.1 Proportion of land that is degraded over total land area	Reducing land degradation is conducive to restoring the ecological environment, reducing the adverse impact of the environment on health, and reducing neonatal mortality		1
3.2.2 Neonatal mortality rate (per 1,000 live births)	16.6.1 Primary government expenditures as a proportion of original approved budget	The completion of the government budget is conducive to protecting people's health and reducing neonatal mortality		1
3.2.2 Neonatal mortality rate (per 1,000 live births)	16.7.1 Proportions of positions (population groups) in public institutions (national and local legislatures, public service, and judiciary) compared to national distributions	An inclusive government is conducive to safeguarding the rights and interests of ethnic minorities and women, ensuring people's health and reducing neonatal mortality		1
3.2.2 Neonatal mortality rate (per 1,000 live births)	16.9.L Proportion of children under 3 years of age whose births have been registered with a civil authority	Reducing neonatal mortality is conducive to the healthy growth of newborns and the timely and comprehensive registration of children		1
3.2.2 Neonatal mortality rate (per 1,000 live births)	16.b.L Proportion of seats held by women in parliaments (national and provincial people’s congress in China)	Women's participation in decision-making is conducive to women's empowerment, helps to ensure the healthy growth of pregnant women and newborns, and reduces neonatal mortality		1
3.2.2 Neonatal mortality rate (per 1,000 live births)	17.1.1 Total government revenue as a proportion of GDP	The increase in government revenue is conducive to protecting people's health and reducing neonatal mortality		1
3.2.2 Neonatal mortality rate (per 1,000 live births)	17.3.1 Foreign direct investments (FDI) proportion of total domestic budget	The increase of foreign direct investment is conducive to promoting the development of life and health, and is conducive to reducing neonatal mortality		1
3.2.2 Neonatal mortality rate (per 1,000 live births)	17.3.2 Foreign direct investments (FDI) as a proportion of total GDP	The increase of foreign direct investment is conducive to promoting the development of life and health, and is conducive to reducing neonatal mortality		1
3.2.2 Neonatal mortality rate (per 1,000 live births)	17.8.1 Proportion of individuals using the Internet	The popularity of the Internet is conducive to people's timely grasp of reproductive health information, which is conducive to reducing neonatal mortality		1
3.2.2 Neonatal mortality rate (per 1,000 live births)	17.14.L Government health and education spending (% GDP)	The government's investment in health and education is conducive to protecting people's health and reducing neonatal mortality		1
3.2.2 Neonatal mortality rate (per 1,000 live births)	17.15.L Expenditure on social security and employment (% total government expenditure)	The government's investment in social security and employment is conducive to ensuring people's health and reducing neonatal mortality		1
3.3.1 Number of new HIV infections per 100,000 uninfected population	3.3.2 Tuberculosis incidence per 100,000 population	AIDS patients have reduced immunity and are prone to tuberculosis infection	World Health Organization. (2017). HIV: fact sheet on Sustainable Development Goals (SDGs): health targets (No. WHO/EURO: 2017-2379-42134-58036). World Health Organization. Regional Office for Europe. Asma, S., Lozano, R., Chatterji, S., Swaminathan, S., de Fátima Marinho, M., Yamamoto, N., ... & Murray, C. J. (2020). Monitoring the health-related Sustainable Development Goals: lessons learned an…	1
3.3.1 Number of new HIV infections per 100,000 uninfected population	3.3.3 Malaria incidence per 100,000 population	Malaria and AIDS are two major global infectious diseases. These two diseases can interact and harm human health. After being infected with HIV, the body's immunity is weakened by HIV, and people are prone to malaria; malaria patients are also more likely to be infected with HIV than the average person.		2
3.3.1 Number of new HIV infections per 100,000 uninfected population	3.3.4 Hepatitis B incidence per 100,000 population	Hepatitis B virus is one of the viruses that can induce the onset of AIDS. After human immunodeficiency virus infection, patients carrying hepatitis B virus are more likely to develop AIDS		1
3.3.1 Number of new HIV infections per 100,000 uninfected population	3.4.L Annual consumption of vegetables by rural population (kg/year/person)	Reducing the spread of infectious diseases, increasing vegetable intake, and promoting balanced nutrition are mutually reinforcing, and are important components of achieving health goals		2
3.3.1 Number of new HIV infections per 100,000 uninfected population	3.6.1 Death rate due to road traffic injuries (per 100,000 people)	Reducing the spread of infectious diseases and mitigating the impact of traffic accidents are mutually reinforcing and are both important components of achieving health goals		2
3.3.1 Number of new HIV infections per 100,000 uninfected population	3.8.1 Percentage of population without effective financial protection for health care	Increasing the coverage of health services and reducing the incidence of infectious diseases are mutually reinforcing and are important components of achieving health goals		2
3.3.1 Number of new HIV infections per 100,000 uninfected population	3.8.2 Expenditures on health as a share of total household income (urban population)	Increasing household investment in health and reducing the incidence of infectious diseases are mutually reinforcing, and both are important components of achieving health goals		2
3.3.1 Number of new HIV infections per 100,000 uninfected population	3.9.1 Keshan disease incidence per 100,000 population	Reducing the incidence of communicable diseases and reducing the incidence of non-communicable diseases are mutually reinforcing, and both are important components of achieving health		2
3.3.1 Number of new HIV infections per 100,000 uninfected population	3.b.2 Total net official development assistance to medical research and basic health sectors as a proportion of government expenditure budget	Official development assistance for health and medical care and reduction in the incidence of communicable diseases are mutually reinforcing and are important components of achieving health goals		2
3.3.1 Number of new HIV infections per 100,000 uninfected population	3.c.1 Health worker density	Increasing health worker density and reducing the incidence of communicable diseases are mutually reinforcing and are both important components of achieving health goals		2
3.3.1 Number of new HIV infections per 100,000 uninfected population	4.1.2 Completion rate (primary education, lower secondary education, upper secondary education) (%)	Reducing the incidence of infectious diseases, achieving health, and improving education completion rates are mutually reinforcing		2
3.3.1 Number of new HIV infections per 100,000 uninfected population	4.3.1 Participation rate of youth and adults in formal education and training in the previous 12 months	Reducing the incidence of infectious diseases, achieving health, and increasing the proportion of people receiving education and training are mutually reinforcing		2
3.3.1 Number of new HIV infections per 100,000 uninfected population	4.4.1 Proportion of youth and adults with internet	Reducing the incidence of infectious diseases is beneficial to people's health and is the premise of increasing the penetration rate of the Internet. On the contrary, the popularization of the Internet is conducive to people's acquisition of knowledge on the prevention and control of infectious diseases, improving their awareness of protection, and reducing the incidence of infectious diseases.		2
3.3.1 Number of new HIV infections per 100,000 uninfected population	4.5.1 Ratio of female to male illiteracy rate	Reducing the incidence of infectious diseases, achieving health, and improving literacy are mutually reinforcing		2
3.3.1 Number of new HIV infections per 100,000 uninfected population	4.6.1 Proportion of population achieving at least a fixed level of proficiency in functional literacy skills	Reducing the incidence of infectious diseases, achieving health, and improving literacy are mutually reinforcing		2
3.3.1 Number of new HIV infections per 100,000 uninfected population	4.a.L Number of computers per school: (a) primary; (b) lower secondary; and (c) upper secondary education	Reducing the incidence of infectious diseases, achieving health, and improving educational conditions are mutually reinforcing		2
3.3.1 Number of new HIV infections per 100,000 uninfected population	4.c.1 Proportion of teachers in: (a) preprimary; (b) primary; (c) lower secondary; and (d) upper secondary education who have got a bachelor degree or above	Reducing the incidence of infectious diseases is conducive to the realization of health goals, and it is mutually reinforcing with the improvement of educational teachers		2
3.3.1 Number of new HIV infections per 100,000 uninfected population	5.3.2 Ratio of female to male sterilization rate	The occurrence of infectious diseases is closely related to whether men and women give birth		2
3.3.1 Number of new HIV infections per 100,000 uninfected population	5.5.1 Proportion of seats held by women in parliaments (national and provincial people’s congress in China)	Reducing the incidence of infectious diseases, achieving health, and gender equality are mutually reinforcing		2
3.3.1 Number of new HIV infections per 100,000 uninfected population	5.b.L Ratio of female to male illiteracy rate	Reducing the incidence of infectious diseases, achieving health, and improving literacy are mutually reinforcing		2
3.3.1 Number of new HIV infections per 100,000 uninfected population	6.1.1 The proportion of the population benefiting from the treated water - Endemic fluorosis (water type) per 100,000 population	Reducing the spread of infectious diseases and promoting drinking water safety are important aspects of maintaining good health.		1
3.3.1 Number of new HIV infections per 100,000 uninfected population	6.2.1 Popularity rate of sanitary toilet in rural area	Maintaining hygiene helps reduce the spread of infectious diseases		1
3.3.1 Number of new HIV infections per 100,000 uninfected population	6.3.1 Sewage treatment rate in cities (%)	Reducing the incidence of infectious diseases, achieving health and developing wastewater treatment are mutually reinforcing		2
3.3.1 Number of new HIV infections per 100,000 uninfected population	6.4.1 Water-use efficiency (Water consumption per GDP)	Reducing the incidence of infectious diseases and achieving health are the prerequisites for improving water resource utilization efficiency. The improvement of water resource utilization efficiency is conducive to saving resource costs, increasing income, and promoting health		2
3.3.1 Number of new HIV infections per 100,000 uninfected population	6.6.1 Wetland area as a proportion of total land area	Improvement of health, reduction of incidence of infectious diseases and increase of wetland area are mutually reinforcing		2
3.3.1 Number of new HIV infections per 100,000 uninfected population	7.1.2 Proportion of population with access to gas in cities (%)	Promoting health, reducing the incidence of infectious diseases, energy consumption, economic development, and increasing income are mutually reinforcing		2
3.3.1 Number of new HIV infections per 100,000 uninfected population	7.2.1 Proportion of clean energy power generation to total power generation (%)	Reducing the incidence of infectious diseases is conducive to the realization of health goals. Health is the prerequisite for the development of clean energy. The development of clean energy can reduce the adverse impact of the environment on health and help reduce the incidence of infectious diseases.		2
3.3.1 Number of new HIV infections per 100,000 uninfected population	7.3.1 Energy intensity measured in terms of primary energy and GDP	Promoting health, reducing the incidence of infectious diseases, energy consumption, economic development, and increasing income are mutually reinforcing		2
3.3.1 Number of new HIV infections per 100,000 uninfected population	8.1.1 Annual growth rate of real GDP per capita	Promoting health, reducing the incidence of infectious diseases, developing the economy, and increasing income are mutually reinforcing		2
3.3.1 Number of new HIV infections per 100,000 uninfected population	8.4.2 Resource (water, energy) consumption per capita	Promoting health, reducing the incidence of infectious diseases and consuming resources and energy, developing the economy, and increasing income are mutually reinforcing		2
3.3.1 Number of new HIV infections per 100,000 uninfected population	8.8.1 Fatal and non-fatal occupational injuries treatment per 10,000 employed persons	Promoting health, reducing the incidence of infectious diseases and improving work-related injury relief are mutually reinforcing		2
3.3.1 Number of new HIV infections per 100,000 uninfected population	8.9.1 Tourism direct GDP as a proportion of total GDP	Promoting health, reducing the incidence of infectious diseases, developing tourism, and increasing income are mutually reinforcing		2
3.3.1 Number of new HIV infections per 100,000 uninfected population	9.1.2 Passenger and freight volumes, by mode of transport (railway, highway, water transport)	Reduce the incidence of infectious diseases and promote health help to increase traffic passenger and freight volumes.		1
3.3.1 Number of new HIV infections per 100,000 uninfected population	9.2.1 Manufacturing value added as a proportion of GDP	Promoting health, reducing the incidence of infectious diseases, developing manufacturing, increasing income, and providing medical machinery are mutually reinforcing		2
3.3.1 Number of new HIV infections per 100,000 uninfected population	9.2.2 Manufacturing employment as a proportion of total employment	Promoting health, reducing the incidence of infectious diseases, developing manufacturing, increasing income, and providing medical machinery are mutually reinforcing		2
3.3.1 Number of new HIV infections per 100,000 uninfected population	9.3.1 Proportion of small-scale industries in total industry value added	Promoting health, reducing the incidence of infectious diseases, developing small manufacturing industries, increasing income, and providing medical machinery are mutually reinforcing		2
3.3.1 Number of new HIV infections per 100,000 uninfected population	9.4.1 CO2 emission per unit of value	Promoting health, reducing the incidence of infectious diseases, economic development, and increasing income promote each other, and are also accompanied by an increase in carbon emissions		2
3.3.1 Number of new HIV infections per 100,000 uninfected population	9.5.1 Research and development expenditure as a proportion of GDP	Reducing the incidence of infectious diseases, promoting health and developing research and development activities are mutually reinforcing		2
3.3.1 Number of new HIV infections per 100,000 uninfected population	9.5.2 Researchers (in full-time equivalent) as a proportion of total population	Reducing the incidence of infectious diseases, promoting health and developing research and development activities are mutually reinforcing		2
3.3.1 Number of new HIV infections per 100,000 uninfected population	9.c.1 Proportion of population covered by a mobile network	Reducing the incidence of infectious diseases and promoting health is the prerequisite for the popularization of mobile networks. The popularization of mobile networks is also conducive to enhancing people's awareness of health protection and reducing the incidence of infectious diseases		2
3.3.1 Number of new HIV infections per 100,000 uninfected population	10.3.L Proportion of seats held by women in parliaments (national and provincial people’s congress in China)	Reducing incidence of infectious diseases and promoting health and gender equality are mutually reinforcing		2
3.3.1 Number of new HIV infections per 100,000 uninfected population	10.4.1 Wages as a proportion of GDP	Better health, lower rates of infectious disease, and higher incomes go hand in hand		2
3.3.1 Number of new HIV infections per 100,000 uninfected population	11.1.L Percentage of urban population below minimum living guarantee	Poverty reduction is conducive to reducing the incidence of infectious diseases, reducing the incidence of infectious diseases, and promoting health is conducive to poverty reduction		2
3.3.1 Number of new HIV infections per 100,000 uninfected population	11.2.1 Passenger volumes (per capita)	Promoting health, reducing the incidence of infectious diseases and developing urban traffic promote each other		2
3.3.1 Number of new HIV infections per 100,000 uninfected population	11.5.1 Number of deaths, missing persons and directly affected persons attributed to disasters per 100,000 population	Reducing the incidence of communicable diseases and reducing the impact of disasters are mutually reinforcing and are both important components of achieving health goals		2
3.3.1 Number of new HIV infections per 100,000 uninfected population	11.5.2 Direct economic loss in relation to global GDP, damage to critical infrastructure and number of disruptions to basic services, attributed to disasters (% GDP)	Reducing the incidence of communicable diseases and reducing the impact of disasters are mutually reinforcing and are both important components of achieving health goals		2
3.3.1 Number of new HIV infections per 100,000 uninfected population	11.5.3L Road traffic deaths per 100,000 population	Reducing the incidence of infectious diseases and reducing the impact of accidents are important elements in achieving health goals		1
3.3.1 Number of new HIV infections per 100,000 uninfected population	11.7.1 Green area in park per capita (square meters per person)	Promoting health, reducing the incidence of infectious diseases and developing urban greening promote each other		2
3.3.1 Number of new HIV infections per 100,000 uninfected population	12.2.2 Resource (e.g., water, energy) consumption per capita	Promoting health, reducing the incidence of infectious diseases, optimizing the use of resources and energy, saving costs, and increasing income are mutually reinforcing		2
3.3.1 Number of new HIV infections per 100,000 uninfected population	12.4.2 Hazardous waste generated per capita	Reducing the incidence of infectious diseases, promoting health and reducing disaster waste are mutually reinforcing		2
3.3.1 Number of new HIV infections per 100,000 uninfected population	12.a.1 Installed renewable energy-generating capacity in developing countries (in watts per capita)	Reducing the incidence of infectious diseases, promoting health and developing clean energy are mutually reinforcing		2
3.3.1 Number of new HIV infections per 100,000 uninfected population	12.b.L Tourism direct GDP as a proportion of total GDP	Promoting health, reducing the incidence of infectious diseases, developing tourism, and increasing income are mutually reinforcing		2
3.3.1 Number of new HIV infections per 100,000 uninfected population	13.1.1 Number of deaths, missing persons and directly affected persons attributed to disasters per 100,000 population	Reducing the incidence of communicable diseases and reducing the impact of disasters are mutually reinforcing and are both important components of achieving health goals		2
3.3.1 Number of new HIV infections per 100,000 uninfected population	13.2.2 Total CO2 emissions per year (tCO2)	Promoting health, reducing the incidence of infectious diseases, economic development, and increasing income promote each other, and are also accompanied by an increase in carbon emissions		2
3.3.1 Number of new HIV infections per 100,000 uninfected population	14.5.1 Ratio of marine protected area to marine area with established rights	Promoting health, reducing the incidence of infectious diseases and achieving ocean protection are mutually reinforcing		2
3.3.1 Number of new HIV infections per 100,000 uninfected population	14.a.1 Personnel in R&D in the field of ocean study (per million inhabitants)	Promoting health, reducing the incidence of infectious diseases and scientifically developing marine resources promote each other		2
3.3.1 Number of new HIV infections per 100,000 uninfected population	15.1.1 Forest area as a proportion of total land area	Reducing the incidence of infectious diseases, promoting health and developing forestry are mutually reinforcing		2
3.3.1 Number of new HIV infections per 100,000 uninfected population	15.1.2 Wetland area as a proportion of total land area	Reducing the incidence of infectious diseases and promoting health are mutually reinforcing with increasing wetland area		2
3.3.1 Number of new HIV infections per 100,000 uninfected population	15.2.1 Afforestation area as a percent of forest area	Reducing the incidence of infectious diseases, promoting health and developing forestry are mutually reinforcing		2
3.3.1 Number of new HIV infections per 100,000 uninfected population	15.3.1 Proportion of land that is degraded over total land area	Reducing the incidence of infectious diseases, promoting health and reducing land degradation are mutually reinforcing		2
3.3.1 Number of new HIV infections per 100,000 uninfected population	16.6.1 Primary government expenditures as a proportion of original approved budget	Reducing the incidence of infectious diseases and promoting health are the prerequisites for increasing the government budget. The completion of the government budget provides financial support for the prevention and control of infectious diseases		2
3.3.1 Number of new HIV infections per 100,000 uninfected population	16.7.1 Proportions of positions (population groups) in public institutions (national and local legislatures, public service, and judiciary) compared to national distributions	Reducing the incidence of infectious diseases and promoting health is conducive to safeguarding the rights and interests of ethnic minorities and women. Conversely, an inclusive government that includes ethnic minorities and women is more conducive to the prevention and control of infectious diseases		2
3.3.1 Number of new HIV infections per 100,000 uninfected population	16.9.L Proportion of children under 3 years of age whose births have been registered with a civil authority	Reducing the incidence of infectious diseases and promoting health are the prerequisites for carrying out child registration. Carrying out child registration is conducive to a more comprehensive grasp of children's growth information and reducing the incidence of infectious diseases		2
3.3.1 Number of new HIV infections per 100,000 uninfected population	16.b.L Proportion of seats held by women in parliaments (national and provincial people’s congress in China)	Reducing incidence of infectious diseases and gender equality are reinforcing and both are important to achieving health goals		2
3.3.1 Number of new HIV infections per 100,000 uninfected population	17.1.1 Total government revenue as a proportion of GDP	Reducing incidence of infectious diseases and raising government revenues are mutual promotion		2
3.3.1 Number of new HIV infections per 100,000 uninfected population	17.3.1 Foreign direct investments (FDI) proportion of total domestic budget	Reducing the incidence of infectious diseases and promoting health are the prerequisites for increasing investment. The increase in foreign direct investment is conducive to the development of health care and the reduction of the incidence of infectious diseases		2
3.3.1 Number of new HIV infections per 100,000 uninfected population	17.3.2 Foreign direct investments (FDI) as a proportion of total GDP	Reducing the incidence of infectious diseases and promoting health are the prerequisites for increasing investment. The increase in foreign direct investment is conducive to the development of health care and the reduction of the incidence of infectious diseases		2
3.3.1 Number of new HIV infections per 100,000 uninfected population	17.8.1 Proportion of individuals using the Internet	Reducing the incidence of infectious diseases, promoting health and the popularization of the Internet are mutually reinforcing		2
3.3.1 Number of new HIV infections per 100,000 uninfected population	17.14.L Government health and education spending (% GDP)	Government investment in health and education can help reduce the incidence of infectious diseases and promote health		1
3.3.1 Number of new HIV infections per 100,000 uninfected population	17.15.L Expenditure on social security and employment (% total government expenditure)	Reducing the incidence of infectious diseases, improving health and increasing investment in social security and employment are mutually reinforcing		2
3.3.2 Tuberculosis incidence per 100,000 population	3.3.4 Hepatitis B incidence per 100,000 population	Improving knowledge and awareness of infectious disease prevention and reducing the spread of different infectious diseases is an important part of achieving health goals	Nunes, A. R., Lee, K., & O'Riordan, T. (2016). The importance of an integrating framework for achieving the Sustainable Development Goals: the example of health and well-being. BMJ global health, 1(3), e000068. Nugent, R., Bertram, M. Y., Jan, S., Niessen, L. W., Sassi, F., Jamison, D. T., ... & Beaglehole, R. (2018). Investing in non-communicable disease prevention and management to advance the …	2
3.3.2 Tuberculosis incidence per 100,000 population	3.6.1 Death rate due to road traffic injuries (per 100,000 people)	Reducing the spread of infectious diseases and mitigating the impact of traffic accidents are both important components of achieving health goals		2
3.3.2 Tuberculosis incidence per 100,000 population	3.8.1 Percentage of population without effective financial protection for health care	Increasing the coverage of health services and reducing the incidence of infectious diseases are mutually reinforcing and are important components of achieving health goals		2
3.3.2 Tuberculosis incidence per 100,000 population	3.b.2 Total net official development assistance to medical research and basic health sectors as a proportion of government expenditure budget	Official development assistance for health and medical care and reduction in the incidence of communicable diseases are mutually reinforcing and are important components of achieving health goals		2
3.3.2 Tuberculosis incidence per 100,000 population	3.c.1 Health worker density	Increasing health worker density and reducing the incidence of communicable diseases are mutually reinforcing and are both important components of achieving health goals		2
3.3.2 Tuberculosis incidence per 100,000 population	4.3.1 Participation rate of youth and adults in formal education and training in the previous 12 months	Reducing the incidence of infectious diseases, achieving health, and increasing the proportion of people receiving education and training are mutually reinforcing		2
3.3.2 Tuberculosis incidence per 100,000 population	4.4.1 Proportion of youth and adults with internet	Reducing the incidence of infectious diseases is beneficial to people's health and is the premise of increasing the penetration rate of the Internet. On the contrary, the popularization of the Internet is conducive to people's acquisition of knowledge on the prevention and control of infectious diseases, improving their awareness of protection, and reducing the incidence of infectious diseases.		2
3.3.2 Tuberculosis incidence per 100,000 population	4.a.L Number of computers per school: (a) primary; (b) lower secondary; and (c) upper secondary education	Reducing the incidence of infectious diseases, achieving health, and improving educational conditions are mutually reinforcing		2
3.3.2 Tuberculosis incidence per 100,000 population	4.c.1 Proportion of teachers in: (a) preprimary; (b) primary; (c) lower secondary; and (d) upper secondary education who have got a bachelor degree or above	Reducing the incidence of infectious diseases is conducive to the realization of health goals, and it is mutually reinforcing with the improvement of educational teachers		2
3.3.2 Tuberculosis incidence per 100,000 population	5.3.2 Ratio of female to male sterilization rate	The occurrence of infectious diseases is closely related to whether men and women give birth		1
3.3.2 Tuberculosis incidence per 100,000 population	5.5.1 Proportion of seats held by women in parliaments (national and provincial people’s congress in China)	Reducing the incidence of infectious diseases, achieving health, and gender equality are mutually reinforcing		2
3.3.2 Tuberculosis incidence per 100,000 population	6.2.1 Popularity rate of sanitary toilet in rural area	Reduce the incidence of communicable diseases and achieve mutual promotion of health and access to clean sanitation services		2
3.3.2 Tuberculosis incidence per 100,000 population	6.3.1 Sewage treatment rate in cities (%)	Reducing the incidence of infectious diseases, achieving health and developing wastewater treatment are mutually reinforcing		2
3.3.2 Tuberculosis incidence per 100,000 population	6.4.1 Water-use efficiency (Water consumption per GDP)	Reducing the incidence of infectious diseases and achieving health are the prerequisites for improving water resource utilization efficiency. The improvement of water resource utilization efficiency is conducive to saving resource costs, increasing income, and promoting health		2
3.3.2 Tuberculosis incidence per 100,000 population	6.6.1 Wetland area as a proportion of total land area	Improvement of health, reduction of incidence of infectious diseases and increase of wetland area are mutually reinforcing		2
3.3.2 Tuberculosis incidence per 100,000 population	7.1.2 Proportion of population with access to gas in cities (%)	Promoting health, reducing the incidence of infectious diseases, energy consumption, economic development, and increasing income are mutually reinforcing		2
3.3.2 Tuberculosis incidence per 100,000 population	7.2.1 Proportion of clean energy power generation to total power generation (%)	Reducing the incidence of infectious diseases is conducive to the realization of health goals. Health is the prerequisite for the development of clean energy. The development of clean energy can reduce the adverse impact of the environment on health and help reduce the incidence of infectious diseases.		2
3.3.2 Tuberculosis incidence per 100,000 population	7.3.1 Energy intensity measured in terms of primary energy and GDP	Promoting health, reducing the incidence of infectious diseases, energy consumption, economic development, and increasing income are mutually reinforcing		2
3.3.2 Tuberculosis incidence per 100,000 population	8.1.1 Annual growth rate of real GDP per capita	Promoting health and reducing the incidence of infectious diseases, developing the economy and increasing income are mutually reinforcing		2
3.3.2 Tuberculosis incidence per 100,000 population	8.4.2 Resource (water, energy) consumption per capita	Promoting health, reducing the incidence of infectious diseases and consuming resources and energy, developing the economy, and increasing income are mutually reinforcing		2
3.3.2 Tuberculosis incidence per 100,000 population	8.8.1 Fatal and non-fatal occupational injuries treatment per 10,000 employed persons	Promoting health, reducing the incidence of infectious diseases and improving work-related injury relief are mutually reinforcing		2
3.3.2 Tuberculosis incidence per 100,000 population	8.9.1 Tourism direct GDP as a proportion of total GDP	Promoting health, reducing the incidence of infectious diseases, developing tourism, and increasing income are mutually reinforcing		2
3.3.2 Tuberculosis incidence per 100,000 population	9.2.1 Manufacturing value added as a proportion of GDP	Promoting health, reducing the incidence of infectious diseases, developing manufacturing, increasing income, and providing medical machinery are mutually reinforcing		2
3.3.2 Tuberculosis incidence per 100,000 population	9.2.2 Manufacturing employment as a proportion of total employment	Promoting health, reducing the incidence of infectious diseases, developing manufacturing, increasing income, and providing medical machinery are mutually reinforcing		2
3.3.2 Tuberculosis incidence per 100,000 population	9.4.1 CO2 emission per unit of value	Promoting health, reducing the incidence of infectious diseases, economic development, and increasing income promote each other, and are also accompanied by an increase in carbon emissions		2
3.3.2 Tuberculosis incidence per 100,000 population	9.5.1 Research and development expenditure as a proportion of GDP	Reducing the incidence of infectious diseases, promoting health and developing research and development activities are mutually reinforcing		2
3.3.2 Tuberculosis incidence per 100,000 population	9.5.2 Researchers (in full-time equivalent) as a proportion of total population	Reducing the incidence of infectious diseases, promoting health and developing research and development activities are mutually reinforcing		2
3.3.2 Tuberculosis incidence per 100,000 population	9.c.1 Proportion of population covered by a mobile network	Reducing the incidence of infectious diseases and promoting health is the prerequisite for the popularization of mobile networks. The popularization of mobile networks is also conducive to enhancing people's awareness of health protection and reducing the incidence of infectious diseases		2
3.3.2 Tuberculosis incidence per 100,000 population	10.3.L Proportion of seats held by women in parliaments (national and provincial people’s congress in China)	Reducing incidence of infectious diseases and promoting health and gender equality are mutually reinforcing		2
3.3.2 Tuberculosis incidence per 100,000 population	11.1.L Percentage of urban population below minimum living guarantee	Poverty reduction is conducive to reducing the incidence of infectious diseases, reducing the incidence of infectious diseases, and promoting health is conducive to poverty reduction		2
3.3.2 Tuberculosis incidence per 100,000 population	11.5.1 Number of deaths, missing persons and directly affected persons attributed to disasters per 100,000 population	Reducing the incidence of communicable diseases and reducing the impact of disasters are mutually reinforcing and are both important components of achieving health goals		2
3.3.2 Tuberculosis incidence per 100,000 population	11.5.2 Direct economic loss in relation to global GDP, damage to critical infrastructure and number of disruptions to basic services, attributed to disasters (% GDP)	Reducing the incidence of communicable diseases and reducing the impact of disasters are mutually reinforcing and are both important components of achieving health goals		2
3.3.2 Tuberculosis incidence per 100,000 population	11.5.3L Road traffic deaths per 100,000 population	Reducing the incidence of infectious diseases and reducing the impact of accidents are important elements in achieving health goals		1
3.3.2 Tuberculosis incidence per 100,000 population	11.6.1 Ratio of industrial solid waste generated to the waste regularly collected and utilized	The recycling of industrial solid waste is conducive to reducing the adverse impact of the environment on health, reducing the incidence of infectious diseases, and reducing the incidence of infectious diseases is a prerequisite for the development of urban industrial waste recycling		2
3.3.2 Tuberculosis incidence per 100,000 population	11.7.1 Green area in park per capita (square meters per person)	Promoting health, reducing the incidence of infectious diseases and developing urban greening promote each other		2
3.3.2 Tuberculosis incidence per 100,000 population	12.2.2 Resource (e.g., water, energy) consumption per capita	Promoting health, reducing the incidence of infectious diseases, optimizing the use of resources and energy, saving costs, and increasing income are mutually reinforcing		2
3.3.2 Tuberculosis incidence per 100,000 population	12.5.1 Percentage of industrial solid waste recycled (%)	The recycling of industrial solid waste is conducive to reducing the adverse impact of the environment on health, reducing the incidence of infectious diseases, and reducing the incidence of infectious diseases is a prerequisite for the development of urban industrial waste recycling		2
3.3.2 Tuberculosis incidence per 100,000 population	12.a.1 Installed renewable energy-generating capacity in developing countries (in watts per capita)	Reducing the incidence of infectious diseases, promoting health and developing clean energy are mutually reinforcing		2
3.3.2 Tuberculosis incidence per 100,000 population	12.b.L Tourism direct GDP as a proportion of total GDP	Promoting health, reducing the incidence of infectious diseases, developing tourism, and increasing income are mutually reinforcing		2
3.3.2 Tuberculosis incidence per 100,000 population	13.1.1 Number of deaths, missing persons and directly affected persons attributed to disasters per 100,000 population	Reducing the incidence of communicable diseases and reducing the impact of disasters are mutually reinforcing and are both important components of achieving health goals		2
3.3.2 Tuberculosis incidence per 100,000 population	14.a.1 Personnel in R&D in the field of ocean study (per million inhabitants)	Promoting health, reducing the incidence of infectious diseases and scientifically developing marine resources promote each other		2
3.3.2 Tuberculosis incidence per 100,000 population	15.1.1 Forest area as a proportion of total land area	Reducing the incidence of infectious diseases, promoting health and developing forestry are mutually reinforcing		2
3.3.2 Tuberculosis incidence per 100,000 population	15.1.2 Wetland area as a proportion of total land area	Reducing the incidence of infectious diseases and promoting health are mutually reinforcing with increasing wetland area		2
3.3.2 Tuberculosis incidence per 100,000 population	15.2.1 Afforestation area as a percent of forest area	Reducing the incidence of infectious diseases, promoting health and developing forestry are mutually reinforcing		2
3.3.2 Tuberculosis incidence per 100,000 population	15.3.1 Proportion of land that is degraded over total land area	Reducing the incidence of infectious diseases, promoting health and reducing land degradation are mutually reinforcing		2
3.3.2 Tuberculosis incidence per 100,000 population	16.7.1 Proportions of positions (population groups) in public institutions (national and local legislatures, public service, and judiciary) compared to national distributions	Reducing the incidence of infectious diseases and promoting health is conducive to safeguarding the rights and interests of ethnic minorities and women. Conversely, an inclusive government that includes ethnic minorities and women is more conducive to the prevention and control of infectious diseases		2
3.3.2 Tuberculosis incidence per 100,000 population	16.9.L Proportion of children under 3 years of age whose births have been registered with a civil authority	Reducing the incidence of infectious diseases and promoting health are the prerequisites for carrying out child registration. Carrying out child registration is conducive to a more comprehensive grasp of children's growth information and reducing the incidence of infectious diseases		2
3.3.2 Tuberculosis incidence per 100,000 population	16.b.L Proportion of seats held by women in parliaments (national and provincial people’s congress in China)	Reducing incidence of infectious diseases and gender equality are reinforcing and both are important to achieving health goals		2
3.3.2 Tuberculosis incidence per 100,000 population	17.1.1 Total government revenue as a proportion of GDP	Reducing incidence of infectious diseases and raising government revenues are mutual promotion		2
3.3.2 Tuberculosis incidence per 100,000 population	17.3.1 Foreign direct investments (FDI) proportion of total domestic budget	Reducing the incidence of infectious diseases and promoting health are the prerequisites for increasing investment. The increase in foreign direct investment is conducive to the development of health care and the reduction of the incidence of infectious diseases		2
3.3.2 Tuberculosis incidence per 100,000 population	17.3.2 Foreign direct investments (FDI) as a proportion of total GDP	Reducing the incidence of infectious diseases and promoting health are the prerequisites for increasing investment. The increase in foreign direct investment is conducive to the development of health care and the reduction of the incidence of infectious diseases		2
3.3.2 Tuberculosis incidence per 100,000 population	17.8.1 Proportion of individuals using the Internet	Reducing the incidence of infectious diseases, promoting health and the popularization of the Internet are mutually reinforcing		2
3.3.2 Tuberculosis incidence per 100,000 population	17.14.L Government health and education spending (% GDP)	Government investment in health and education can help reduce the incidence of infectious diseases and promote health		1
3.3.2 Tuberculosis incidence per 100,000 population	17.15.L Expenditure on social security and employment (% total government expenditure)	Reducing the incidence of infectious diseases, improving health and increasing investment in social security and employment are mutually reinforcing		2
3.3.3 Malaria incidence per 100,000 population	3.3.4 Hepatitis B incidence per 100,000 population	Improving knowledge and awareness of infectious disease prevention and reducing the spread of different infectious diseases is an important part of achieving health goals	Ren, M. (2019). Greater political commitment needed to eliminate malaria. Infectious diseases of poverty, 8(02), 1-4. Kruk, M. E., Pate, M., & Mullan, Z. (2017). Introducing the Lancet Global Health Commission on high-quality health systems in the SDG era. The Lancet Global Health, 5(5), e480-e481. Nugent, R., Bertram, M. Y., Jan, S., Niessen, L. W., Sassi, F., Jamison, D. T., ... & Beaglehole, R…	2
3.3.3 Malaria incidence per 100,000 population	3.6.1 Death rate due to road traffic injuries (per 100,000 people)	Reducing the spread of infectious diseases helps to mitigate the impact of traffic accidents. They are both important components of achieving health goals		1
3.3.3 Malaria incidence per 100,000 population	3.8.1 Percentage of population without effective financial protection for health care	Increasing the coverage of health services and reducing the incidence of infectious diseases are mutually reinforcing and are important components of achieving health goals		2
3.3.3 Malaria incidence per 100,000 population	3.9.1 Keshan disease incidence per 100,000 population	Reducing the incidence of communicable diseases and reducing the incidence of non-communicable diseases are mutually reinforcing, and both are important components of achieving health		2
3.3.3 Malaria incidence per 100,000 population	3.b.2 Total net official development assistance to medical research and basic health sectors as a proportion of government expenditure budget	Official development assistance for health and medical care and reduction in the incidence of communicable diseases are mutually reinforcing and are important components of achieving health goals		2
3.3.3 Malaria incidence per 100,000 population	3.c.1 Health worker density	Increasing health worker density and reducing the incidence of communicable diseases are mutually reinforcing and are both important components of achieving health goals		2
3.3.3 Malaria incidence per 100,000 population	4.1.2 Completion rate (primary education, lower secondary education, upper secondary education) (%)	Reducing the incidence of infectious diseases, achieving health, and improving education completion rates are mutually reinforcing		2
3.3.3 Malaria incidence per 100,000 population	4.6.1 Proportion of population achieving at least a fixed level of proficiency in functional literacy skills	Reducing the incidence of infectious diseases, achieving health, and improving literacy are mutually reinforcing		2
3.3.3 Malaria incidence per 100,000 population	4.a.L Number of computers per school: (a) primary; (b) lower secondary; and (c) upper secondary education	Reducing the incidence of infectious diseases, achieving health, and improving educational conditions are mutually reinforcing		2
3.3.3 Malaria incidence per 100,000 population	4.c.1 Proportion of teachers in: (a) preprimary; (b) primary; (c) lower secondary; and (d) upper secondary education who have got a bachelor degree or above	Reducing the incidence of infectious diseases is conducive to the realization of health goals, and it is mutually reinforcing with the improvement of educational teachers		2
3.3.3 Malaria incidence per 100,000 population	5.3.2 Ratio of female to male sterilization rate	The occurrence of infectious diseases is closely related to whether men and women have children, and gender equality will also affect the incidence of infectious diseases		2
3.3.3 Malaria incidence per 100,000 population	6.1.1 The proportion of the population benefiting from the treated water - Endemic fluorosis (water type) per 100,000 population	Promoting health, reducing the incidence of infectious diseases and access to safe drinking water are mutually reinforcing		2
3.3.3 Malaria incidence per 100,000 population	6.2.1 Popularity rate of sanitary toilet in rural area	Paying attention to hygiene and reducing the spread of malaria reinforce each other		2
3.3.3 Malaria incidence per 100,000 population	6.3.1 Sewage treatment rate in cities (%)	Reducing the incidence of infectious diseases, achieving health and developing wastewater treatment are mutually reinforcing		2
3.3.3 Malaria incidence per 100,000 population	6.4.1 Water-use efficiency (Water consumption per GDP)	Reducing the incidence of infectious diseases and achieving health are the prerequisites for improving water resource utilization efficiency. The improvement of water resource utilization efficiency is conducive to saving resource costs, increasing income, and promoting health		2
3.3.3 Malaria incidence per 100,000 population	6.6.1 Wetland area as a proportion of total land area	Reducing the incidence of infectious diseases and promoting health are mutually reinforcing with increasing wetland area		2
3.3.3 Malaria incidence per 100,000 population	7.1.2 Proportion of population with access to gas in cities (%)	Promoting health, reducing the incidence of infectious diseases, energy consumption, economic development, and increasing income are mutually reinforcing		2
3.3.3 Malaria incidence per 100,000 population	7.2.1 Proportion of clean energy power generation to total power generation (%)	Reducing the incidence of infectious diseases is conducive to the realization of health goals. Health is the prerequisite for the development of clean energy. The development of clean energy can reduce the adverse impact of the environment on health and help reduce the incidence of infectious diseases.		2
3.3.3 Malaria incidence per 100,000 population	7.3.1 Energy intensity measured in terms of primary energy and GDP	Promoting health, reducing the incidence of infectious diseases, energy consumption, economic development, and increasing income are mutually reinforcing		2
3.3.3 Malaria incidence per 100,000 population	8.4.2 Resource (water, energy) consumption per capita	Promoting health, reducing the incidence of infectious diseases and consuming resources and energy, developing the economy, and increasing income are mutually reinforcing		2
3.3.3 Malaria incidence per 100,000 population	8.9.1 Tourism direct GDP as a proportion of total GDP	Promoting health, reducing the incidence of infectious diseases, developing tourism, and increasing income are mutually reinforcing		2
3.3.3 Malaria incidence per 100,000 population	9.2.2 Manufacturing employment as a proportion of total employment	Promoting health, reducing the incidence of infectious diseases, developing manufacturing, increasing income, and providing medical machinery are mutually reinforcing		2
3.3.3 Malaria incidence per 100,000 population	9.4.1 CO2 emission per unit of value	Promoting health, reducing the incidence of infectious diseases, economic development, and increasing income promote each other, and are also accompanied by an increase in carbon emissions		2
3.3.3 Malaria incidence per 100,000 population	9.5.1 Research and development expenditure as a proportion of GDP	Reducing the incidence of infectious diseases, promoting health and developing research and development activities are mutually reinforcing		2
3.3.3 Malaria incidence per 100,000 population	9.5.2 Researchers (in full-time equivalent) as a proportion of total population	Reducing the incidence of infectious diseases, promoting health and developing research and development activities are mutually reinforcing		2
3.3.3 Malaria incidence per 100,000 population	11.1.L Percentage of urban population below minimum living guarantee	Poverty reduction is conducive to reducing the incidence of infectious diseases, reducing the incidence of infectious diseases, and promoting health is conducive to poverty reduction		2
3.3.3 Malaria incidence per 100,000 population	11.5.3L Road traffic deaths per 100,000 population	Reducing the incidence of infectious diseases helps to reduce the impact and risk of accidents. They are important elements in achieving health goals		1
3.3.3 Malaria incidence per 100,000 population	11.7.1 Green area in park per capita (square meters per person)	Promoting health, reducing the incidence of infectious diseases and developing urban greening promote each other		2
3.3.3 Malaria incidence per 100,000 population	12.2.2 Resource (e.g., water, energy) consumption per capita	Promoting health, reducing the incidence of infectious diseases, optimizing the use of resources and energy, saving costs, and increasing income are mutually reinforcing		2
3.3.3 Malaria incidence per 100,000 population	12.4.2 Hazardous waste generated per capita	Reducing the incidence of infectious diseases, promoting health and reducing disaster waste are mutually reinforcing		2
3.3.3 Malaria incidence per 100,000 population	12.a.1 Installed renewable energy-generating capacity in developing countries (in watts per capita)	Reducing the incidence of infectious diseases, promoting health and developing clean energy are mutually reinforcing		2
3.3.3 Malaria incidence per 100,000 population	12.b.L Tourism direct GDP as a proportion of total GDP	Promoting health, reducing the incidence of infectious diseases, developing tourism, and increasing income are mutually reinforcing		2
3.3.3 Malaria incidence per 100,000 population	13.2.2 Total CO2 emissions per year (tCO2)	Reducing the incidence of infectious diseases and economic development promote each other, and accompanied by an increase in carbon emissions		2
3.3.3 Malaria incidence per 100,000 population	14.a.1 Personnel in R&D in the field of ocean study (per million inhabitants)	Promoting health, reducing the incidence of infectious diseases and scientifically developing marine resources promote each other		2
3.3.3 Malaria incidence per 100,000 population	15.1.1 Forest area as a proportion of total land area	Reducing the incidence of infectious diseases, promoting health and developing forestry are mutually reinforcing		2
3.3.3 Malaria incidence per 100,000 population	15.1.2 Wetland area as a proportion of total land area	Reducing the incidence of infectious diseases and promoting health are mutually reinforcing with increasing wetland area		2
3.3.3 Malaria incidence per 100,000 population	15.3.1 Proportion of land that is degraded over total land area	Reducing the incidence of infectious diseases, promoting health and reducing land degradation are mutually reinforcing		2
3.3.3 Malaria incidence per 100,000 population	16.9.L Proportion of children under 3 years of age whose births have been registered with a civil authority	Reducing the incidence of infectious diseases and promoting health are the prerequisites for carrying out child registration. Carrying out child registration is conducive to a more comprehensive grasp of children's growth information and reducing the incidence of infectious diseases		2
3.3.3 Malaria incidence per 100,000 population	17.1.1 Total government revenue as a proportion of GDP	Reducing Incidence of Infectious Diseases and Raising Government Revenues Are Mutual Promotion		2
3.3.3 Malaria incidence per 100,000 population	17.3.1 Foreign direct investments (FDI) proportion of total domestic budget	Reducing the incidence of infectious diseases and promoting health are the prerequisites for increasing investment. The increase in foreign direct investment is conducive to the development of health care and the reduction of the incidence of infectious diseases		2
3.3.3 Malaria incidence per 100,000 population	17.3.2 Foreign direct investments (FDI) as a proportion of total GDP	Reducing the incidence of infectious diseases and promoting health are the prerequisites for increasing investment. The increase in foreign direct investment is conducive to the development of health care and the reduction of the incidence of infectious diseases		2
3.3.3 Malaria incidence per 100,000 population	17.14.L Government health and education spending (% GDP)	Government investment in health and education can help reduce the incidence of infectious diseases and promote health		1
3.3.4 Hepatitis B incidence per 100,000 population	3.4.L Annual consumption of vegetables by rural population (kg/year/person)	Reducing the spread of infectious diseases, increasing vegetable intake, and promoting balanced nutrition are mutually reinforcing, and are important components of achieving health goals	The sustainable development goals and hepatitis B and C in the EU/EEA, https://www.ecdc.europa.eu/sites/default/files/documents/hepatitis-B-and-C-sustainable-development-goals-eu-eea.pdf, accessed on March, 2023 Nugent, R., Bertram, M. Y., Jan, S., Niessen, L. W., Sassi, F., Jamison, D. T., ... & Beaglehole, R. (2018). Investing in non-communicable disease prevention and management to advance the…	2
3.3.4 Hepatitis B incidence per 100,000 population	3.6.1 Death rate due to road traffic injuries (per 100,000 people)	Reducing the spread of infectious diseases and ensuring health helps to reduce the traffic accidents to some extent		1
3.3.4 Hepatitis B incidence per 100,000 population	3.8.1 Percentage of population without effective financial protection for health care	Increasing the coverage of health services and reducing the incidence of infectious diseases are mutually reinforcing and are important components of achieving health goals		2
3.3.4 Hepatitis B incidence per 100,000 population	3.b.2 Total net official development assistance to medical research and basic health sectors as a proportion of government expenditure budget	Official development assistance for health and medical care and reduction in the incidence of communicable diseases are mutually reinforcing and are important components of achieving health goals		2
3.3.4 Hepatitis B incidence per 100,000 population	3.c.1 Health worker density	Increasing health worker density and reducing the incidence of communicable diseases are mutually reinforcing and are both important components of achieving health goals		2
3.3.4 Hepatitis B incidence per 100,000 population	4.1.2 Completion rate (primary education, lower secondary education, upper secondary education) (%)	Reducing the incidence of infectious diseases, achieving health, and improving education completion rates are mutually reinforcing		2
3.3.4 Hepatitis B incidence per 100,000 population	4.3.1 Participation rate of youth and adults in formal education and training in the previous 12 months	Reducing the incidence of infectious diseases, achieving health, and increasing the proportion of people receiving education and training are mutually reinforcing		2
3.3.4 Hepatitis B incidence per 100,000 population	4.4.1 Proportion of youth and adults with internet	Reducing the incidence of infectious diseases is beneficial to people's health and is the premise of increasing the penetration rate of the Internet. On the contrary, the popularization of the Internet is conducive to people's acquisition of knowledge on the prevention and control of infectious diseases, improving their awareness of protection, and reducing the incidence of infectious diseases.		2
3.3.4 Hepatitis B incidence per 100,000 population	4.6.1 Proportion of population achieving at least a fixed level of proficiency in functional literacy skills	Reducing the incidence of infectious diseases, achieving health, and improving literacy are mutually reinforcing		2
3.3.4 Hepatitis B incidence per 100,000 population	4.a.L Number of computers per school: (a) primary; (b) lower secondary; and (c) upper secondary education	Reducing the incidence of infectious diseases, achieving health, and improving educational conditions are mutually reinforcing		2
3.3.4 Hepatitis B incidence per 100,000 population	4.c.1 Proportion of teachers in: (a) preprimary; (b) primary; (c) lower secondary; and (d) upper secondary education who have got a bachelor degree or above	Reducing the incidence of infectious diseases is conducive to the realization of health goals, and it is mutually reinforcing with the improvement of educational teachers		2
3.3.4 Hepatitis B incidence per 100,000 population	5.3.2 Ratio of female to male sterilization rate	The occurrence of infectious diseases is closely related to whether men and women have children, and gender equality will also affect the incidence of infectious diseases		2
3.3.4 Hepatitis B incidence per 100,000 population	5.5.1 Proportion of seats held by women in parliaments (national and provincial people’s congress in China)	Reduce the incidence of infectious diseases to achieve health, and ensure women's participation in decision-making promote each other		2
3.3.4 Hepatitis B incidence per 100,000 population	5.5.2L Ratio of male to female employment rate	Reducing the incidence of infectious diseases, achieving health, and increasing female employment and gender equality are mutually reinforcing		2
3.3.4 Hepatitis B incidence per 100,000 population	6.1.1 The proportion of the population benefiting from the treated water - Endemic fluorosis (water type) per 100,000 population	Promoting health, reducing the incidence of infectious diseases and access to safe drinking water are mutually reinforcing		2
3.3.4 Hepatitis B incidence per 100,000 population	6.2.1 Popularity rate of sanitary toilet in rural area	Reduce the incidence of communicable diseases and achieve mutual promotion of health and access to clean sanitation services		2
3.3.4 Hepatitis B incidence per 100,000 population	6.3.1 Sewage treatment rate in cities (%)	Reducing the incidence of infectious diseases, achieving health and developing wastewater treatment are mutually reinforcing		2
3.3.4 Hepatitis B incidence per 100,000 population	6.4.1 Water-use efficiency (Water consumption per GDP)	Reducing the incidence of infectious diseases and achieving health are the prerequisites for improving water resource utilization efficiency. The improvement of water resource utilization efficiency is conducive to saving resource costs, increasing income, and promoting health		2
3.3.4 Hepatitis B incidence per 100,000 population	6.6.1 Wetland area as a proportion of total land area	Reducing the incidence of infectious diseases and promoting health are mutually reinforcing with increasing wetland area		2
3.3.4 Hepatitis B incidence per 100,000 population	7.1.2 Proportion of population with access to gas in cities (%)	Promoting health, reducing the incidence of infectious diseases, energy consumption, economic development, and increasing income are mutually reinforcing		2
3.3.4 Hepatitis B incidence per 100,000 population	7.2.1 Proportion of clean energy power generation to total power generation (%)	Reducing the incidence of infectious diseases is conducive to the realization of health goals. Health is the prerequisite for the development of clean energy. The development of clean energy can reduce the adverse impact of the environment on health and help reduce the incidence of infectious diseases.		2
3.3.4 Hepatitis B incidence per 100,000 population	7.3.1 Energy intensity measured in terms of primary energy and GDP	Promoting health, reducing the incidence of infectious diseases, energy consumption, economic development, and increasing income are mutually reinforcing		2
3.3.4 Hepatitis B incidence per 100,000 population	8.4.2 Resource (water, energy) consumption per capita	Promoting health and reducing the incidence of infectious diseases, consuming resources and energy and increasing income are mutually reinforcing		2
3.3.4 Hepatitis B incidence per 100,000 population	8.8.1 Fatal and non-fatal occupational injuries treatment per 10,000 employed persons	Promoting health, reducing the incidence of infectious diseases and improving work-related injury relief are mutually reinforcing		2
3.3.4 Hepatitis B incidence per 100,000 population	8.9.1 Tourism direct GDP as a proportion of total GDP	Promoting health, reducing the incidence of infectious diseases, developing tourism, and increasing income are mutually reinforcing		2
3.3.4 Hepatitis B incidence per 100,000 population	9.1.2 Passenger and freight volumes, by mode of transport (railway, highway, water transport)	Reduce the incidence of infectious diseases and promote health helps to the development of transport volume.		1
3.3.4 Hepatitis B incidence per 100,000 population	9.2.1 Manufacturing value added as a proportion of GDP	Promoting health, reducing the incidence of infectious diseases, developing manufacturing, increasing income, and providing medical machinery are mutually reinforcing		2
3.3.4 Hepatitis B incidence per 100,000 population	9.2.2 Manufacturing employment as a proportion of total employment	Promoting health, reducing the incidence of infectious diseases, developing manufacturing, increasing income, and providing medical machinery are mutually reinforcing		2
3.3.4 Hepatitis B incidence per 100,000 population	9.3.1 Proportion of small-scale industries in total industry value added	Promoting health, reducing the incidence of infectious diseases, developing small manufacturing industries, increasing income, and providing medical machinery are mutually reinforcing		2
3.3.4 Hepatitis B incidence per 100,000 population	9.4.1 CO2 emission per unit of value	Reduce the incidence of infectious diseases and promote health helps to economic development, and is accompanied by an increase in carbon emissions		1
3.3.4 Hepatitis B incidence per 100,000 population	9.5.1 Research and development expenditure as a proportion of GDP	Reducing the incidence of infectious diseases, promoting health and developing research and development activities are mutually reinforcing		2
3.3.4 Hepatitis B incidence per 100,000 population	9.5.2 Researchers (in full-time equivalent) as a proportion of total population	Reducing the incidence of infectious diseases, promoting health and developing research and development activities are mutually reinforcing		2
3.3.4 Hepatitis B incidence per 100,000 population	10.3.L Proportion of seats held by women in parliaments (national and provincial people’s congress in China)	Reducing Incidence of Infectious Diseases and Promoting Health and Gender Equality Are Mutually Reinforcing		2
3.3.4 Hepatitis B incidence per 100,000 population	11.1.L Percentage of urban population below minimum living guarantee	Poverty reduction is conducive to reducing the incidence of infectious diseases, reducing the incidence of infectious diseases, and promoting health is conducive to poverty reduction		2
3.3.4 Hepatitis B incidence per 100,000 population	11.5.3L Road traffic deaths per 100,000 population	Reducing the spread of infectious diseases and ensuring health helps to reduce the traffic accidents to some extent		1
3.3.4 Hepatitis B incidence per 100,000 population	11.7.1 Green area in park per capita (square meters per person)	Promoting health, reducing the incidence of infectious diseases and developing urban greening promote each other		2
3.3.4 Hepatitis B incidence per 100,000 population	12.2.2 Resource (e.g., water, energy) consumption per capita	Promoting health, reducing the incidence of infectious diseases, optimizing the use of resources and energy, saving costs, and increasing income are mutually reinforcing		2
3.3.4 Hepatitis B incidence per 100,000 population	12.4.2 Hazardous waste generated per capita	Reducing the incidence of infectious diseases, promoting health and reducing disaster waste are mutually reinforcing		2
3.3.4 Hepatitis B incidence per 100,000 population	12.a.1 Installed renewable energy-generating capacity in developing countries (in watts per capita)	Reducing the incidence of infectious diseases, promoting health and developing clean energy are mutually reinforcing		2
3.3.4 Hepatitis B incidence per 100,000 population	12.b.L Tourism direct GDP as a proportion of total GDP	Promoting health, reducing the incidence of infectious diseases, developing tourism, and increasing income are mutually reinforcing		2
3.3.4 Hepatitis B incidence per 100,000 population	13.2.2 Total CO2 emissions per year (tCO2)	Promoting health, reducing the incidence of infectious diseases, economic development, and increasing income promote each other, and are also accompanied by an increase in carbon emissions		2
3.3.4 Hepatitis B incidence per 100,000 population	14.a.1 Personnel in R&D in the field of ocean study (per million inhabitants)	Promoting health, reducing the incidence of infectious diseases and scientifically developing marine resources promote each other		2
3.3.4 Hepatitis B incidence per 100,000 population	15.1.1 Forest area as a proportion of total land area	Reducing the incidence of infectious diseases, promoting health and developing forestry are mutually reinforcing		2
3.3.4 Hepatitis B incidence per 100,000 population	15.1.2 Wetland area as a proportion of total land area	Reducing the incidence of infectious diseases and promoting health are mutually reinforcing with increasing wetland area		2
3.3.4 Hepatitis B incidence per 100,000 population	15.2.1 Afforestation area as a percent of forest area	Reducing the incidence of infectious diseases, promoting health and developing forestry are mutually reinforcing		2
3.3.4 Hepatitis B incidence per 100,000 population	15.3.1 Proportion of land that is degraded over total land area	Reducing the incidence of infectious diseases, promoting health and reducing land degradation are mutually reinforcing		2
3.3.4 Hepatitis B incidence per 100,000 population	16.6.1 Primary government expenditures as a proportion of original approved budget	Reducing the incidence of infectious diseases and promoting health are the prerequisites for increasing the government budget. The completion of the government budget provides financial support for the prevention and control of infectious diseases		2
3.3.4 Hepatitis B incidence per 100,000 population	16.7.1 Proportions of positions (population groups) in public institutions (national and local legislatures, public service, and judiciary) compared to national distributions	Reducing the incidence of infectious diseases and promoting health is conducive to safeguarding the rights and interests of ethnic minorities and women. Conversely, an inclusive government that includes ethnic minorities and women is more conducive to the prevention and control of infectious diseases		2
3.3.4 Hepatitis B incidence per 100,000 population	16.9.L Proportion of children under 3 years of age whose births have been registered with a civil authority	Reducing the incidence of infectious diseases and promoting health are the prerequisites for carrying out child registration. Carrying out child registration is conducive to a more comprehensive grasp of children's growth information and reducing the incidence of infectious diseases		2
3.3.4 Hepatitis B incidence per 100,000 population	16.b.L Proportion of seats held by women in parliaments (national and provincial people’s congress in China)	Reduce the incidence of infectious diseases and women's participation in decision-making promote each other		2
3.3.4 Hepatitis B incidence per 100,000 population	17.3.1 Foreign direct investments (FDI) proportion of total domestic budget	Reducing the incidence of infectious diseases and promoting health are the prerequisites for increasing investment. The increase in foreign direct investment is conducive to the development of health care and the reduction of the incidence of infectious diseases		2
3.3.4 Hepatitis B incidence per 100,000 population	17.3.2 Foreign direct investments (FDI) as a proportion of total GDP	Reducing the incidence of infectious diseases and promoting health are the prerequisites for increasing investment. The increase in foreign direct investment is conducive to the development of health care and the reduction of the incidence of infectious diseases		2
3.3.4 Hepatitis B incidence per 100,000 population	17.8.1 Proportion of individuals using the Internet	Reducing the incidence of infectious diseases, promoting health and the popularization of the Internet are mutually reinforcing		2
3.3.4 Hepatitis B incidence per 100,000 population	17.14.L Government health and education spending (% GDP)	Government investment in health and education can help reduce the incidence of infectious diseases and promote health		1
3.3.4 Hepatitis B incidence per 100,000 population	17.15.L Expenditure on social security and employment (% total government expenditure)	Reducing the incidence of infectious diseases, improving health and increasing investment in social security and employment are mutually reinforcing		2
3.4.L Annual consumption of vegetables by rural population (kg/year/person)	3.6.1 Death rate due to road traffic injuries (per 100,000 people)	Increasing vegetable intake, promoting nutritional balance and enhancing the ability to resist accident risks are mutually reinforcing and promote health	Fruits and vegetables crucial for healthy lives, sustainable world: Guterres, https://news.un.org/en/story/2020/12/1080492, accessed on March, 2023 Ebert, A. W. (2020). The role of vegetable genetic resources in nutrition security and vegetable breeding. Plants, 9(6), 736. "Transforming our World: the 2030 Agenda for Sustainable Development," UN A/RES/70/1 (2015).	2
3.4.L Annual consumption of vegetables by rural population (kg/year/person)	3.8.1 Percentage of population without effective financial protection for health care	Increasing vegetable intake, promoting nutritional balance and improving health care coverage are mutually reinforcing and are all important components of achieving health goals		2
3.4.L Annual consumption of vegetables by rural population (kg/year/person)	3.b.2 Total net official development assistance to medical research and basic health sectors as a proportion of government expenditure budget	Increased vegetable intake, balanced nutrition and increased official development assistance to health are mutually reinforcing and are important components of achieving health goals		2
3.4.L Annual consumption of vegetables by rural population (kg/year/person)	3.c.1 Health worker density	Increasing vegetable intake, promoting nutritional balance and increasing health worker density are mutually reinforcing and are all important components of achieving health goals		2
3.4.L Annual consumption of vegetables by rural population (kg/year/person)	4.1.2 Completion rate (primary education, lower secondary education, upper secondary education) (%)	Increased vegetable intake, nutritional balance and health are mutually reinforcing with higher education completion rates		2
3.4.L Annual consumption of vegetables by rural population (kg/year/person)	4.3.1 Participation rate of youth and adults in formal education and training in the previous 12 months	Increasing vegetable intake, promoting nutritional balance and health, and increasing the proportion of people receiving education and training are mutually reinforcing		2
3.4.L Annual consumption of vegetables by rural population (kg/year/person)	4.6.1 Proportion of population achieving at least a fixed level of proficiency in functional literacy skills	Increased vegetable intake, nutritional balance and health, and improved educational literacy are mutually reinforcing		2
3.4.L Annual consumption of vegetables by rural population (kg/year/person)	4.a.L Number of computers per school: (a) primary; (b) lower secondary; and (c) upper secondary education	Increasing vegetable intake, promoting nutritional balance and health, and improving educational conditions are mutually reinforcing		2
3.4.L Annual consumption of vegetables by rural population (kg/year/person)	4.c.1 Proportion of teachers in: (a) preprimary; (b) primary; (c) lower secondary; and (d) upper secondary education who have got a bachelor degree or above	Increase vegetable intake, promoting balanced nutrition helps to ensure health, including teachers		1
3.4.L Annual consumption of vegetables by rural population (kg/year/person)	5.3.2 Ratio of female to male sterilization rate	Increasing vegetable intake to promote nutritional balance and health will affect whether men and women are fertile, and gender equality will also affect whether nutritional balance can be achieved		2
3.4.L Annual consumption of vegetables by rural population (kg/year/person)	5.5.1 Proportion of seats held by women in parliaments (national and provincial people’s congress in China)	Increase vegetable intake, promote balanced nutrition and health, and mutually promote women's participation in decision-making and gender equality		2
3.4.L Annual consumption of vegetables by rural population (kg/year/person)	6.1.1 The proportion of the population benefiting from the treated water - Endemic fluorosis (water type) per 100,000 population	Increased vegetable intake and access to safe drinking water contribute to nutritional balance and health		1
3.4.L Annual consumption of vegetables by rural population (kg/year/person)	6.2.1 Popularity rate of sanitary toilet in rural area	Increasing vegetable intake, promoting balanced nutrition, and access to clean sanitation are all beneficial to health		1
3.4.L Annual consumption of vegetables by rural population (kg/year/person)	6.3.1 Sewage treatment rate in cities (%)	Improving sewage treatment will help reduce the adverse impact of the environment on food and health, increase vegetable intake, and promote nutritional balance and health. Nutritional balance and health are the prerequisites for strengthening sewage treatment		2
3.4.L Annual consumption of vegetables by rural population (kg/year/person)	6.4.1 Water-use efficiency (Water consumption per GDP)	Increasing vegetable intake and promoting nutrition and health are the prerequisites for improving water resource utilization efficiency. The improvement of water resource utilization efficiency is conducive to saving resource costs, increasing income, and promoting nutritional balance		2
3.4.L Annual consumption of vegetables by rural population (kg/year/person)	6.6.1 Wetland area as a proportion of total land area	Increasing vegetable intake and promoting nutritional health are prerequisites for increasing wetland area, and wetlands may also compete with agricultural land for land use		1
3.4.L Annual consumption of vegetables by rural population (kg/year/person)	7.1.2 Proportion of population with access to gas in cities (%)	Increasing vegetable intake, promoting nutrition and health is conducive to energy consumption and economic development		1
3.4.L Annual consumption of vegetables by rural population (kg/year/person)	7.2.1 Proportion of clean energy power generation to total power generation (%)	Increasing vegetable intake and promoting nutrition and health are the prerequisites for the development of clean energy. The development of clean energy can reduce the adverse impact of the environment on health and help promote nutritional balance		2
3.4.L Annual consumption of vegetables by rural population (kg/year/person)	7.3.1 Energy intensity measured in terms of primary energy and GDP	Increasing vegetable intake, promoting nutrition and health is conducive to energy consumption and economic development		1
3.4.L Annual consumption of vegetables by rural population (kg/year/person)	8.4.2 Resource (water, energy) consumption per capita	Increasing vegetable intake, promoting nutrition and health is conducive to resource and energy consumption and economic development		1
3.4.L Annual consumption of vegetables by rural population (kg/year/person)	8.8.1 Fatal and non-fatal occupational injuries treatment per 10,000 employed persons	Increasing vegetable intake, promoting nutritional health and improving work-related injury relief are mutually reinforcing		2
3.4.L Annual consumption of vegetables by rural population (kg/year/person)	8.9.1 Tourism direct GDP as a proportion of total GDP	Increasing vegetable intake, promoting nutrition and health, developing tourism and increasing income promote each other, and there may be competition in land use between tourism land development		2
3.4.L Annual consumption of vegetables by rural population (kg/year/person)	9.1.2 Passenger and freight volumes, by mode of transport (railway, highway, water transport)	Increase vegetable intake, promote nutrition and health helps to increase traffic passenger and freight volume. The development of freight volume is conducive to transport vegetables to the consumers.		2
3.4.L Annual consumption of vegetables by rural population (kg/year/person)	9.2.2 Manufacturing employment as a proportion of total employment	Increasing vegetable intake, promoting nutritional health helps to enlarge employment, inlcuidng manufacturing.		1
3.4.L Annual consumption of vegetables by rural population (kg/year/person)	9.4.1 CO2 emission per unit of value	There is an interaction between carbon dioxide emissions from farmland and climate change.		2
3.4.L Annual consumption of vegetables by rural population (kg/year/person)	9.5.1 Research and development expenditure as a proportion of GDP	Increasing vegetable intake, promoting nutritional health and developing research and development activities are mutually reinforcing		2
3.4.L Annual consumption of vegetables by rural population (kg/year/person)	9.5.2 Researchers (in full-time equivalent) as a proportion of total population	Increasing vegetable intake, promoting nutritional health and developing research and development activities are mutually reinforcing		2
3.4.L Annual consumption of vegetables by rural population (kg/year/person)	9.c.1 Proportion of population covered by a mobile network	Increasing vegetable intake and promoting nutrition and health are prerequisites for the popularization of mobile networks, and the popularization of mobile networks is also conducive to enhancing people's awareness of nutritional balance		2
3.4.L Annual consumption of vegetables by rural population (kg/year/person)	10.3.L Proportion of seats held by women in parliaments (national and provincial people’s congress in China)	Increasing vegetable intake for nutritional health and gender equality are mutually reinforcing		2
3.4.L Annual consumption of vegetables by rural population (kg/year/person)	11.2.1 Passenger volumes (per capita)	Increasing vegetable intake, promoting nutrition and health, and developing urban transportation promote each other, and there may be competition in land use between the development of transportation land		2
3.4.L Annual consumption of vegetables by rural population (kg/year/person)	11.5.3L Road traffic deaths per 100,000 population	Increasing vegetable intake, promoting nutritional health and reducing the impact of accidents are mutually reinforcing, and are also important elements in achieving health goals		2
3.4.L Annual consumption of vegetables by rural population (kg/year/person)	11.6.1 Ratio of industrial solid waste generated to the waste regularly collected and utilized	The recycling of industrial solid waste is conducive to reducing the adverse impact of the environment on food and health, increasing vegetable intake, and promoting nutrition and health. Nutritional balance is the prerequisite for the development of urban industrial waste recycling		2
3.4.L Annual consumption of vegetables by rural population (kg/year/person)	11.7.1 Green area in park per capita (square meters per person)	Increase vegetable intake, promote nutrition and health, develop urban greening, and urban agriculture promote each other, and there may be competition in land use between urban green spaces		2
3.4.L Annual consumption of vegetables by rural population (kg/year/person)	12.2.2 Resource (e.g., water, energy) consumption per capita	Resource consumption provide water and energy for food production, including vegetables.		1
3.4.L Annual consumption of vegetables by rural population (kg/year/person)	12.4.2 Hazardous waste generated per capita	Increasing vegetable intake, promoting nutritional health and reducing disaster waste are mutually reinforcing		2
3.4.L Annual consumption of vegetables by rural population (kg/year/person)	12.5.1 Percentage of industrial solid waste recycled (%)	The recycling of industrial solid waste is conducive to reducing the adverse impact of the environment on food and health, increasing vegetable intake, promoting nutrition and health, and promoting nutritional balance are the prerequisites for the development of urban industrial waste recycling		2
3.4.L Annual consumption of vegetables by rural population (kg/year/person)	12.a.1 Installed renewable energy-generating capacity in developing countries (in watts per capita)	Increasing vegetable intake, promoting nutrition and health and developing clean energy promote each other, and there may be competition in land use with energy land		2
3.4.L Annual consumption of vegetables by rural population (kg/year/person)	12.b.L Tourism direct GDP as a proportion of total GDP	Increasing vegetable intake, promoting nutrition and health, developing tourism and increasing income promote each other, and there may be competition in land use between tourism land development		2
3.4.L Annual consumption of vegetables by rural population (kg/year/person)	13.2.2 Total CO2 emissions per year (tCO2)	Increasing vegetable intake, promoting nutrition and health, economic development, and increasing income are mutually reinforcing, accompanied by an increase in carbon emissions, and may also compete with industrial land in terms of land use		2
3.4.L Annual consumption of vegetables by rural population (kg/year/person)	14.a.1 Personnel in R&D in the field of ocean study (per million inhabitants)	Increasing vegetable intake, promoting nutrition and health and scientific development of marine resources promote each other		2
3.4.L Annual consumption of vegetables by rural population (kg/year/person)	15.1.1 Forest area as a proportion of total land area	Increasing vegetable intake, promoting nutrition and health, forestry and understory planting promote each other, but there may also be land use competition with forest land		2
3.4.L Annual consumption of vegetables by rural population (kg/year/person)	15.1.2 Wetland area as a proportion of total land area	Wetlands may compete with agricultural land for land use		2
3.4.L Annual consumption of vegetables by rural population (kg/year/person)	15.3.1 Proportion of land that is degraded over total land area	Increasing vegetable intake, promoting nutritional health and reducing land degradation are mutually reinforcing		2
3.4.L Annual consumption of vegetables by rural population (kg/year/person)	16.6.1 Primary government expenditures as a proportion of original approved budget	Completion of government budget provides financial support to increase vegetable intake, nutrition and health		1
3.4.L Annual consumption of vegetables by rural population (kg/year/person)	16.9.L Proportion of children under 3 years of age whose births have been registered with a civil authority	Increasing vegetable intake, promoting nutrition and health is conducive to the development of child registration		1
3.4.L Annual consumption of vegetables by rural population (kg/year/person)	16.b.L Proportion of seats held by women in parliaments (national and provincial people’s congress in China)	Increase vegetable intake, promoting nutrition and health helps to increase women's participation in decision-making and gender equality		1
3.4.L Annual consumption of vegetables by rural population (kg/year/person)	17.1.1 Total government revenue as a proportion of GDP	Increasing vegetable intake, promoting nutritional health and increasing government revenue are mutually reinforcing		2
3.4.L Annual consumption of vegetables by rural population (kg/year/person)	17.3.1 Foreign direct investments (FDI) proportion of total domestic budget	Increasing vegetable intake, promoting nutrition and health and increasing foreign direct investment are mutually reinforcing		2
3.4.L Annual consumption of vegetables by rural population (kg/year/person)	17.3.2 Foreign direct investments (FDI) as a proportion of total GDP	Increasing vegetable intake, promoting nutrition and health and increasing foreign direct investment are mutually reinforcing		2
3.6.1 Death rate due to road traffic injuries (per 100,000 people)	3.8.1 Percentage of population without effective financial protection for health care	Access to health care contributes to increased resilience to accident risk	Road Safety Considerations in Support of the 2030 Agenda for Sustainable Development, https://unctad.org/system/files/official-document/dtltlb2017d4_en.pdf, accessd on February, 2023 Wang, L., Ning, P., Yin, P., Cheng, P., Schwebel, D. C., Liu, J., ... & Hu, G. (2019). Road traffic mortality in China: analysis of national surveillance data from 2006 to 2016. The Lancet Public Health, 4(5), e245-e…	1
3.4.L Annual consumption of vegetables by rural population (kg/year/person)	17.14.L Government health and education spending (% GDP)	Increased government investment in health and education is conducive to increasing vegetable intake and promoting nutritional health		1
3.4.L Annual consumption of vegetables by rural population (kg/year/person)	17.15.L Expenditure on social security and employment (% total government expenditure)	Increasing government investment in social security and employment, increasing vegetable intake, and promoting nutrition and health are mutually reinforcing		2
3.6.1 Death rate due to road traffic injuries (per 100,000 people)	3.9.1 Keshan disease incidence per 100,000 population	Reducing the incidence of Keshan disease is conducive to enhancing the ability to resist the risk of accidents		1
3.6.1 Death rate due to road traffic injuries (per 100,000 people)	3.b.2 Total net official development assistance to medical research and basic health sectors as a proportion of government expenditure budget	Official development assistance for health and medical care contributes to building resilience to accident risks		1
3.6.1 Death rate due to road traffic injuries (per 100,000 people)	3.c.1 Health worker density	Increased density of health workers contributes to greater resilience to accident risks		1
3.6.1 Death rate due to road traffic injuries (per 100,000 people)	4.1.1 Net primary enrolment rate (%)	Enhancing the Ability to Resist the Risk of Accidents and Increasing the Net Enrollment Ratio Promote Each Other		2
3.6.1 Death rate due to road traffic injuries (per 100,000 people)	4.1.2 Completion rate (primary education, lower secondary education, upper secondary education) (%)	Strengthening the ability to resist accident risks and improving the education completion rate are mutually reinforcing		2
3.6.1 Death rate due to road traffic injuries (per 100,000 people)	4.3.1 Participation rate of youth and adults in formal education and training in the previous 12 months	Strengthening the ability to resist accident risks and increasing the proportion of personnel receiving education and training promote each other		2
3.6.1 Death rate due to road traffic injuries (per 100,000 people)	4.4.1 Proportion of youth and adults with internet	The popularity of the Internet is conducive to people's grasp of traffic accident-prone early warning information, and enhancing the ability to resist disaster risks is conducive to the popularization of the Internet		2
3.6.1 Death rate due to road traffic injuries (per 100,000 people)	4.6.1 Proportion of population achieving at least a fixed level of proficiency in functional literacy skills	Strengthening the ability to resist accident risks and improving educational literacy are mutually reinforcing		2
3.6.1 Death rate due to road traffic injuries (per 100,000 people)	4.a.L Number of computers per school: (a) primary; (b) lower secondary; and (c) upper secondary education	The optimization of educational facilities, the enhancement of the ability to resist accident risks, and the protection of health promote each other		2
3.6.1 Death rate due to road traffic injuries (per 100,000 people)	4.b.L Government expenditure on education (% total government expenditure)	The improvement of education funds, the enhancement of the ability to resist accident risks, and the protection of health are mutually reinforcing		2
3.6.1 Death rate due to road traffic injuries (per 100,000 people)	4.c.1 Proportion of teachers in: (a) preprimary; (b) primary; (c) lower secondary; and (d) upper secondary education who have got a bachelor degree or above	The improvement of the quality of education teachers, the enhancement of the ability to resist the risk of accidents, and the protection of health promote each other		2
3.6.1 Death rate due to road traffic injuries (per 100,000 people)	5.3.2 Ratio of female to male sterilization rate	Whether men and women have children is an important content of gender equality, and it interacts with the ability to resist accident risks		2
3.6.1 Death rate due to road traffic injuries (per 100,000 people)	5.5.1 Proportion of seats held by women in parliaments (national and provincial people’s congress in China)	Enhance the ability to resist the risk of accidents and increase women's participation in decision-making promte each other.		2
3.6.1 Death rate due to road traffic injuries (per 100,000 people)	5.5.2L Ratio of male to female employment rate	Enhance the ability to resist accident risks and increase female employment promte each other.		2
3.6.1 Death rate due to road traffic injuries (per 100,000 people)	6.1.1 The proportion of the population benefiting from the treated water - Endemic fluorosis (water type) per 100,000 population	Access to safe drinking water, enhanced resilience to accident risks, and protection of health are mutually reinforcing		2
3.6.1 Death rate due to road traffic injuries (per 100,000 people)	6.2.1 Popularity rate of sanitary toilet in rural area	Access to clean sanitation services, enhanced resilience to accident risks for health protection are mutually reinforcing		2
3.6.1 Death rate due to road traffic injuries (per 100,000 people)	6.3.1 Sewage treatment rate in cities (%)	Improving the wastewater treatment rate, enhancing the ability to resist accident risks, and ensuring health are mutually reinforcing		2
3.6.1 Death rate due to road traffic injuries (per 100,000 people)	6.4.1 Water-use efficiency (Water consumption per GDP)	Enhancing the ability to resist accident risks and safeguarding health are the prerequisites for improving water resource utilization efficiency. The improvement of water resource utilization efficiency is conducive to saving resource costs, increasing income, and enhancing the ability to resist accident risks		2
3.6.1 Death rate due to road traffic injuries (per 100,000 people)	6.6.1 Wetland area as a proportion of total land area	Strengthening the ability to resist accident risks, safeguarding health and increasing wetland area promote each other		2
3.6.1 Death rate due to road traffic injuries (per 100,000 people)	7.1.2 Proportion of population with access to gas in cities (%)	Strengthening the ability to resist the risk of accidents, ensuring health and access to energy, economic development, and increasing income are mutually reinforcing		2
[truncated: 1,732 more rows]
