# Supplementary material for: Intranational synergies and trade-offs reveal common and differentiated priorities of sustainable development goals in China
Source: Nat Commun. 2024 Mar 13;15:2251. doi: 10.1038/s41467-024-46491-6 (PMC10937989; doi:10.1038/s41467-024-46491-6)
Supplement: Supplementary file 6 — Supplementary Data 3 [file 41467_2024_46491_MOESM6_ESM.xlsx]

## Sheet: Figure 1(a)
	1.2.1	1.3.1	1.4.1	1.5.1	1.5.2	1.5.4	2.1.2	2.2.1	2.2.2	2.3.1	2.4.1	2.a.L	3.1.1	3.1.2	3.2.1	3.2.2	3.3.1	3.3.2	3.3.3	3.3.4	3.4.L	3.6.1	3.8.1	3.8.2	3.9.1	3.b.2	3.b.3	3.c.1	4.1.1	4.1.2	4.3.1	4.4.1	4.5.1	4.6.1	4.a.L	4.b.L	4.c.1	5.3.2	5.5.1	5.5.2L	5.a.1	5.b.L	6.1.1	6.2.1	6.3.1	6.4.1	6.4.2	6.6.1	7.1.2
1.2.1	1	2	2	1	1	0	2	-2	1	2	1	1	2	2	1	2	-2	2	1	1	-1	1	2	1	1	1	-1	2	1	-1	1	2	-1	1	2	-1	2	-2	1	-1	1	-1	1	2	1	2	1	1	2
1.3.1	2	1	2	1	1	0	2	-2	2	2	2	2	2	2	2	2	-2	1	2	1	-2	2	2	1	2	2	1	2	2	2	-1	2	-1	-2	2	1	2	-2	2	-1	-1	-1	2	2	2	2	1	2	2
1.4.1	2	2	1	1	1	0	2	-2	2	2	2	1	2	2	2	2	-2	1	2	1	-1	2	2	1	2	2	1	2	2	2	-1	2	-1	-2	2	1	2	-2	2	-1	-1	-1	2	2	2	2	1	2	2
1.5.1	1	1	1	1	1	0	1	-1	1	1	1	1	1	1	1	1	-1	1	1	1	-1	1	1	1	1	1	1	1	1	1	1	1	-1	-1	1	1	1	-1	1	-1	-1	-1	2	1	1	1	1	1	1
1.5.2	1	1	1	1	1	0	1	-1	1	1	1	1	1	1	1	1	-1	1	1	1	-1	1	1	1	1	1	1	1	1	1	1	1	-1	-1	1	1	1	-1	1	-1	-1	-1	1	1	1	1	1	1	1
1.5.4	0	0	0	0	0	1	0	0	0	0	0	0	0	0	0	0	0	0	0	0	0	0	0	0	0	0	0	0	0	0	0	0	0	0	0	0	0	0	0	0	0	0	0	0	0	0	0	0	0
2.1.2	2	2	2	1	1	0	1	-2	2	2	2	2	2	2	2	2	-2	1	2	1	-2	2	2	1	2	2	1	2	1	1	-1	2	-1	-1	2	1	2	-2	2	-1	-1	-1	2	2	2	2	1	2	2
2.2.1	-2	-2	-2	-1	-1	0	-2	1	-1	-2	-1	-1	-2	-2	-1	-2	2	-1	-2	-1	1	-1	-2	-1	-1	-2	-1	-2	-1	-1	1	-2	1	1	-1	-1	-2	1	-2	1	1	1	-1	-1	-2	-2	-1	-2	-2
2.2.2	1	2	2	1	1	0	2	-1	1	2	2	2	2	2	2	2	-2	1	2	1	-1	2	2	-1	2	2	1	2	1	2	-1	1	-1	-2	2	1	2	-2	1	-1	-1	-1	2	2	2	2	1	1	2
2.3.1	2	2	2	1	1	0	2	-2	2	1	2	2	2	2	2	2	-2	1	2	1	-2	2	2	1	2	2	1	2	2	1	-1	2	-1	-1	2	1	2	-2	2	-1	-1	-1	2	2	2	2	1	1	2
2.4.1	1	2	2	1	1	0	2	-1	2	2	1	2	2	2	2	2	-2	1	2	-1	-2	1	2	1	2	2	1	2	1	2	1	1	-1	-1	2	1	2	-2	1	-1	-1	-1	1	1	2	2	1	1	2
2.a.L	1	2	1	1	1	0	2	-1	2	2	2	1	2	2	2	2	-2	1	1	1	-2	2	2	-1	2	2	1	2	1	1	-1	1	-1	-1	2	1	2	-2	2	-1	-1	-1	1	2	2	2	-1	1	2
3.1.1	2	2	2	1	1	0	2	-2	2	2	2	2	1	2	2	2	-2	1	2	1	-2	2	2	1	2	2	1	2	2	1	-1	2	-1	-1	2	1	2	-2	2	-1	-1	-1	2	2	2	2	1	2	2
3.1.2	2	2	2	1	1	0	2	-2	2	2	2	2	2	1	2	2	-2	1	2	1	-1	1	2	1	2	2	1	2	1	1	-1	2	-1	-1	2	1	2	-2	2	-1	-1	-1	2	2	2	2	1	2	2
3.2.1	1	2	2	1	1	0	2	-1	2	2	2	2	2	2	1	2	-2	1	2	1	-1	2	2	-1	2	2	1	2	1	2	-1	1	-1	-2	2	1	2	-2	1	-1	-1	-1	2	2	2	2	1	1	2
3.2.2	2	2	2	1	1	0	2	-2	2	2	2	2	2	2	2	1	-2	1	2	1	-1	2	2	1	2	2	1	2	1	1	-1	2	-1	-1	2	1	2	-2	2	-1	-1	-1	2	2	2	2	1	2	2
3.3.1	-2	-2	-2	-1	-1	0	-2	2	-2	-2	-2	-2	-2	-2	-2	-2	1	-1	-2	-1	1	-1	-2	-1	-2	-2	-1	-2	-1	-1	1	-2	1	1	-2	-1	-2	2	-2	1	1	1	-2	-2	-2	-2	-1	-2	-2
3.3.2	2	1	1	1	1	0	1	-1	1	1	1	1	1	1	1	1	-1	1	1	1	-1	1	1	1	1	1	1	1	1	1	1	2	-1	-1	1	-1	1	-1	1	-1	-1	-1	1	1	1	1	1	2	1
3.3.3	1	2	2	1	1	0	2	-2	2	2	2	1	2	2	2	2	-2	1	1	1	-1	1	2	1	2	2	1	2	1	1	-1	1	-1	-1	1	1	2	-1	1	-1	-1	-1	1	1	2	2	1	1	2
3.3.4	1	1	1	1	1	0	1	-1	1	1	-1	1	1	1	1	1	-1	1	1	1	1	1	1	1	1	1	-1	1	1	1	-1	1	1	-1	1	-1	1	-1	1	-1	-1	1	1	1	1	1	1	1	1
3.4.L	-1	-2	-1	-1	-1	0	-2	1	-1	-2	-2	-2	-2	-1	-1	-1	1	-1	-1	1	1	-2	-1	-1	-1	-1	-1	-1	-1	-1	1	1	1	1	-2	-1	-2	2	-1	1	1	1	-1	-2	-1	-1	1	-1	-1
3.6.1	1	2	2	1	1	0	2	-1	2	2	1	2	2	1	2	2	-1	1	1	1	-2	1	2	-1	1	2	1	2	1	2	-1	-1	-1	-1	1	1	2	-2	2	-1	-1	-1	1	2	2	2	1	1	2
3.8.1	2	2	2	1	1	0	2	-2	2	2	2	2	2	2	2	2	-2	1	2	1	-1	2	1	1	2	2	1	2	1	1	-1	2	-1	-1	2	1	2	-2	2	-1	-1	-1	2	2	2	2	1	2	2
3.8.2	1	1	1	1	1	0	1	-1	-1	1	1	-1	1	1	-1	1	-1	1	1	1	-1	-1	1	1	1	1	-1	1	1	-1	1	1	-1	1	-1	-1	-1	1	-1	-1	1	-1	1	-1	1	1	1	1	1
3.9.1	1	2	2	1	1	0	2	-1	2	2	2	2	2	2	2	2	-2	1	2	1	-1	1	2	1	1	2	1	2	1	1	-1	2	-1	-2	2	1	2	-2	1	-1	-1	-1	2	2	2	2	1	1	2
3.b.2	1	2	2	1	1	0	2	-2	2	2	2	2	2	2	2	2	-2	1	2	1	-1	2	2	1	2	1	1	2	1	1	-1	1	-1	-2	2	1	2	-2	2	-1	-1	-1	1	2	2	2	1	1	2
3.b.3	-1	1	1	1	1	0	1	-1	1	1	1	1	1	1	1	1	-1	1	1	-1	-1	1	1	-1	1	1	1	1	1	1	-1	-1	-1	-1	1	1	1	-1	1	-1	-1	-1	1	1	1	1	1	1	1
3.c.1	2	2	2	1	1	0	2	-2	2	2	2	2	2	2	2	2	-2	1	2	1	-1	2	2	1	2	2	1	1	2	1	-1	2	-1	-2	2	1	2	-2	2	-1	-1	-1	2	2	2	2	1	2	2
4.1.1	1	2	2	1	1	0	1	-1	1	2	1	1	2	1	1	1	-1	1	1	1	-1	1	1	1	1	1	1	2	1	1	1	1	-1	-1	1	-1	1	-1	1	-1	-1	-1	1	1	1	2	1	1	2
4.1.2	-1	2	2	1	1	0	1	-1	2	1	2	1	1	1	2	1	-1	1	1	1	-1	2	1	-1	1	1	1	1	1	1	-1	1	-1	-2	1	1	1	-1	1	-1	-1	-1	1	1	1	1	1	1	1
4.3.1	1	-1	-1	1	1	0	-1	1	-1	-1	1	-1	-1	-1	-1	-1	1	1	-1	-1	1	-1	-1	1	-1	-1	-1	-1	1	-1	1	1	-1	1	-1	-1	-1	1	-2	1	1	-1	1	-1	-1	-1	1	-1	-1
4.4.1	2	2	2	1	1	0	2	-2	1	2	1	1	2	2	1	2	-2	2	1	1	1	-1	2	1	2	1	-1	2	1	1	1	1	-1	-1	2	-1	2	-2	1	-1	1	-1	1	2	1	2	1	1	2
4.5.1	-1	-1	-1	-1	-1	0	-1	1	-1	-1	-1	-1	-1	-1	-1	-1	1	-1	-1	1	1	-1	-1	-1	-1	-1	-1	-1	-1	-1	-1	-1	1	1	-1	-1	-1	1	-1	1	-1	2	-1	-1	-1	-1	1	-1	-1
4.6.1	1	-2	-2	-1	-1	0	-1	1	-2	-1	-1	-1	-1	-1	-2	-1	1	-1	-1	-1	1	-1	-1	1	-2	-2	-1	-2	-1	-2	1	-1	1	1	-1	-1	-1	1	-1	1	1	1	-1	-1	-2	-2	-1	-1	-2
4.a.L	2	2	2	1	1	0	2	-1	2	2	2	2	2	2	2	2	-2	1	1	1	-2	1	2	-1	2	2	1	2	1	1	-1	2	-1	-1	1	1	2	-2	1	-1	-1	-1	2	2	2	2	-1	2	2
4.b.L	-1	1	1	1	1	0	1	-1	1	1	1	1	1	1	1	1	-1	-1	1	-1	-1	1	1	-1	1	1	1	1	-1	1	-1	-1	-1	-1	1	1	1	-1	1	-1	-1	-1	1	1	1	1	-1	1	1
4.c.1	2	2	2	1	1	0	2	-2	2	2	2	2	2	2	2	2	-2	1	2	1	-2	2	2	-1	2	2	1	2	1	1	-1	2	-1	-1	2	1	1	-2	2	-1	-1	-1	2	2	2	2	1	2	2
5.3.2	-2	-2	-2	-1	-1	0	-2	1	-2	-2	-2	-2	-2	-2	-2	-2	2	-1	-1	-1	2	-2	-2	1	-2	-2	-1	-2	-1	-1	1	-2	1	1	-2	-1	-2	1	-2	1	1	1	-1	-2	-2	-2	1	-1	-2
5.5.1	1	2	2	1	1	0	2	-2	1	2	1	2	2	2	1	2	-2	1	1	1	-1	2	2	-1	1	2	1	2	1	1	-2	1	-1	-1	1	1	2	-2	1	-1	-1	-1	1	2	2	2	1	1	2
5.5.2L	-1	-1	-1	-1	-1	0	-1	1	-1	-1	-1	-1	-1	-1	-1	-1	1	-1	-1	-1	1	-1	-1	-1	-1	-1	-1	-1	-1	-1	1	-1	1	1	-1	-1	-1	1	-1	1	1	1	-1	-1	-1	-1	-1	-1	-1
5.a.1	1	-1	-1	-1	-1	0	-1	1	-1	-1	-1	-1	-1	-1	-1	-1	1	-1	-1	-1	1	-1	-1	1	-1	-1	-1	-1	-1	-1	1	1	-1	1	-1	-1	-1	1	-1	1	1	-1	-1	-1	-1	-1	-1	-1	-1
5.b.L	-1	-1	-1	-1	-1	0	-1	1	-1	-1	-1	-1	-1	-1	-1	-1	1	-1	-1	1	1	-1	-1	-1	-1	-1	-1	-1	-1	-1	-1	-1	2	1	-1	-1	-1	1	-1	1	-1	1	-1	-1	-1	-1	1	-1	-1
6.1.1	1	2	2	2	1	0	2	-1	2	2	1	1	2	2	2	2	-2	1	1	1	-1	1	2	1	2	1	1	2	1	1	1	1	-1	-1	2	1	2	-1	1	-1	-1	-1	1	1	2	2	1	2	2
6.2.1	2	2	2	1	1	0	2	-1	2	2	1	2	2	2	2	2	-2	1	1	1	-2	2	2	-1	2	2	1	2	1	1	-1	2	-1	-1	2	1	2	-2	2	-1	-1	-1	1	1	2	2	-1	1	2
6.3.1	1	2	2	1	1	0	2	-2	2	2	2	2	2	2	2	2	-2	1	2	1	-1	2	2	1	2	2	1	2	1	1	-1	1	-1	-2	2	1	2	-2	2	-1	-1	-1	2	2	1	2	1	2	2
6.4.1	2	2	2	1	1	0	2	-2	2	2	2	2	2	2	2	2	-2	1	2	1	-1	2	2	1	2	2	1	2	2	1	-1	2	-1	-2	2	1	2	-2	2	-1	-1	-1	2	2	2	1	1	2	2
6.4.2	1	1	1	1	1	0	1	-1	1	1	1	-1	1	1	1	1	-1	1	1	1	1	1	1	1	1	1	1	1	1	1	1	1	1	-1	-1	-1	1	1	1	-1	-1	1	1	-1	1	1	1	1	1
6.6.1	1	2	2	1	1	0	2	-2	1	1	1	1	2	2	1	2	-2	2	1	1	-1	1	2	1	1	1	1	2	1	1	-1	1	-1	-1	2	1	2	-1	1	-1	-1	-1	2	1	2	2	1	1	2
7.1.2	2	2	2	1	1	0	2	-2	2	2	2	2	2	2	2	2	-2	1	2	1	-1	2	2	1	2	2	1	2	2	1	-1	2	-1	-2	2	1	2	-2	2	-1	-1	-1	2	2	2	2	1	2	1
7.2.1	2	2	2	1	1	0	2	-2	2	2	1	1	2	2	2	2	-2	1	2	1	-1	1	2	1	2	2	1	2	1	1	-1	2	-1	-1	2	1	2	-1	2	-1	-1	-1	2	1	2	2	1	1	2
7.3.1	2	2	2	1	1	0	2	-2	2	2	2	2	2	2	2	2	-2	1	2	1	-2	2	2	1	2	2	1	2	1	1	-1	2	-1	-1	2	1	2	-2	2	-1	-1	-1	2	2	2	2	1	2	2
8.1.1	1	1	1	1	1	0	1	-1	1	1	1	1	1	1	1	1	-1	1	1	1	-1	1	1	1	1	1	1	1	1	1	-1	1	-1	-1	1	1	1	-1	1	-1	-1	-1	1	1	1	1	1	1	1
8.2.1	-1	-1	-1	-1	-1	0	-1	1	-1	-1	-1	-1	-1	-1	-1	-1	1	-1	-1	-1	1	-1	-1	-1	-1	-1	-1	-1	-1	-1	1	-1	1	1	-1	-1	-1	1	-1	1	1	1	-1	-1	-1	-1	-1	-1	-1
8.4.2	2	2	2	1	1	0	2	-2	2	2	2	2	2	2	2	2	-2	1	2	1	-2	2	2	1	2	2	1	2	2	1	-1	2	-1	-1	2	1	2	-2	2	-1	-1	-1	2	2	2	2	1	2	2
8.8.1	-1	1	1	-1	-1	0	1	-1	1	1	1	2	1	1	1	1	-1	-1	1	-1	-1	1	1	-1	1	1	1	1	-1	1	-2	-1	-1	-1	1	1	1	-1	1	-1	-1	-1	1	1	1	1	-1	1	1
8.9.1	2	1	1	1	1	0	1	-1	1	1	1	1	1	1	1	1	-1	1	1	1	-1	1	1	-1	1	1	1	1	1	1	-1	1	-1	-1	1	1	1	-1	1	-1	-1	-1	1	1	1	1	-1	2	1
9.1.2	-1	1	1	1	1	0	1	-1	1	1	1	1	1	1	1	1	-1	1	1	-1	-2	1	1	-1	1	1	1	1	-1	1	-1	-1	-1	-1	1	1	1	-1	1	-1	-1	-1	1	1	1	1	-1	1	1
9.2.1	-2	-1	-1	-1	-1	0	-1	1	-1	-1	-1	-1	-1	-1	-1	-1	1	-1	-1	-1	1	-1	-1	-1	-1	-1	-1	-1	-1	-1	-1	-2	1	1	-1	-1	-1	1	-1	1	1	1	-1	-1	-1	-1	-1	-1	-1
9.2.2	-1	1	1	1	1	0	1	-1	1	1	1	2	1	1	1	1	-1	1	1	-1	-2	2	1	-1	1	1	1	1	-1	1	-1	-1	-1	-1	1	1	1	-2	1	-1	-1	-1	1	1	1	1	-1	1	1
9.3.1	1	1	1	1	1	0	1	-1	1	1	1	1	1	1	1	1	-1	1	1	1	-1	1	1	1	1	1	1	1	1	1	1	1	-1	-1	1	1	1	-1	1	-1	-1	-1	1	1	1	1	1	1	1
9.4.1	2	2	2	1	1	0	2	-2	2	2	2	2	2	2	2	2	-2	1	2	1	-2	2	2	1	2	2	1	2	1	1	-1	2	-1	-1	2	1	2	-2	2	-1	-1	-1	2	2	2	2	1	2	2
9.5.1	2	2	2	1	1	0	2	-2	2	2	2	2	2	2	2	2	-2	1	2	1	-2	2	2	1	2	2	1	2	2	1	-1	2	-1	-1	2	1	2	-2	2	-1	-1	-1	2	2	2	2	1	2	2
9.5.2	2	2	2	1	1	0	2	-2	2	2	2	2	2	2	2	2	-2	1	2	1	-2	2	2	1	2	2	1	2	2	1	-1	2	-1	-1	2	1	2	-2	2	-1	-1	-1	2	2	2	2	1	2	2
9.c.1	1	1	1	1	1	0	1	-1	1	1	1	-1	1	1	1	1	-1	1	1	-1	1	-1	1	1	1	1	1	1	1	1	1	1	-1	-1	1	-1	1	-2	0	-1	-1	-1	1	2	1	1	1	1	1
10.2.L	1	-1	-1	-1	-1	0	-1	1	-1	-1	-1	-1	-1	-1	-1	-1	1	-1	-1	-1	1	-1	-1	1	-1	-1	-1	-1	-1	-1	1	1	-1	1	-1	-1	-1	1	-1	1	2	-1	-1	-1	-1	-1	-1	-1	-1
10.3.L	1	2	2	1	1	0	2	-2	1	2	1	2	2	2	1	2	-2	1	1	1	-1	2	2	-1	1	2	1	2	1	1	-2	1	-1	-1	1	1	2	-2	2	-1	-1	-1	1	2	2	2	1	1	2
10.4.1	-1	1	1	-1	-1	0	1	-1	1	1	1	1	1	1	1	1	-1	-1	1	-1	-1	1	1	-1	1	1	1	1	1	1	-1	-1	-1	-1	1	1	1	-1	1	1	1	-1	1	1	1	1	-1	-1	1
11.1.L	2	1	2	1	2	0	1	-2	2	1	1	1	1	2	2	2	-2	1	2	1	-1	1	2	-1	2	1	1	2	1	1	0	2	-1	-2	2	1	2	-1	2	-1	-1	-1	2	2	2	2	1	2	2
11.2.1	1	1	1	1	1	0	1	-1	1	1	1	2	1	1	1	1	-1	1	1	1	-1	1	1	-1	1	1	1	1	1	1	-1	1	-1	-1	2	1	2	-2	2	-1	-1	-1	1	2	1	1	-1	1	1
11.5.1	1	1	1	2	1	0	1	-1	1	1	1	1	1	1	1	1	-1	1	1	1	-1	1	1	1	1	1	1	1	1	1	1	1	-1	-1	1	1	1	-1	1	-1	-1	-1	2	1	1	1	1	1	1
11.5.2	1	1	1	1	2	0	1	-1	1	1	1	1	1	1	1	1	-1	1	1	1	-1	1	1	1	1	1	1	1	1	1	1	1	-1	-1	1	1	1	-1	1	-1	-1	-1	1	1	1	1	1	1	1
11.5.3L	1	2	2	1	1	0	2	-1	2	2	1	2	2	1	2	2	-1	1	1	1	-2	2	2	-1	1	2	1	2	1	2	-1	-1	-1	-1	1	1	2	-2	2	-1	-1	-1	1	2	2	2	1	1	2
11.6.1	-1	1	-1	-1	-1	0	1	1	-1	1	1	1	1	-1	-1	-1	1	-1	-1	-1	-1	1	-1	-1	-1	-1	1	-1	-1	1	-1	-1	1	-1	-1	1	-1	-1	1	1	1	1	-1	1	-1	-1	-1	-1	-1
11.7.1	2	2	2	1	1	0	2	-2	2	2	2	2	2	2	2	2	-2	1	2	1	-1	2	2	1	2	2	1	2	2	1	-1	2	-1	-2	2	1	2	-2	2	-1	-1	-1	2	2	2	2	1	2	2
12.2.2	2	2	2	1	1	0	2	-2	2	2	2	2	2	2	2	2	-2	1	2	1	-2	2	2	1	2	2	1	2	2	1	-1	2	-1	-1	2	1	2	-2	2	-1	-1	-1	2	2	2	2	1	2	2
12.4.2	-1	-2	-2	-1	-1	0	-2	2	-2	-2	-2	-2	-2	-2	-2	-2	2	-1	-2	-1	2	-2	-2	-1	-2	-2	-1	-2	-2	-1	1	-1	1	1	-2	-1	-2	2	-2	1	1	1	-2	-2	-2	-2	-1	-1	-2
12.5.1	-1	1	-1	-1	-1	0	1	1	-1	1	1	1	1	-1	-1	-1	1	-1	-1	-1	-1	1	-1	-1	-1	-1	1	-1	-1	1	-1	-1	1	-1	-1	1	-1	-1	1	1	1	1	-1	1	-1	-1	-1	-1	-1
12.a.1	2	2	2	1	1	0	2	-1	2	2	2	2	2	2	2	2	-2	1	2	1	-2	2	2	1	2	2	1	2	1	1	-1	2	-1	-1	2	1	2	-2	2	-1	-1	-1	2	2	2	2	1	2	2
12.b.L	2	1	1	1	1	0	1	-1	1	1	1	1	1	1	1	1	-1	1	1	1	-1	1	1	-1	1	1	1	1	1	1	-1	1	-1	-1	1	1	1	-1	1	-1	-1	-1	1	1	1	1	-1	2	1
13.1.1	1	1	1	2	1	0	1	-1	1	1	1	1	1	1	1	1	-1	1	1	1	-1	1	1	1	1	1	1	1	1	1	1	1	-1	-1	1	1	1	-1	1	-1	-1	-1	2	1	1	1	1	1	1
13.1.3	0	0	0	0	0	0	0	0	0	0	0	0	0	0	0	0	0	0	0	0	0	0	0	0	0	0	0	0	0	0	0	0	0	0	0	0	0	0	0	0	0	0	0	0	0	0	0	0	0
13.2.2	-1	-2	-2	-1	-1	0	-2	1	-2	-2	-2	-2	-2	-2	-2	-2	2	-1	-2	-1	2	-2	-2	-1	-2	-2	-1	-2	-1	-2	1	-1	1	1	-2	-1	-2	2	-1	1	1	1	-1	-2	-2	-2	1	-1	-2
14.1.L	-1	1	1	1	1	0	1	-1	1	1	1	1	1	1	1	1	-1	-1	1	-1	-1	1	1	-1	1	1	1	1	1	1	-1	1	-1	-1	1	1	1	-1	1	-1	1	-1	1	1	1	1	1	1	1
14.5.1	-1	1	1	1	1	0	1	-1	1	1	1	1	1	1	1	1	-1	1	1	-1	-1	1	1	-1	1	1	1	1	-1	1	-1	-1	-1	-1	1	1	1	-1	1	-1	1	-1	1	1	1	1	1	1	1
14.a.1	-1	1	1	1	1	0	1	-1	1	1	1	1	1	1	1	1	-1	1	1	1	-1	2	1	-1	1	1	1	1	1	2	-1	-1	-1	-1	1	1	1	-1	1	-1	-1	-1	1	1	1	1	-1	1	1
15.1.1	1	2	2	1	1	0	2	-2	2	2	2	2	2	2	2	2	-2	1	2	1	-1	2	2	1	2	2	1	2	1	1	-1	1	-1	-1	2	1	2	-2	2	-1	-1	-1	2	2	2	2	1	2	2
15.1.2	1	2	1	1	1	0	2	-1	1	2	1	1	1	2	1	2	-2	1	1	1	-1	1	2	1	2	1	1	2	1	1	-1	1	-1	-1	2	1	2	-1	1	-1	-1	-1	1	1	2	2	1	2	2
15.2.1	1	1	1	1	1	0	1	-1	1	1	-1	1	1	1	1	1	-1	1	1	1	1	-1	1	1	1	1	1	1	1	-1	-1	1	1	1	1	-1	1	-1	1	-1	-1	1	1	1	1	1	1	1	1
15.3.1	1	2	2	1	1	0	2	-1	2	2	1	1	2	2	2	2	-2	2	2	1	-1	1	2	1	2	2	1	2	1	1	-1	1	-1	-1	2	1	2	-2	1	-1	-1	-1	2	2	2	2	1	1	2
15.a.1	-1	1	1	1	1	0	1	-1	1	1	1	1	1	1	1	1	-1	1	1	1	-1	1	1	-1	1	1	1	1	-1	1	-1	-1	-1	-1	1	1	1	-1	1	-1	-1	-1	1	1	1	1	-1	1	1
15.b.1	-1	-1	-1	-1	-1	0	-1	1	1	-1	1	1	-1	-1	1	-1	1	-1	1	-1	-1	1	-1	-1	-1	-1	1	-1	-1	1	-1	-1	1	-1	-1	1	-1	1	1	1	-1	1	-1	-1	-1	-1	-1	-1	-1
16.6.1	-1	-1	-1	-1	-1	0	-1	1	-1	-1	-1	-1	-1	-1	-1	-1	1	-1	-1	-1	1	-1	-1	1	-1	-1	-1	-1	-1	-1	1	-1	1	1	-1	-1	-1	1	-1	1	1	1	-1	-1	-1	-1	-1	-1	-1
16.7.1	-1	-2	-2	-1	-1	0	-2	2	-1	-2	-1	-2	-2	-2	-1	-2	2	-1	-1	-1	1	-2	-2	1	-1	-2	-1	-2	-1	-1	2	-1	1	1	-1	-1	-2	2	-2	1	1	1	-1	-2	-2	-2	-1	-1	-2
16.9.L	2	2	2	1	1	0	2	-2	2	2	2	2	2	2	2	2	-2	1	2	1	-1	2	2	1	2	2	1	2	2	1	-1	2	-1	-1	2	1	2	-2	2	-1	-1	-1	2	2	2	2	1	2	2
16.b.L	1	2	2	1	1	0	2	-2	1	2	1	2	2	2	1	2	-2	1	1	1	-1	2	2	-1	1	2	1	2	1	1	-2	1	-1	-1	1	1	2	-2	2	-1	-1	-1	1	2	2	2	1	1	2
17.1.1	-1	1	1	1	1	0	1	-1	1	1	1	2	1	1	1	1	-1	-1	1	-1	-1	1	1	-1	1	1	1	1	-1	1	-1	-1	-1	-1	1	1	1	-2	1	-1	-1	-1	1	1	1	1	-1	1	1
17.1.2	-1	1	1	1	1	0	1	-1	1	1	1	1	1	1	1	1	-1	1	1	1	-1	1	1	-1	1	1	1	1	-1	1	-1	-1	1	-1	1	1	1	-1	1	-1	-1	1	1	1	1	1	-1	1	1
17.3.1	-1	-2	-2	-1	-1	0	-2	1	-2	-2	-2	-2	-2	-2	-2	-2	2	-1	-2	-1	2	-2	-2	-1	-2	-2	-1	-2	-1	-1	1	-1	1	1	-2	-1	-2	2	-2	1	1	1	-2	-2	-2	-2	1	-1	-2
17.3.2	-2	-2	-2	-1	-1	0	-2	2	-2	-2	-2	-2	-2	-2	-2	-2	2	-1	-2	-1	2	-2	-2	-1	-2	-2	-1	-2	-1	-1	1	-2	1	2	-2	-1	-2	2	-2	1	1	1	-2	-2	-2	-2	-1	-2	-2
17.8.1	2	2	2	1	1	0	2	-2	1	2	1	1	2	2	1	2	-2	2	1	1	1	-1	2	1	2	1	-1	2	1	1	1	2	-1	-1	2	-1	2	-2	1	-1	1	-1	1	2	1	2	1	1	2
17.14.L	1	2	2	1	1	0	2	-1	2	2	2	2	2	2	2	2	-2	1	1	1	-2	2	2	1	2	2	1	2	1	1	-1	1	-1	-1	2	1	2	-2	2	-1	-1	-1	1	2	2	2	1	1	2
17.15.L	1	1	1	1	1	0	2	-1	1	2	1	1	2	1	1	1	-1	1	1	-1	-1	1	1	1	1	1	1	1	1	1	1	2	-1	-1	1	1	1	-1	1	-1	-1	-1	1	1	1	1	1	1	1
[truncated: 53 more columns]

## Sheet: Figure 1(b)
	Averaged R	Number of inciator pairs
Synergy	0.95	1023
Weak Synergy	0.54	2175
Trade-off	-0.94	374
Weak Trade-off	-0.46	1372

## Sheet: Figure 2(a)
	SDG1	SDG2	SDG3	SDG4	SDG5	SDG6	SDG7	SDG8	SDG9	SDG10	SDG11	SDG12	SDG13	SDG14	SDG15	SDG16	SDG17
SDG1	0.984416	0.948854	0.966059	0.96544	0.944911	0.958691	0.953318	0.976623	0.966522	0.944911	0.95218	0.970302	1		0.943765	0.974197	0.950996
SDG2		0.953618	0.938962	0.949154	0.944911	0.948232	0.938321	0.956969	0.965227	0.944911	0.931569	0.96176			0.924995	0.954169	0.90556
SDG3			0.933698	0.962554	0.942872	0.943132	0.937393	0.960729	0.956147	0.934112	0.935192	0.953079	0.946336	0.936842	0.92317	0.947546	0.935363
SDG4				0.99656	0.972456	0.958927	0.962573	0.982152	0.984393	0.944911	0.947844	0.986853		0.852632	0.927278	0.962862	0.948164
SDG5						0.944911	0.938612	0.944911	0.944911	1	0.929857	0.950202	0.940144		0.950542	0.963556	0.96147
SDG6						0.934188	0.938139	0.947323	0.957813	0.944911	0.934005	0.948445	0.887255		0.92426	0.949129	0.956368
SDG7							0.904845	0.946662	0.946786	0.938612	0.917026	0.942755			0.933663	0.955818	0.963855
SDG8									0.965602	0.944911	0.930554	0.998496		0.87193	0.926229	0.968505	0.92578
SDG9									0.958151	0.944911	0.928313	0.994987		0.960526	0.928076	0.969305	0.924158
SDG10											0.929857	0.944911			0.950542	0.972878	0.907115
SDG11											0.905497	0.944611	1	0.936842	0.92464	0.935955	0.946417
SDG12												0.995489	0.909774		0.93488	0.955121	0.945647
SDG13																	0.948872
SDG14															0.882353		0.87193
SDG15															0.907524	0.953783	0.8791
SDG16																0.945756	0.940019
SDG17																	0.972944

## Sheet: Figure 2(b)
	SDG1	SDG2	SDG3	SDG4	SDG5	SDG6	SDG7	SDG8	SDG9	SDG10	SDG11	SDG12	SDG13	SDG14	SDG15	SDG16	SDG17
SDG1	1	0.785714	0.866667	0.866667	0.4	1	1	1	0.9	1	1	0.777778	0.333333		1	0.714286	0.5
SDG2		0.833333	0.753846	0.833333	0.333333	0.857143	0.8125	0.857143	0.842105	0.75	0.846154	0.647059	0		0.909091	0.642857	0.5
SDG3			0.792453	0.763158	0.473684	0.875	0.878788	0.833333	0.794872	0.875	0.888889	0.611111	0.166667	1	0.892857	0.666667	0.477273
SDG4				0.75	0.333333	0.866667	0.909091	0.8	0.916667	0.5	0.846154	0.7	0	1	1	0.75	0.583333
SDG5					0	0.5	0.6	0.5	0.375	0.666667	0.571429	0.5	1		0.333333	0.5	0.375
SDG6						1	1	1	1	1	1	0.733333	0.25		1	0.727273	0.357143
SDG7							1	1	0.9	1	1	0.666667	0		1	0.666667	0.454545
SDG8								0	1	1	1	0.75	0	1	1	0.666667	0.666667
SDG9									1	1	1	0.666667	0	1	0.909091	0.666667	0.529412
SDG10											1	0.666667			1	0.666667	0.333333
SDG11											1	0.75	0.25	1	1	0.636364	0.444444
SDG12												0.333333	0.333333		0.666667	0.555556	0.583333
SDG13														0	0	0	0.666667
SDG14															1		1
SDG15															1	0.5	0.285714
SDG16																0.333333	0.5
SDG17																	0.4

## Sheet: Figure 2(c)
	SDG1	SDG2	SDG3	SDG4	SDG5	SDG6	SDG7	SDG8	SDG9	SDG10	SDG11	SDG12	SDG13	SDG14	SDG15	SDG16	SDG17
SDG1		0.916685	0.964912	0.861039	0.950464				0.987879			0.918182	0.894737			0.944911	0.948745
SDG2		0.881088	0.910921	0.914791	0.963483	0.884327	0.906837	0.881088	0.882006	0.945756	0.904664	0.927443	0.951662		0.863114	0.938794	0.950076
SDG3			0.949774	0.911567	0.964659	0.948826	0.949484	0.935965	0.937474	0.944911	0.946233	0.934811	0.914142		0.931099	0.94117	0.935983
SDG4				0.984416	0.976364	0.85	0.840602	0.875	0.975758	0.920161	0.86391	0.951614	0.896644			0.932536	0.984006
SDG5					0.944911	0.996078	0.984972	1	0.970279	0.944911	0.952477	0.966974			0.94022	0.977219	0.949894
SDG6												0.934133	0.927245			0.944911	0.945355
SDG7									0.868831			0.923445	0.933709			0.938612	0.925006
SDG8								0.998496				0.971429	0.948872			0.944911	0.976623
SDG9												0.966416	0.909474		1	0.944911	0.97983
SDG10												0.907115				1	0.944911
SDG11												0.892925	0.917706			0.929857	0.919708
SDG12												0.967669	0.946617		0.917449	0.937601	0.970171
SDG13														0.857895	0.936729	0.919422	0.881203
SDG14
SDG15																0.950542	0.929523
SDG16																0.972878	0.944813
SDG17																	0.936508

## Sheet: Figure 2(d)
	SDG1	SDG2	SDG3	SDG4	SDG5	SDG6	SDG7	SDG8	SDG9	SDG10	SDG11	SDG12	SDG13	SDG14	SDG15	SDG16	SDG17
SDG1	0	0.214286	0.133333	0.133333	0.6	0	0	0	0.1	0	0	0.222222	0.666667		0	0.285714	0.5
SDG2		0.166667	0.246154	0.166667	0.666667	0.142857	0.1875	0.142857	0.157895	0.25	0.153846	0.352941	1		0.0909091	0.357143	0.5
SDG3			0.207547	0.236842	0.526316	0.125	0.121212	0.166667	0.205128	0.125	0.111111	0.388889	0.833333	0	0.107143	0.333333	0.522727
SDG4				0.25	0.666667	0.133333	0.0909091	0.2	0.0833333	0.5	0.153846	0.3	1	0	0	0.25	0.416667
SDG5					1	0.5	0.4	0.5	0.625	0.333333	0.428571	0.5	0		0.666667	0.5	0.625
SDG6						0	0	0	0	0	0	0.266667	0.75		0	0.272727	0.642857
SDG7							0	0	0.1	0	0	0.333333	1		0	0.333333	0.545455
SDG8								1	0	0	0	0.25	1	0	0	0.333333	0.333333
SDG9									0	0	0	0.333333	1	0	0.0909091	0.333333	0.470588
SDG10											0	0.333333			0	0.333333	0.666667
SDG11											0	0.25	0.75	0	0	0.363636	0.555556
SDG12												0.666667	0.666667		0.333333	0.444444	0.416667
SDG13														1	1	1	0.333333
SDG14															0		0
SDG15															0	0.5	0.714286
SDG16																0.666667	0.5
SDG17																	0.6

## Sheet: Figure 3(a)
First	Second	Synergy_intensity
SDG1	SDG1	0.984416
SDG1	SDG2	0.745528
SDG2	SDG2	0.794682
SDG1	SDG3	0.837251
SDG2	SDG3	0.707833
SDG3	SDG3	0.739911
SDG1	SDG4	0.836715
SDG2	SDG4	0.790962
SDG3	SDG4	0.734581
SDG4	SDG4	0.74742
SDG1	SDG5	0.377964
SDG2	SDG5	0.31497
SDG3	SDG5	0.446623
SDG4	SDG5	0.324152
SDG5	SDG5
SDG1	SDG6	0.958691
SDG2	SDG6	0.81277
SDG3	SDG6	0.82524
SDG4	SDG6	0.83107
SDG5	SDG6	0.472456
SDG6	SDG6	0.934188
SDG1	SDG7	0.953318
SDG2	SDG7	0.762386
SDG3	SDG7	0.82377
SDG4	SDG7	0.875066
SDG5	SDG7	0.563167
SDG6	SDG7	0.938139
SDG7	SDG7	0.904845
SDG1	SDG8	0.976623
SDG2	SDG8	0.820259
SDG3	SDG8	0.800607
SDG4	SDG8	0.785722
SDG5	SDG8	0.472456
SDG6	SDG8	0.947323
SDG7	SDG8	0.946662
SDG8	SDG8
SDG1	SDG9	0.86987
SDG2	SDG9	0.812823
SDG3	SDG9	0.760014
SDG4	SDG9	0.90236
SDG5	SDG9	0.354342
SDG6	SDG9	0.957813
SDG7	SDG9	0.852108
SDG8	SDG9	0.965602
SDG9	SDG9	0.958151
SDG1	SDG10	0.944911
SDG2	SDG10	0.708683
SDG3	SDG10	0.817348
SDG4	SDG10	0.472456
SDG5	SDG10	0.666667
SDG6	SDG10	0.944911
SDG7	SDG10	0.938612
SDG8	SDG10	0.944911
SDG9	SDG10	0.944911
SDG10	SDG10
SDG1	SDG11	0.95218
SDG2	SDG11	0.78825
SDG3	SDG11	0.831282
SDG4	SDG11	0.802022
SDG5	SDG11	0.531347
SDG6	SDG11	0.934005
SDG7	SDG11	0.917026
SDG8	SDG11	0.930554
SDG9	SDG11	0.928313
SDG10	SDG11	0.929857
SDG11	SDG11	0.905497
SDG1	SDG12	0.75468
SDG2	SDG12	0.622315
SDG3	SDG12	0.582437
SDG4	SDG12	0.690797
SDG5	SDG12	0.475101
SDG6	SDG12	0.695526
SDG7	SDG12	0.628503
SDG8	SDG12	0.748872
SDG9	SDG12	0.663325
SDG10	SDG12	0.629941
SDG11	SDG12	0.708458
SDG12	SDG12	0.33183
SDG1	SDG13	0.333333
SDG2	SDG13
SDG3	SDG13	0.157723
SDG4	SDG13
SDG5	SDG13	0.940144
SDG6	SDG13	0.221814
SDG7	SDG13
SDG8	SDG13
SDG9	SDG13
SDG10	SDG13
SDG11	SDG13	0.25
SDG12	SDG13	0.303258
SDG13	SDG13
SDG1	SDG14
SDG2	SDG14
SDG3	SDG14	0.936842
SDG4	SDG14	0.852632
SDG5	SDG14
SDG6	SDG14
SDG7	SDG14
SDG8	SDG14	0.87193
SDG9	SDG14	0.960526
SDG10	SDG14
SDG11	SDG14	0.936842
SDG12	SDG14
SDG13	SDG14
SDG14	SDG14
SDG1	SDG15	0.943765
SDG2	SDG15	0.840905
SDG3	SDG15	0.824259
SDG4	SDG15	0.927278
SDG5	SDG15	0.316847
SDG6	SDG15	0.92426
SDG7	SDG15	0.933663
SDG8	SDG15	0.926229
SDG9	SDG15	0.843705
SDG10	SDG15	0.950542
SDG11	SDG15	0.92464
SDG12	SDG15	0.623254
SDG13	SDG15
SDG14	SDG15	0.882353
SDG15	SDG15	0.907524
SDG1	SDG16	0.695855
SDG2	SDG16	0.613394
SDG3	SDG16	0.631697
SDG4	SDG16	0.722147
SDG5	SDG16	0.481778
SDG6	SDG16	0.690276
SDG7	SDG16	0.637212
SDG8	SDG16	0.64567
SDG9	SDG16	0.646204
SDG10	SDG16	0.648585
SDG11	SDG16	0.595608
SDG12	SDG16	0.530623
SDG13	SDG16
SDG14	SDG16
SDG15	SDG16	0.476891
SDG16	SDG16	0.315252
SDG1	SDG17	0.475498
SDG2	SDG17	0.45278
SDG3	SDG17	0.446423
SDG4	SDG17	0.553096
SDG5	SDG17	0.360551
SDG6	SDG17	0.34156
SDG7	SDG17	0.438116
SDG8	SDG17	0.617187
SDG9	SDG17	0.48926
SDG10	SDG17	0.302372
SDG11	SDG17	0.42063
SDG12	SDG17	0.551627
SDG13	SDG17	0.632581
SDG14	SDG17	0.87193
SDG15	SDG17	0.251171
SDG16	SDG17	0.470009
SDG17	SDG17	0.389177

## Sheet: Figure 3(b)
First	Second	Tradeoff_intensity
SDG1	SDG1
SDG1	SDG2	0.196433
SDG2	SDG2	0.146848
SDG1	SDG3	0.128655
SDG2	SDG3	0.224227
SDG3	SDG3	0.197123
SDG1	SDG4	0.114805
SDG2	SDG4	0.152465
SDG3	SDG4	0.215898
SDG4	SDG4	0.246104
SDG1	SDG5	0.570279
SDG2	SDG5	0.642322
SDG3	SDG5	0.507715
SDG4	SDG5	0.650909
SDG5	SDG5	0.944911
SDG1	SDG6
SDG2	SDG6	0.126332
SDG3	SDG6	0.118603
SDG4	SDG6	0.113333
SDG5	SDG6	0.498039
SDG6	SDG6
SDG1	SDG7
SDG2	SDG7	0.170032
SDG3	SDG7	0.115089
SDG4	SDG7	0.0764183
SDG5	SDG7	0.393989
SDG6	SDG7
SDG7	SDG7
SDG1	SDG8
SDG2	SDG8	0.12587
SDG3	SDG8	0.155994
SDG4	SDG8	0.175
SDG5	SDG8	0.5
SDG6	SDG8
SDG7	SDG8
SDG8	SDG8	0.998496
SDG1	SDG9	0.0987879
SDG2	SDG9	0.139264
SDG3	SDG9	0.192302
SDG4	SDG9	0.0813131
SDG5	SDG9	0.606424
SDG6	SDG9
SDG7	SDG9	0.0868831
SDG8	SDG9
SDG9	SDG9
SDG1	SDG10
SDG2	SDG10	0.236439
SDG3	SDG10	0.118114
SDG4	SDG10	0.460081
SDG5	SDG10	0.31497
SDG6	SDG10
SDG7	SDG10
SDG8	SDG10
SDG9	SDG10
SDG10	SDG10
SDG1	SDG11
SDG2	SDG11	0.139179
SDG3	SDG11	0.105137
SDG4	SDG11	0.132909
SDG5	SDG11	0.408204
SDG6	SDG11
SDG7	SDG11
SDG8	SDG11
SDG9	SDG11
SDG10	SDG11
SDG11	SDG11
SDG1	SDG12	0.20404
SDG2	SDG12	0.327333
SDG3	SDG12	0.363538
SDG4	SDG12	0.285484
SDG5	SDG12	0.483487
SDG6	SDG12	0.249102
SDG7	SDG12	0.307815
SDG8	SDG12	0.242857
SDG9	SDG12	0.322139
SDG10	SDG12	0.302372
SDG11	SDG12	0.223231
SDG12	SDG12	0.645113
SDG1	SDG13	0.596491
SDG2	SDG13	0.951662
SDG3	SDG13	0.761785
SDG4	SDG13	0.896644
SDG5	SDG13
SDG6	SDG13	0.695433
SDG7	SDG13	0.933709
SDG8	SDG13	0.948872
SDG9	SDG13	0.909474
SDG10	SDG13
SDG11	SDG13	0.68828
SDG12	SDG13	0.631078
SDG13	SDG13
SDG1	SDG14
SDG2	SDG14
SDG3	SDG14
SDG4	SDG14
SDG5	SDG14
SDG6	SDG14
SDG7	SDG14
SDG8	SDG14
SDG9	SDG14
SDG10	SDG14
SDG11	SDG14
SDG12	SDG14
SDG13	SDG14	0.857895
SDG14	SDG14
SDG1	SDG15
SDG2	SDG15	0.0784649
SDG3	SDG15	0.0997606
SDG4	SDG15
SDG5	SDG15	0.626813
SDG6	SDG15
SDG7	SDG15
SDG8	SDG15
SDG9	SDG15	0.0909091
SDG10	SDG15
SDG11	SDG15
SDG12	SDG15	0.305816
SDG13	SDG15	0.936729
SDG14	SDG15
SDG15	SDG15
SDG1	SDG16	0.269975
SDG2	SDG16	0.335284
SDG3	SDG16	0.313723
SDG4	SDG16	0.233134
SDG5	SDG16	0.48861
SDG6	SDG16	0.257703
SDG7	SDG16	0.312871
SDG8	SDG16	0.31497
SDG9	SDG16	0.31497
SDG10	SDG16	0.333333
SDG11	SDG16	0.33813
SDG12	SDG16	0.416712
SDG13	SDG16	0.919422
SDG14	SDG16
SDG15	SDG16	0.475271
SDG16	SDG16	0.648585
SDG1	SDG17	0.474372
SDG2	SDG17	0.475038
SDG3	SDG17	0.489264
SDG4	SDG17	0.410003
SDG5	SDG17	0.593684
SDG6	SDG17	0.607728
SDG7	SDG17	0.504549
SDG8	SDG17	0.325541
SDG9	SDG17	0.461097
SDG10	SDG17	0.629941
SDG11	SDG17	0.510949
SDG12	SDG17	0.404238
SDG13	SDG17	0.293734
SDG14	SDG17
SDG15	SDG17	0.663945
SDG16	SDG17	0.472407
SDG17	SDG17	0.561905

## Sheet: Figure 4(a)
Provinces	Anhui	Beijing	Chongqing	Fujian	Gansu	Guangdong	Guangxi	Guizhou	Hainan	Hebei	Heilongjiang	Henan	Hubei	Hunan	Inner_Mongolia	Jiangsu	Jiangxi	Jilin	Liaoning	Ningxia	Qinghai	Shaanxi	Shandong	Shanghai	Shanxi	Sichuan	Tianjin	Tibet	Xinjiang	Yunnan	Zhejiang
SDG1	1	1	0.971718	1	1	1	1	0.992072	1	1	0.998372	0.970313	0.991954	1	0.992277	0.989924	0.986374	0.988615	1	0.995586	1	1	0.991288	0.968587	1	0.983438	0.666432	0.976934	0.993907	1	0.985215
SDG2	0.949909	0.522459	0.968078	0.801062	0.979676	0.635925	0.764776	0.925197	0.793069	0.941771	0.976717	1	0.633908	0.721029	0.634107	0.664245	0.944974	0.731335	0.953438	0.759635	0.919019	0.953273	0.979821	0.103087	0.947977	0.957565	0.502558	0.815268	0.767614	0.780301	0.648766
SDG3	0.790689	0.73983	0.765757	0.852794	0.85131	0.851571	0.759856	0.77318	0.842565	0.81131	0.790607	0.964444	0.752502	0.735825	0.889209	0.796603	0.746701	0.818401	0.70528	0.830253	0.748661	0.848236	0.813256	0.864218	0.856341	0.853537	0.712266	0.630792	0.89165	0.971778	0.855002
SDG4	0.693185	0.790972	0.697643	0.922683	0.87741	0.874846	0.896971	0.822116	0.759219	0.91218	0.666191	0.905245	0.770277	0.788103	0.721296	0.965609	0.990721	0.698175	0.510826	0.98486	0.700453	0.789627	0.899472	0.72674	0.604834	1	0.550052	1	1	0.817588	0.572697
SDG5	0.0746616	0.2077	0.695099	0.512714	0.101281	0.476596	0.16864	0.446725	0.147822	0.24598	0.889392	0.214291	0.488826	0.491459	0.749423	0.194259	0.160349	0.847405	0.0986819	0.721797	0.162518	0.492991	0.101656	0.0930072	0.0808163	0.0625775	0.762757	0.232822	0.0690426	0.408075	0.135005
SDG6	0.961813	0.985686	1	0.930549	0.972935	0.988035	0.989073	1	0.992648	0.951839	1	0.976719	1	0.986934	0.953808	1	0.996536	0.970503	0.972066	1	0.933217	0.98621	1	1	0.960395	0.983452	1	0.759243	0.978175	0.991633	1
SDG7	0.993734	0.802661	0.987029	0.851854	0.979407	0.867194	0.971503	0.994006	0.772079	0.934007	0.974888	0.993619	0.97265	0.959208	0.984171	0.989916	1	0.989143	0.952081	0.852742	0.762134	0.891243	0.918012	0.770836	0.989268	0.973673	0.838371		0.827067	0.806332	0.97771
SDG8	0.947729	0.558642	0.842907	0.837221	0.917201	0.709347	0.905593	0.909839	0.756594	0.94714	0.945721	0.918048	0.898663	0.922583	0.924446	0.922456	0.92611	0.958642	0.809499	0.829714	0.857996	0.881664	0.87918	0.731026	0.888028	0.852005	0.851703	0.788874	0.818181	0.825488	0.890309
SDG9	0.996301	0.542082	0.947957	0.962628	0.917302	0.985049	0.896732	0.925826	0.740388	0.936076	0.695068	0.916173	0.948327	0.96179	0.941414	0.973281	0.958629	0.930259	0.855625	0.96379	0.971792	0.838658	0.789215	0.561377	0.939564	0.955734	0.675246	0.744071	0.950277	0.922881	0.977223
SDG10	0.0408894	0.195764	0.793149	0.878983	0.0871104	0.848184	0.100102	0.826912	0.102412	0.841069	0.885362	0.351594	0.770809	0.820586	0.88649	0.0348767	0.0944697	0.182721	0.0756062	0.896867	0.360356	0.793163	0.0137269	0.0614503	0.0460859	0.0406729	0.753957	0.0814957	0.0413108	0.819674	0.133026
SDG11	0.950874	0.967842	0.942155	0.981359	0.974056	0.955555	0.968592	0.979731	0.739468	0.958194	0.975272	0.983656	0.987196	0.995961	1	0.982688	0.995311	1	0.973758	0.982289	0.92981	0.956542	0.962813	0.980273	0.96279	0.913491	0.644603	0.775513	0.94831	0.907006	0.976036
SDG12	0.85258	0.569825	0.942893	0.656388	0.914914	0.656025	0.947877	0.970642	0.838451	0.729514	0.730819	0.729181	0.776742	0.719233	0.881472	0.677986	0.655917	0.635157	0.782011	0.831316	0.910106	0.633848	0.71527	0.753691	0.910682	0.946337	0.855591	0.925839	0.985963	0.759204	0.682128
SDG13	0.0779011	0.221399	0.688412	0.161611	0.0894242	0.176188	0.441665	0.122296	0.179434	0.254625	0.17323	0.124084	0.159724	0.234747	0.106528	0.193739	0.143429	0.247612	0.112583	0.118803	0.126486	0.106418	0.13446	0.315745	0.148064	0.151977	0.177331	0.1665	0.127814	0.162149	0.173484
SDG14				0.682015		0.837389	0.146271		0.791686	0.0319984						0.0689347			0.077513				0.331553	0.0658834			0.268334				0.783447
SDG15	0.894448	0.983853	0.901684	0.894989	0.919432	0.966049	0.900945	0.918253	0.852237	0.603507	0.954332	0.900198	0.892541	0.496855	0.911754	0.730883	0.593469	0.612644	0.927718	0.869312	0.880346	0.866952	0.607309	0.972441	0.604043	0.944787	0.928654	0.894777	0.628594	0.857032	0.909706
SDG16	0.386781	0.539961	0.957979	0.961663	0.951485	0.500882	0.979661	0.973808	0.95422	0.786354	0.821334	0.499311	0.965869	0.809386	0.979832	0.150443	0.937961	0.24439	0.735896	0.983817	0.776311	0.929232	0.0757256	0.121895	0.423256	0.418337	0.700343	0.624939	0.530852	0.885445	0.505625
SDG17	0.974158	0.770058	0.703384	0.484587	0.703318	0.442796	0.635602	0.765667	0.559899	0.790784	0.829829	0.955204	0.893846	0.492608	0.898145	0.505693	0.958011	0.768777	0.86836	0.934963	0.508398	0.786579	0.738096	0.424351	0.991175	0.909239	0.621216	0.936657	0.920519	0.808418	0.667864

## Sheet: Figure 4(b)
Provinces	Anhui	Beijing	Chongqing	Fujian	Gansu	Guangdong	Guangxi	Guizhou	Hainan	Hebei	Heilongjiang	Henan	Hubei	Hunan	Inner_Mongolia	Jiangsu	Jiangxi	Jilin	Liaoning	Ningxia	Qinghai	Shaanxi	Shandong	Shanghai	Shanxi	Sichuan	Tianjin	Tibet	Xinjiang	Yunnan	Zhejiang
SDG1	0.38012	0.577393	0.182308	0.309577	0.353098	0.43885	0.344265	0.205884	0.390503	0.338602	0.29735	0.202049	0.382433	0.372801	0.311393	0.610023	0.383386	0.315455	0.366698	0.222792	0.258204	0.256313	0.409732	0.331287	0.412302	0.320488	0.403667	0.160475	0.513884	0.241821	0.415785
SDG2	0.449086	0.767517	0.225372	0.472763	0.433205	0.8045	0.610246	0.347443	0.600755	0.530853	0.261146	0.135521	1	0.646879	0.770677	0.823203	0.471174	0.550756	0.496546	0.496674	0.409183	0.379569	0.485957	0.896814	0.500658	0.347893	1	0.350858	0.704149	0.487444	0.743162
SDG3	0.563772	0.768372	0.647167	0.520592	0.522409	0.583944	0.612015	0.491568	0.57768	0.742292	0.641184	0.341745	0.632656	0.5764	0.461615	0.770165	0.629937	0.669784	0.705499	0.445671	0.429356	0.458091	0.57605	0.727653	0.549136	0.428952	0.603579	1	0.590485	0.303287	0.526081
SDG4	0.719257	0.662444	0.911205	0.432206	0.513099	0.614176	0.424348	0.477069	0.590612	0.282944	0.781819	0.229223	0.624733	0.510064	0.580547	0.728061	0.450252	0.781773	0.874143	0.36843	0.512131	0.462025	0.514209	0.796563	0.862863	0.236758	0.834409	0.129796	0.50969	0.348629	0.765363
SDG5	1	0.934961	0.354412	1	1	0.978569	1	1	1	1	0.114365	0.24383	0.883865	1	0.317557	1	0.843284	0.270953	1	0.218104	0.117491	0.609949	1	0.883012	0.956968	1	0.375669	0.469149	0.977626	1	1
SDG6	0.45173	0.567697	0.18664	0.437829	0.418499	0.503591	0.431364	0.310997	0.440569	0.184448	0.228287	0.172225	0.330306	0.431485	0.373239	0.699944	0.458319	0.315477	0.450064	0.297146	0.417698	0.355303	0.475592	0.659274	0.524336	0.344565	0.41598	0.89076	0.516051	0.177088	0.487387
SDG7	0.429119	0.589302	0.183342	0.259381	0.432067	0.427501	0.478627	0.318771	0.446979	0.343718	0.246752	0.167712	0.494308	0.31285	0.343412	0.560441	0.454457	0.287836	0.476955	0.286414	0.215402	0.363812	0.439349	0.680155	0.501594	0.32009	0.376096	0.157883	0.206524	0.35774	0.450815
SDG8	0.412513	1	1	0.373362	0.53858	0.63466	0.432987	0.397583	0.651396	0.547388	0.320039	0.234607	0.596617	0.481622	0.380348	0.620182	0.485844	0.347704	0.694584	0.610472	0.477179	0.472694	0.569047	0.703167	0.602488	0.578822	0.508997	0.923577	0.54376	0.410831	0.546917
SDG9	0.434357	0.777809	0.267291	0.409569	0.450198	0.477784	0.487341	0.343779	0.615813	0.57555	1	0.313849	0.510243	0.436758	0.400132	0.702138	0.47341	0.559553	0.606416	0.316416	0.27833	0.472608	0.654887	0.845433	0.48381	0.35084	0.674415	0.170921	0.53751	0.347667	0.489284
SDG10		0.960497	0.0431843	0.294791		0.301808		0.255354		0.114426	0.150608		0.278292	0.302827	0.127209	0.194388				0.0132177	0.117491	0.294678	0.0130424	0.930057			0.399118	0.469149	1	0.0939826
SDG11	0.391454	0.572521	0.205397	0.30277	0.394763	0.460187	0.347899	0.0841356	0.0908387	0.417061	0.244438	0.222076	0.327368	0.333391	0.265519	0.64913	0.304679	0.233709	0.425013	0.221882	0.209355	0.28498	0.419556	0.659226	0.441883	0.404552	0.407046	0.240657	0.55732	0.158839	0.412393
SDG12	0.508398	0.993072	0.195345	0.722059	0.485117	0.813139	0.382336	0.304808	0.413604	0.77475	0.766439	0.422193	0.825816	0.629853	0.438675	0.797803	0.741458	1	0.478801	0.304031	0.351563	0.69088	0.637355	0.69078	0.581801	0.405148	0.328514	0.262503	0.554526	0.518412	0.674746
SDG13	0.94986		0.209514	0.931398	0.996866	0.86706	0.640764	0.906698	0.957154	0.622391	0.483127	0.298206	0.769242	0.582792	1	0.949113	1	0.475711	0.953934	1	0.756993	1	0.967106		1	0.0665065	0.423222		0.924284	0.573299	0.848394
SDG14				0.0601578		0.424677	0.0533143		0.426303	0.0774915						0.57552							0.0323072				0.855983				0.495643
SDG15	0.474113	0.58936	0.264217	0.441014	0.445802	0.499929	0.439761	0.353831	0.565973	0.761921	0.23176	0.292748	0.346822	0.879351	0.400173	0.603781	0.673724	0.997698	0.474798	0.404552	0.217682	0.351077	0.731177	0.54939	0.762399	0.349198	0.453322	0.1932	0.893862	0.240265	0.513958
SDG16	0.0810899	0.921426	0.1121	0.379314	0.32751	0.935434	0.28791	0.30677	0.379407	0.196776	0.232618	1	0.228956	0.333849	0.336475	0.904103	0.312285		0.116064	0.27106	0.277154	0.309093	0.143953	0.860163	0.567129	0.956969	0.425887	0.364058	0.913851	0.136899	0.552957
SDG17	0.376105	0.666432	0.307484	0.69722	0.544312	1	0.61955	0.428352	0.829172	0.401029	0.515359	0.364975	0.403298	0.894984	0.428942	0.826627	0.459128	0.57218	0.277928	0.325077	1	0.141123	0.626036	1	0.425931	0.401264	0.636115	0.125632	0.583456	0.364249	0.687606

[truncated: 10 more sheets: Figure 4(c), Figure 4(d), Figure 5(a), Figure 5(b), Figure 6(a), Figure 6(b), Figure 7(a), Figure 7(b), Figure 7(c), Figure 7(d)]
