# Supplementary material for: Intranational synergies and trade-offs reveal common and differentiated priorities of sustainable development goals in China
Source: Nat Commun. 2024 Mar 13;15:2251. doi: 10.1038/s41467-024-46491-6 (PMC10937989; doi:10.1038/s41467-024-46491-6)
Supplement: Supplementary file 7 — Supplementary Data 4 [file 41467_2024_46491_MOESM7_ESM.xlsx]

## Sheet: Introduction
For each sheet: Row2: row104, Synergy (Bonferroni p<0.05 and ABS(R)>0.6) Row109: row211, Weak Synergy (Bonferroni p>=0.05 or ABS(R)<=0.6) Row:216: row318, Weak Trade-off (Bonferroni p>=0.05 or ABS(R)<=0.6) Row323: row425, Trade-off (Bonferroni p<0.05 and ABS(R)>0.6) Row430: row532, The synergy and trade-off at the indicator level It includes: National, Anhui, Beijing, Chongqing, Fujian, Gansu, Gu…

## Sheet: National
Synergy (Bonferroni p<0.05 and ABS(R)>0.6)
	1.2.1	1.3.1	1.4.1	1.5.1	1.5.2	1.5.4	2.1.2	2.2.1	2.2.2	2.3.1	2.4.1	2.a.L	3.1.1	3.1.2	3.2.1	3.2.2	3.3.1	3.3.2	3.3.3	3.3.4	3.4.L	3.6.1	3.8.1	3.8.2	3.9.1	3.b.2	3.b.3	3.c.1	4.1.1	4.1.2	4.3.1	4.4.1	4.5.1	4.6.1	4.a.L	4.b.L	4.c.1	5.3.2	5.5.1	5.5.2L	5.a.1	5.b.L	6.1.1	6.2.1	6.3.1	6.4.1	6.4.2	6.6.1	7.1.2
1.2.1		1	1				0.987879			0.987879			1	0.987804		0.987879		1					1					1				1			1		1							1		1			1
1.3.1	1		0.953247				0.981818		0.953468	0.988312	0.92782	0.971104	0.979221	0.995604	0.953468	0.994737			0.899343			0.877922	0.998246		0.973684	0.937662		1	0.951049	0.82987		0.987879			0.98968		1		0.944911				0.9	0.997059	0.994737	1		0.89607	0.990977
1.4.1	1	0.953247					0.903896		0.953468	0.915584	0.866165		0.916883	0.995604	0.953468	0.994737			0.899343			0.851948	0.998246		0.973684	0.948052		1	0.951049	0.863636		0.987879			0.98968		1		0.944911				0.9	0.997059	0.994737	1		0.89607	0.953383
1.5.1																																											0.887255
1.5.2
1.5.4
2.1.2	0.987879	0.981818	0.903896						0.954346	0.990909	0.944361	0.973168	0.988312	0.985032	0.954346	0.978947			0.890552			0.85974	0.987719		0.945614	0.918182		0.989474				0.975758			0.96904		0.987616		0.944911				0.889474	0.976471	0.982456	0.989474		0.89607	0.983459
2.2.1																	0.875823
2.2.2		0.953468	0.953468				0.954346			0.949079	0.977273	0.922738	0.942933	0.947537	1	0.944689			0.882975			0.86216	0.950834		0.913082	0.899035		0.953468		0.901668					0.934918		0.945248						0.855136	0.944813	0.946445	0.953468			0.948201
2.3.1	0.987879	0.988312	0.915584				0.990909		0.949079		0.938346	0.993808	0.988312	0.991199	0.949079	0.991228			0.894947			0.871429	0.996491		0.97193	0.92987		0.998246	0.958042			0.975758			0.987616		0.997936		0.944911				0.894737	0.994118	0.989474	0.998246			0.993985
2.4.1		0.92782	0.866165				0.944361		0.977273	0.938346		0.892157	0.92782	0.904576	0.977273	0.909185			0.882569				0.915377		0.880289	0.857143		0.917441		0.857143					0.894608		0.901961								0.905057	0.917441			0.929825
2.a.L		0.971104					0.973168		0.922738	0.993808	0.892157		0.971104	0.982353	0.922738	0.976471						0.933953	0.982353		0.938235	0.894737		0.982353							0.967647		0.982353		0.944911					0.979412	0.973529	0.982353			0.977941
3.1.1	1	0.979221	0.916883				0.988312		0.942933	0.988312	0.92782	0.971104		0.985032	0.942933	0.984211			0.909892			0.855844	0.987719		0.957895	0.92987		0.989474	0.951049			0.987879			0.977296		0.987616		0.944911				0.908772	0.976471	0.984211	0.989474		0.89607	0.980451
3.1.2	0.987804	0.995604	0.995604				0.985032		0.947537	0.991199	0.904576	0.982353	0.985032		0.947537	0.99208			0.892717				0.995604		0.969172	0.963005		0.995604				0.969223			0.987593		0.997934		0.944911				0.895163	0.997059	0.990318	0.995604		0.898717	0.990318
3.2.1		0.953468	0.953468				0.954346		1	0.949079	0.977273	0.922738	0.942933	0.947537		0.944689			0.882975			0.86216	0.950834		0.913082	0.899035		0.953468		0.901668					0.934918		0.945248						0.855136	0.944813	0.946445	0.953468			0.948201
3.2.2	0.987879	0.994737	0.994737				0.978947		0.944689	0.991228	0.909185	0.976471	0.984211	0.99208	0.944689				0.887035			0.859649	0.996491		0.973684	0.947368		0.994737				0.987879			0.993808		0.995872		0.926013				0.907018	0.991176	0.994737	0.994737		0.89607	0.989474
3.3.1								0.875823																														1
3.3.2	1																															0.987879																0.89607
3.3.3		0.899343	0.899343				0.890552		0.882975	0.894947	0.882569		0.909892	0.892717	0.882975	0.887035							0.895826		0.858903	0.884398		0.899343									0.881534								0.90198	0.899343			0.909892
3.3.4
3.4.L																																						0.947059
3.6.1		0.877922	0.851948				0.85974		0.86216	0.871429		0.933953	0.855844		0.86216	0.859649							0.849123			0.842857		0.852632		0.825974							0.863777		0.907115					0.920588	0.875439	0.852632			0.866165
3.8.1	1	0.998246	0.998246				0.987719		0.950834	0.996491	0.915377	0.982353	0.987719	0.995604	0.950834	0.996491			0.895826			0.849123			0.97193	0.952632		0.998246				1			0.98968		1		0.944911				0.898246	0.997059	0.992982	0.998246		0.89607	0.992982
3.8.2
3.9.1		0.973684	0.973684				0.945614		0.913082	0.97193	0.880289	0.938235	0.957895	0.969172	0.913082	0.973684			0.858903				0.97193			0.912281		0.973684				0.987879			0.971104		0.96904						0.921053	0.961765	0.968421	0.973684			0.973684
3.b.2		0.937662	0.948052				0.918182		0.899035	0.92987	0.857143	0.894737	0.92987	0.963005	0.899035	0.947368			0.884398			0.842857	0.952632		0.912281			0.959649							0.93808		0.952528		0.926013					0.944118	0.950877	0.959649			0.942857
3.b.3
3.c.1	1	1	1				0.989474		0.953468	0.998246	0.917441	0.982353	0.989474	0.995604	0.953468	0.994737			0.899343			0.852632	0.998246		0.973684	0.959649			0.951049			0.987879			0.98968		1		0.944911				0.9	0.997059	0.994737	1		0.89607	0.994737
4.1.1		0.951049	0.951049							0.958042			0.951049															0.951049																		0.951049			0.951049
4.1.2		0.82987	0.863636						0.901668		0.857143				0.901668							0.825974
4.3.1
4.4.1	1	0.987879	0.987879				0.975758			0.975758			0.987879	0.969223		0.987879		0.987879					1		0.987879			0.987879							1		1							1		0.987879			0.987879
4.5.1																																										1
4.6.1
4.a.L	1	0.98968	0.98968				0.96904		0.934918	0.987616	0.894608	0.967647	0.977296	0.987593	0.934918	0.993808							0.98968		0.971104	0.93808		0.98968				1					0.98968						0.909185	0.979412	0.983488	0.98968		0.89607	0.97936
4.b.L
4.c.1	1	1	1				0.987616		0.945248	0.997936	0.901961	0.982353	0.987616	0.997934	0.945248	0.995872			0.881534			0.863777	1		0.96904	0.952528		1				1			0.98968				0.944911				0.882353	0.997059	0.993808	1		0.89607	0.993808
5.3.2																	1				0.947059
5.5.1		0.944911	0.944911				0.944911			0.944911		0.944911	0.944911	0.944911		0.926013						0.907115	0.944911			0.926013		0.944911									0.944911							0.944911	0.944911	0.944911			0.944911
5.5.2L
5.a.1
5.b.L																																	1
6.1.1		0.9	0.9	0.887255			0.889474		0.855136	0.894737			0.908772	0.895163	0.855136	0.907018							0.898246		0.921053			0.9							0.909185		0.882353								0.905263	0.9		0.89607	0.891228
6.2.1	1	0.997059	0.997059				0.976471		0.944813	0.994118		0.979412	0.976471	0.997059	0.944813	0.991176						0.920588	0.997059		0.961765	0.944118		0.997059				1			0.979412		0.997059		0.944911						0.988235	0.997059			0.997059
6.3.1		0.994737	0.994737				0.982456		0.946445	0.989474	0.905057	0.973529	0.984211	0.990318	0.946445	0.994737			0.90198			0.875439	0.992982		0.968421	0.950877		0.994737							0.983488		0.993808		0.944911				0.905263	0.988235		0.994737		0.89607	0.989474
6.4.1	1	1	1				0.989474		0.953468	0.998246	0.917441	0.982353	0.989474	0.995604	0.953468	0.994737			0.899343			0.852632	0.998246		0.973684	0.959649		1	0.951049			0.987879			0.98968		1		0.944911				0.9	0.997059	0.994737			0.89607	0.994737
6.4.2
6.6.1		0.89607	0.89607				0.89607						0.89607	0.898717		0.89607		0.89607					0.89607					0.89607							0.89607		0.89607						0.89607		0.89607	0.89607			0.89607
7.1.2	1	0.990977	0.953383				0.983459		0.948201	0.993985	0.929825	0.977941	0.980451	0.990318	0.948201	0.989474			0.909892			0.866165	0.992982		0.973684	0.942857		0.994737	0.951049			0.987879			0.97936		0.993808		0.944911				0.891228	0.997059	0.989474	0.994737		0.89607
7.2.1	0.975758	0.874026	0.9				0.863636		0.869184	0.85974			0.887013	0.916308	0.869184	0.905263			0.941541				0.919298		0.901754	0.833766		0.921053				0.975758			0.865841		0.907121		0.926013				0.85614		0.915789	0.921053			0.867669
7.3.1	1	0.974436	0.911278				0.981955		0.932852	0.981955	0.910526	0.964912	0.998496	0.985524	0.932852	0.983488			0.89395			0.858647	0.987616		0.950464	0.921805		0.987616				1			0.977296		0.987616		0.944911				0.892673	0.976471	0.981424	0.987616		0.89607	0.970175
8.1.1
8.2.1
8.4.2	1	0.98961	0.916883				0.992208		0.953468	0.998701	0.93985	0.987616	0.98961	0.995604	0.953468	0.994737			0.899343			0.87013	0.998246		0.973684	0.932468		1	0.951049			0.987879			0.98968		1		0.944911				0.9	0.997059	0.994737	1		0.89607	0.995489
8.8.1												0.869969
8.9.1	1																																															0.89607
9.1.2
9.2.1
9.2.2												0.886481										0.915584
9.3.1
9.4.1	1	0.981955	0.903759				0.992481		0.936984	0.989474	0.919298	0.975232	0.996992	0.989661	0.936984	0.985552			0.885673			0.864662	0.991744		0.954592	0.912782		0.991744				1			0.97936		0.991744		0.944911				0.890609	0.985294	0.985552	0.991744		0.89607	0.982456
9.5.1	1	0.98961	0.916883				0.992208		0.953468	0.998701	0.93985	0.987616	0.98961	0.995604	0.953468	0.994737			0.899343			0.87013	0.998246		0.973684	0.932468		1	0.951049			0.987879			0.98968		1		0.944911				0.9	0.997059	0.994737	1		0.89607	0.995489
9.5.2	1	0.98961	0.916883				0.992208		0.953468	0.998701	0.93985	0.987616	0.98961	0.995604	0.953468	0.994737			0.899343			0.87013	0.998246		0.973684	0.932468		1	0.951049			0.987879			0.98968		1		0.944911				0.9	0.997059	0.994737	1		0.89607	0.995489
9.c.1																																												1
10.2.L																																									1
10.3.L		0.944911	0.944911				0.944911			0.944911		0.944911	0.944911	0.944911		0.926013						0.907115	0.944911			0.926013		0.944911									0.944911		1					0.944911	0.944911	0.944911			0.944911
10.4.1
11.1.L	1		0.917293		0.891176				0.92872					0.978229	0.92872	0.981424			0.887742				0.981424		0.95872			0.983488				0.987879			0.977941		0.980392		0.922491				0.894737	0.960714	0.977296	0.983488		0.908295	0.914035
11.2.1												0.976471																							0.921569		0.940144		0.944911					0.961765
11.5.1				1																																							0.887255
11.5.2					1
11.5.3L		0.877922	0.851948				0.85974		0.86216	0.871429		0.933953	0.855844		0.86216	0.859649						1	0.849123			0.842857		0.852632		0.825974							0.863777		0.907115					0.920588	0.875439	0.852632			0.866165
11.6.1
11.7.1	1	0.998496	0.984962				0.981955		0.953468	0.989474	0.919298	0.970588	0.983459	0.995604	0.953468	0.994737			0.899343			0.869173	0.998246		0.973684	0.954887		1	0.951049			0.987879			0.98968		1		0.944911				0.9	0.997059	0.994737	1		0.89607	0.984962
12.2.2	1	0.98961	0.916883				0.992208		0.953468	0.998701	0.93985	0.987616	0.98961	0.995604	0.953468	0.994737			0.899343			0.87013	0.998246		0.973684	0.932468		1	0.951049			0.987879			0.98968		1		0.944911				0.9	0.997059	0.994737	1		0.89607	0.995489
12.4.2								0.880211									0.966667				0.863158																	0.960784
12.5.1
12.a.1	0.987879	0.989474	0.908271				0.98797		0.941116	0.993985	0.922807	0.981424	0.980451	0.993797	0.941116	0.98968			0.877396			0.875188	0.995872		0.966976	0.914286		0.995872				1			0.983488		0.995872		0.944911				0.876161	0.991176	0.98968	0.995872		0.89607	0.989474
12.b.L	1																																															0.89607
13.1.1				1																																							0.887255
13.1.3
13.2.2																	0.929825				0.962848																	0.940144
14.1.L
14.5.1
14.a.1																						0.936842								0.852632
15.1.1		0.975579	0.975579				0.959394		0.938188	0.975579	0.90147	0.961769	0.962991	0.969049	0.938188	0.975579			0.8777			0.85779	0.975579		0.967487	0.914437		0.975579							0.963251		0.972798		0.950542				0.903647	0.961769	0.975579	0.975579		0.9078	0.975579
15.1.2		0.88118					0.867442			0.888049				0.876285		0.874475							0.874475		0.874475			0.874475							0.874475		0.874475								0.874475	0.874475		0.926562	0.893937
15.2.1
15.3.1		0.943242	0.943242				0.927651		0.887164	0.943242			0.943242	0.949076	0.887164	0.928951		0.943242	0.881635				0.943242		0.943242	0.927651		0.943242							0.939336		0.939336						0.914659	0.918671	0.914659	0.943242			0.943242
15.a.1
15.b.1
16.6.1
16.7.1								0.945756									0.944911														0.920161							0.944911
16.9.L	0.996965	0.992099	0.992099				0.987709		0.9442	0.992099	0.908058	0.974964	0.999122	0.986338	0.9442	0.985953			0.905852			0.846357	0.990343		0.963126	0.958736		0.992099	0.956219			0.984807			0.980372		0.990703		0.945756				0.907814	0.982328	0.985075	0.992099		0.890981	0.984197
16.b.L		0.944911	0.944911				0.944911			0.944911		0.944911	0.944911	0.944911		0.926013						0.907115	0.944911			0.926013		0.944911									0.944911		1					0.944911	0.944911	0.944911			0.944911
17.1.1												0.896801
17.1.2
17.3.1																	0.970175				0.914035																	0.987616
17.3.2								0.874068									0.998246				0.894737													0.828571				0.98968
17.8.1	1	0.987879	0.987879				0.975758			0.975758			0.987879	0.969223		0.987879		0.987879					1		0.987879			0.987879				1			1		1							1		0.987879			0.987879
17.14.L		0.923377	0.855844				0.931169		0.863916	0.941558	0.866165	0.981424	0.932468	0.918071	0.863916	0.912281						0.88961	0.912281		0.885965	0.897403		0.917544							0.911249		0.921569		0.907115					0.967647	0.908772	0.917544			0.921805
17.15.L							0.822078			0.832468			0.827273																			0.975758
Averaged R				0.946624
Number of indicator pairs (N)				1023
Weak Synergy (Bonferroni p>=0.05 or ABS(R)<=0.6)
	1.2.1	1.3.1	1.4.1	1.5.1	1.5.2	1.5.4	2.1.2	2.2.1	2.2.2	2.3.1	2.4.1	2.a.L	3.1.1	3.1.2	3.2.1	3.2.2	3.3.1	3.3.2	3.3.3	3.3.4	3.4.L	3.6.1	3.8.1	3.8.2	3.9.1	3.b.2	3.b.3	3.c.1	4.1.1	4.1.2	4.3.1	4.4.1	4.5.1	4.6.1	4.a.L	4.b.L	4.c.1	5.3.2	5.5.1	5.5.2L	5.a.1	5.b.L	6.1.1	6.2.1	6.3.1	6.4.1	6.4.2	6.6.1	7.1.2
1.2.1				0.951515	0.842424				0.676842		0.515152	0.857143			0.676842				0.701621	0.442424		0.212121		0.878788	0.927273	0.878788			0.915152		0.284848			0.0181818					0.845154		0.260606		0.951515		0.963636		0.187879	0.94388
1.3.1				0.811275	0.840686													0.429825		0.136842				0.214286			0.554386									0.524675											0.15614
1.4.1				0.811275	0.840686							0.855521						0.429825		0.136842				0.074026			0.554386									0.47013											0.15614
1.5.1	0.951515	0.811275	0.811275		0.821078		0.781863		0.712884	0.806373	0.652941	0.648352	0.811275	0.811359	0.712884	0.82598		0.870098	0.807625	0.735294		0.610294	0.808824	0.448529	0.830882	0.77451	0.159314	0.811275	0.927273	0.497549	0.117647	0.927273			0.817647	0.0612745	0.779412		0.58238					0.687912	0.811275	0.811275	0.441176	0.8534	0.833333
1.5.2	0.842424	0.840686	0.840686	0.821078			0.794118		0.706749	0.828431	0.65	0.714286	0.840686	0.850818	0.706749	0.867647		0.838235	0.787957	0.47549		0.615196	0.845588	0.335784	0.816176	0.860294	0.389706	0.840686	0.8	0.458333	0.0686275	0.793939			0.844118	0.105392	0.826471		0.638289				0.828431	0.749451	0.852941	0.840686	0.0931373	0.789395	0.848039
1.5.4
2.1.2				0.781863	0.794118													0.424561		0.135088				0.274026			0.508772		0.937063	0.793506						0.538961											0.164912
2.2.1																					0.575107										0.0759804		0.52918	0.694164				0.800589		0.673407	0.283944	0.52918
2.2.2	0.676842			0.712884	0.706749													0.382792		0.0860404							0.57331		0.708776			0.658549				0.509219			0.898468								0.131695	0.815212
2.3.1				0.806373	0.828431													0.42807		0.147368				0.267532			0.552632			0.796104						0.537662											0.168421	0.884582
2.4.1	0.515152			0.652941	0.65													0.333333				0.828571		0.181955			0.605779		0.692308		0.0205882	0.551515				0.557895			0.78039				0.822497	0.875			0.0897833	0.701864
2.a.L	0.857143		0.855521	0.648352	0.714286													0.267647	0.831494	0.0588235							0.529412		0.85	0.74613		0.785714				0.634675							0.814706					0.806147
3.1.1				0.811275	0.840686													0.487719		0.168421				0.241558			0.570175			0.806494						0.545455											0.178947
3.1.2				0.811359	0.850818													0.420268		0.11542		0.842299		0.0819391			0.548023		0.928973	0.810581						0.424674											0.131279
3.2.1	0.676842			0.712884	0.706749													0.382792		0.0860404							0.57331		0.708776			0.658549				0.509219			0.898468								0.131695	0.815212
3.2.2				0.82598	0.867647													0.422807		0.124561				0.0894737			0.550877		0.923077	0.815789						0.421053											0.117544
3.3.1																					0.860294										0.0759804		0.65614	0.833333						0.769773	0.230134	0.65614
3.3.2		0.429825	0.429825	0.870098	0.838235		0.424561		0.382792	0.42807	0.333333	0.267647	0.487719	0.420268	0.382792	0.422807			0.589892	0.792982		0.298246	0.426316	0.317544	0.408772	0.542105	0.284211	0.429825	0.48951	0.329825	0.00245098				0.360165		0.366357		0.604743				0.547368	0.276471	0.424561	0.429825	0.561404		0.42807
3.3.3	0.701621			0.807625	0.787957							0.831494						0.589892		0.287473		0.809672		0.0386814			0.634727		0.867759	0.804398		0.677003			0.846356	0.426375			0.85118				0.839562	0.855041			0.269891	0.747838
3.3.4	0.442424	0.136842	0.136842	0.735294	0.47549		0.135088		0.0860404	0.147368		0.0588235	0.168421	0.11542	0.0860404	0.124561		0.792982	0.287473		0.183824	0.161404	0.126316	0.291228	0.159649	0.203509		0.136842	0.125874	0.0350877		0.418182	0.280702		0.0526316		0.0567595		0.359066			0.280702	0.335088	0.0352941	0.136842	0.136842	0.596491	0.638409	0.159649
3.4.L								0.575107									0.860294			0.183824											0.278571	0.333333	0.527348	0.754386						0.604027	0.25	0.527348					0.166667
3.6.1	0.212121			0.610294	0.615196						0.828571			0.842299				0.298246	0.809672	0.161404					0.810526		0.470175		0.335664						0.853457	0.674026							0.778947				0.0175439	0.661385
3.8.1				0.808824	0.845588													0.426316		0.126316				0.0982456			0.552632		0.937063	0.815789						0.419298											0.145614
3.8.2	0.878788	0.214286	0.074026	0.448529	0.335784		0.274026			0.267532	0.181955		0.241558	0.0819391		0.0894737		0.317544	0.0386814	0.291228			0.0982456		0.14386	0.103896		0.0964912	0.699301		0.745098	0.951515		0.106494				0.155831			0.0629515		0.178947		0.0807018	0.0964912	0.37193	0.318384	0.186466
3.9.1	0.927273			0.830882	0.816176													0.408772		0.159649		0.810526		0.14386			0.584211		0.902098	0.803509						0.291228			0.869318								0.221053	0.874735
3.b.2	0.878788			0.77451	0.860294													0.542105		0.203509				0.103896			0.568421		0.909091	0.820779		0.830303				0.574026							0.842105				0.161404	0.863247
3.b.3		0.554386	0.554386	0.159314	0.389706		0.508772		0.57331	0.552632	0.605779	0.529412	0.570175	0.548023	0.57331	0.550877		0.284211	0.634727			0.470175	0.552632		0.584211	0.568421		0.554386	0.160839	0.675439					0.53354	0.115789	0.55418		0.472456				0.480702	0.544118	0.545614	0.554386	0.00877193	0.160833	0.547368
3.c.1				0.811275	0.840686													0.429825		0.136842				0.0964912			0.554386			0.821053						0.421053											0.15614
4.1.1	0.915152			0.927273	0.8		0.937063		0.708776		0.692308	0.85		0.928973	0.708776	0.923077		0.48951	0.867759	0.125874		0.335664	0.937063	0.699301	0.902098	0.909091	0.160839			0.188811	0.554545	0.890909			0.936364		0.936364		0.507093				0.895105	0.9	0.909091		0.251748	0.764093
4.1.2				0.497549	0.458333		0.793506			0.796104		0.74613	0.806494	0.810581		0.815789		0.329825	0.804398	0.0350877			0.815789		0.803509	0.820779	0.675439	0.821053	0.188811			0.321212			0.779154	0.551948	0.789474		0.774827				0.736842	0.802941	0.829825	0.821053	0.108772	0.548145	0.807519
4.3.1	0.284848			0.117647	0.0686275			0.0759804			0.0205882						0.0759804	0.00245098			0.278571			0.745098					0.554545			0.6		0.0980392				0.850549		0.0491402	0.134804		0.0122549				0.0441176
4.4.1				0.927273	0.793939				0.658549		0.551515	0.785714			0.658549				0.677003	0.418182	0.333333			0.951515		0.830303			0.890909	0.321212	0.6								0.790569		0.369697		0.939394		0.951515		0.636364	0.935414
4.5.1								0.52918									0.65614			0.280702	0.527348													0.598496				0.526961		0.310241							0.0122807
4.6.1	0.0181818							0.694164									0.833333				0.754386			0.106494							0.0980392		0.598496					0.752322		0.621989	0.312693	0.598496
4.a.L				0.817647	0.844118													0.360165	0.846356	0.0526316		0.853457					0.53354		0.936364	0.779154						0.453044			0.888217
4.b.L		0.524675	0.47013	0.0612745	0.105392		0.538961		0.509219	0.537662	0.557895	0.634675	0.545455	0.424674	0.509219	0.421053			0.426375			0.674026	0.419298		0.291228	0.574026	0.115789	0.421053		0.551948					0.453044		0.457172		0.453557				0.231579	0.544118	0.422807	0.421053		0.0869811	0.490226
4.c.1				0.779412	0.826471													0.366357		0.0567595							0.55418		0.936364	0.789474						0.457172											0.00722394
5.3.2								0.800589																0.155831							0.850549		0.526961	0.752322						0.673221	0.192857	0.526961					0.0235294
5.5.1	0.845154			0.58238	0.638289				0.898468		0.78039				0.898468			0.604743	0.85118	0.359066					0.869318		0.472456		0.507093	0.774827		0.790569			0.888217	0.453557							0.774827				0.151186	0.868243
5.5.2L								0.673407									0.769773				0.604027										0.0491402		0.310241	0.621989				0.673221			0.354706	0.310241
5.a.1	0.260606							0.283944									0.230134				0.25			0.0629515							0.134804	0.369697		0.312693				0.192857		0.354706
5.b.L								0.52918									0.65614			0.280702	0.527348													0.598496				0.526961		0.310241							0.0122807
6.1.1	0.951515				0.828431						0.822497	0.814706						0.547368	0.839562	0.335088		0.778947		0.178947		0.842105	0.480702		0.895105	0.736842	0.0122549	0.939394				0.231579			0.774827					0.829412			0.233333
6.2.1				0.687912	0.749451						0.875							0.276471	0.855041	0.0352941							0.544118		0.9	0.802941						0.544118							0.829412					0.845154
6.3.1	0.963636			0.811275	0.852941													0.424561		0.136842				0.0807018			0.545614		0.909091	0.829825		0.951515				0.422807											0.119298
6.4.1				0.811275	0.840686													0.429825		0.136842				0.0964912			0.554386			0.821053						0.421053											0.15614
6.4.2	0.187879	0.15614	0.15614	0.441176	0.0931373		0.164912		0.131695	0.168421	0.0897833		0.178947	0.131279	0.131695	0.117544		0.561404	0.269891	0.596491	0.166667	0.0175439	0.145614	0.37193	0.221053	0.161404	0.00877193	0.15614	0.251748	0.108772	0.0441176	0.636364	0.0122807				0.00722394	0.0235294	0.151186			0.0122807	0.233333		0.119298	0.15614		0.29869	0.170175
6.6.1	0.94388			0.8534	0.789395				0.815212	0.884582	0.701864	0.806147			0.815212				0.747838	0.638409		0.661385		0.318384	0.874735	0.863247	0.160833		0.764093	0.548145		0.935414				0.0869811			0.868243					0.845154			0.29869
7.1.2				0.833333	0.848039													0.42807		0.159649				0.186466			0.547368			0.807519						0.490226											0.170175
7.2.1				0.828431	0.781863						0.807519	0.76677						0.587719		0.335088		0.735065		0.2			0.564912		0.937063	0.780519						0.354545								0.870588			0.34386	0.874735
7.3.1				0.779412	0.826471													0.428277		0.0897833				0.105263			0.572755		0.936364	0.780451						0.57594											0.0340557
8.1.1	0.50303	0.503759	0.559398	0.625	0.593137		0.497744		0.526778	0.512782	0.396491	0.39951	0.53985	0.54538	0.526778	0.570175		0.636842	0.632969	0.608772		0.526316	0.57193	0.142857	0.563158	0.505263	0.315789	0.575439	0.461538	0.35188		0.490909			0.47162	0.0796992	0.500516		0.661438				0.596491	0.435294	0.577193	0.575439	0.398246	0.64005	0.500752
8.2.1								0.767881									0.55614				0.143447										0.193627		0.0601504	0.303759				0.318627		0.486446	0.325077	0.0601504
8.4.2				0.811275	0.840686													0.429825		0.136842				0.271429			0.554386			0.803896						0.535065											0.15614
8.8.1		0.494805	0.396104				0.496104		0.407375	0.511688	0.520301		0.488312	0.360356	0.407375	0.342105			0.347254			0.705195	0.342105		0.296491	0.44026	0.366667	0.335088		0.518182					0.504644	0.715584	0.53354		0.737031				0.189474	0.773529	0.347368	0.335088		0.0722108	0.43609
8.9.1		0.505195	0.557143	0.647059	0.642157		0.496104		0.498683	0.485714	0.439098	0.605779	0.519481	0.589433	0.498683	0.580702		0.329825	0.523078	0.194737		0.467532	0.577193		0.535088	0.484416	0.212281	0.545614	0.482517	0.338961		0.563636			0.836945	0.268831	0.818369		0.718132				0.64386	0.744118	0.540351	0.545614			0.520301
9.1.2		0.737662	0.662338	0.264706	0.42402		0.72987		0.680422	0.744156	0.754887	0.845201	0.737662	0.684588	0.680422	0.664912		0.0631579	0.686595			0.748052	0.670175		0.636842	0.692208	0.680702	0.659649		0.733766					0.750258	0.628571	0.760578		0.661438				0.561404	0.788235	0.664912	0.659649		0.354489	0.703759
9.2.1								0.839842									0.796491				0.517544												0.338346	0.561039				0.605779		0.760543	0.275542	0.338346
9.2.2		0.758442	0.724675	0.296569	0.328431		0.735065		0.742757	0.749351	0.754887		0.735065	0.680183	0.742757	0.675439		0.0964912	0.682199				0.673684		0.640351	0.720779	0.557895	0.678947		0.797403					0.713106	0.732468	0.723426		0.793725				0.596491	0.841176	0.687719	0.678947		0.35613	0.715789
9.3.1	0.904762	0.54902	0.568627	0.578022	0.516484		0.57598		0.472755	0.539216	0.338235	0.328571	0.60049	0.59897	0.472755	0.582353		0.455882	0.511046	0.355882		0.377451	0.597059	0.345588	0.555882	0.531863	0.0647059	0.6	0.672727	0.333333	0.010989	0.952381			0.457143	0.0784314	0.514286		0.681385				0.491176	0.397802	0.594118	0.6	0.352941	0.74642	0.536765
9.4.1				0.776471	0.802941													0.389061		0.0712074				0.133835			0.529412		0.936364	0.772932						0.578947											0.0464396
9.5.1				0.811275	0.840686													0.429825		0.136842				0.271429			0.554386			0.803896						0.535065											0.15614
9.5.2				0.811275	0.840686													0.429825		0.136842				0.271429			0.554386			0.803896						0.535065											0.15614
9.c.1	0.942857	0.964286	0.964286	0.75	0.571429		0.964286		0.964286	0.892857	0.964286		0.964286	0.906327	0.964286	0.892857		0.964286	0.818317		0.0857143		0.928571	0.928571	0.964286	0.785714	0.964286	0.964286	0.821429	0.75	0.964286	0.928571			0.942857		0.942857						0.821429		0.857143	0.964286	0.714286	0.87831	0.964286
10.2.L	0.260606							0.283944									0.230134				0.25			0.0629515							0.134804	0.369697		0.312693				0.192857		0.354706
10.3.L	0.845154			0.58238	0.638289				0.898468		0.78039				0.898468			0.604743	0.85118	0.359066					0.869318		0.472456		0.507093	0.774827		0.790569			0.888217	0.453557							0.774827				0.151186	0.868243
10.4.1		0.325077	0.325077				0.349845		0.457645	0.335397	0.622549	0.385714	0.337461	0.298759	0.457645	0.320949			0.16865			0.426213	0.312693		0.281734	0.287926	0.401445	0.325077	0.0727273	0.48194					0.306373	0.444788	0.267157		0.14676	0.0465358	0.0980392		0.19711	0.317857	0.306502	0.325077			0.256966
11.1.L		0.769925		0.852941			0.700752			0.702256	0.635088	0.544118	0.724812					0.47162		0.145511		0.679699				0.833083	0.636739		0.936364	0.815038						0.320301											0.174407
11.2.1	0.69697	0.789474	0.789474	0.514706	0.617647		0.777193		0.738367	0.791228	0.632611		0.777193	0.813224	0.738367	0.807018		0.178947	0.695386	0.00350877		0.829825	0.810526		0.747368	0.74386	0.352632	0.789474	0.34965	0.619298		0.248485				0.580702							0.673684		0.796491	0.789474		0.815653	0.789474
11.5.1	0.951515	0.811275	0.811275		0.821078		0.781863		0.712884	0.806373	0.652941	0.648352	0.811275	0.811359	0.712884	0.82598		0.870098	0.807625	0.735294		0.610294	0.808824	0.448529	0.830882	0.77451	0.159314	0.811275	0.927273	0.497549	0.117647	0.927273			0.817647	0.0612745	0.779412		0.58238					0.687912	0.811275	0.811275	0.441176	0.8534	0.833333
11.5.2	0.842424	0.840686	0.840686	0.821078			0.794118		0.706749	0.828431	0.65	0.714286	0.840686	0.850818	0.706749	0.867647		0.838235	0.787957	0.47549		0.615196	0.845588	0.335784	0.816176	0.860294	0.389706	0.840686	0.8	0.458333	0.0686275	0.793939			0.844118	0.105392	0.826471		0.638289				0.828431	0.749451	0.852941	0.840686	0.0931373	0.789395	0.848039
11.5.3L	0.212121			0.610294	0.615196						0.828571			0.842299				0.298246	0.809672	0.161404					0.810526		0.470175		0.335664						0.853457	0.674026							0.778947				0.0175439	0.661385
11.6.1		0.0493506					0.0506494	0.329092		0.0688312	0.118797	0.488132	0.0350649				0.214035					0.267532					0.0438596			0.162338			0.0270677			0.437662			0.132288	0.350904	0.306502	0.0270677		0.205882
11.7.1				0.811275	0.840686													0.429825		0.136842				0.129323			0.554386			0.833083						0.482707											0.15614
12.2.2				0.811275	0.840686													0.429825		0.136842				0.271429			0.554386			0.803896						0.535065											0.15614
12.4.2																															0.0539216		0.584962	0.762338						0.79217	0.329205	0.584962
12.5.1		0.0493506					0.0506494	0.329092		0.0688312	0.118797	0.488132	0.0350649				0.214035					0.267532					0.0438596			0.162338			0.0270677			0.437662			0.132288	0.350904	0.306502	0.0270677		0.205882
12.a.1				0.779412	0.776471													0.360165		0.0629515				0.15188			0.521156		0.918182	0.78797						0.559398											0.0526316
12.b.L		0.505195	0.557143	0.647059	0.642157		0.496104		0.498683	0.485714	0.439098	0.605779	0.519481	0.589433	0.498683	0.580702		0.329825	0.523078	0.194737		0.467532	0.577193		0.535088	0.484416	0.212281	0.545614	0.482517	0.338961		0.563636			0.836945	0.268831	0.818369		0.718132				0.64386	0.744118	0.540351	0.545614			0.520301
13.1.1	0.951515	0.811275	0.811275		0.821078		0.781863		0.712884	0.806373	0.652941	0.648352	0.811275	0.811359	0.712884	0.82598		0.870098	0.807625	0.735294		0.610294	0.808824	0.448529	0.830882	0.77451	0.159314	0.811275	0.927273	0.497549	0.117647	0.927273			0.817647	0.0612745	0.779412		0.58238					0.687912	0.811275	0.811275	0.441176	0.8534	0.833333
13.1.3
13.2.2								0.777491																							0.358824		0.501754	0.821053						0.615115	0.22549	0.501754					0.0918473
14.1.L		0.778571	0.603571	0.345455	0.0454545		0.789286		0.730769	0.814286	0.846154	0.814286	0.792857	0.714286	0.730769	0.71978			0.538462			0.778571	0.714286		0.813187	0.639286	0.510989	0.714286	0.321429	0.689286		0.3			0.736264	0.492857	0.714286		0.528938		0.335664		0.593407	0.714286	0.714286	0.714286	0.0934066	0.322749	0.740659
14.5.1		0.620859	0.49816	0.0528053	0.114412		0.650307		0.432916	0.628221	0.604857	0.74816	0.626994	0.481216	0.432916	0.461126		0.0500447	0.368845			0.645399	0.466488		0.45219	0.625767	0.312779	0.466488		0.615951					0.436104	0.53497	0.466488		0.576025		0.155496		0.348526	0.646865	0.470063	0.466488	0.221627	0.103889	0.547462
14.a.1		0.796491	0.8	0.364286	0.528571		0.768421		0.771306	0.784211	0.758514	0.828689	0.796491	0.752912	0.771306	0.77451		0.247549	0.760737	0.0245098			0.757353		0.691176	0.815789	0.598039	0.757353	0.0545455						0.740196	0.710526	0.757353		0.793725				0.64951	0.770588	0.794118	0.757353		0.450889	0.75645
15.1.1	0.921132			0.81797	0.842065													0.416307		0.177133				0.0926126			0.579952		0.861436	0.81553		0.921132				0.33898											0.0872177
15.1.2	0.94388		0.817398	0.863475	0.841334				0.725347		0.707532	0.833757	0.842911		0.725347			0.392983	0.708727	0.18764		0.707495		0.380733		0.837023	0.27497		0.896551	0.523017		0.948683				0.264943			0.731925				0.803667	0.818895			0.064907
15.2.1	0.563636	0.150877	0.150877	0.536765	0.634804		0.14386		0.0368745	0.149123		0.00882353	0.189474	0.166521	0.0368745	0.152632		0.735088	0.269012	0.605263	0.0147059		0.157895	0.3	0.121053	0.312281	0.152632	0.150877	0.181818			0.515152	0.135088	0.0438596	0.118679		0.159959		0.340168			0.135088	0.110526	0.0382353	0.135088	0.150877	0.378947	0.603945	0.170175
15.3.1	0.852803			0.819815	0.775641						0.857493	0.880393								0.601544		0.671703		0.232562			0.485913		0.866025	0.743161		0.870388				0.145514			0.821584								0.535283	0.833386
15.a.1		0.664216	0.664216	0.285714	0.35		0.654412		0.763949	0.666667	0.776471	0.723529	0.683824	0.665849	0.763949	0.656863		0.357843	0.792639	0.132353		0.808824	0.664216		0.598039	0.691176	0.671569	0.664216		0.865196					0.629902	0.639706	0.664216		0.737031				0.57598	0.7	0.67402	0.664216		0.332556	0.666667
15.b.1								0.142857	0.193619		0.186813	0.00659341			0.193619		0.0593407		0.176018			0.23956					0.178022			0.485714			0.213187			0.503297		0.0593407	0.0628971	0.0684333		0.213187
16.6.1								0.61194									0.397543				0.236068			0.00194868							0.337216		0.103798	0.406626				0.455108		0.168738	0.264326	0.103798
16.7.1																					0.767672			0.510252									0.302372	0.774827						0.644847	0.283473	0.302372
16.9.L				0.80932	0.835071													0.471466		0.164179				0.0772608			0.566286			0.812116						0.43108											0.183494
16.b.L	0.845154			0.58238	0.638289				0.898468		0.78039				0.898468			0.604743	0.85118	0.359066					0.869318		0.472456		0.507093	0.774827		0.790569			0.888217	0.453557							0.774827				0.151186	0.868243
17.1.1		0.530042	0.441702	0.0955882	0.151961		0.537187		0.46289	0.553426	0.560361		0.538487	0.427945	0.46289	0.411584			0.397538			0.719065	0.401053		0.329969	0.528743	0.33699	0.39491		0.546281					0.593395	0.773628	0.591331		0.793725				0.279947	0.823529	0.403686	0.39491		0.246173	0.481384
17.1.2		0.368421	0.368421	0.360294	0.284314		0.349845		0.383265	0.374613	0.267157	0.607143	0.368421	0.385897	0.383265	0.376677		0.199174	0.467668	0.318885		0.566563	0.372549		0.320949	0.364293	0.267286	0.368421		0.384933			0.166151		0.438725	0.378741	0.45098		0.604743			0.166151	0.382869	0.557143	0.382869	0.368421		0.323307	0.397317
17.3.1								0.84072																							0.232843		0.606015	0.738961						0.736447	0.192982	0.606015					0.00175439
17.3.2																															0.0808824		0.67218							0.748495	0.246646	0.67218
17.8.1				0.927273	0.793939				0.658549		0.551515	0.785714			0.658549				0.677003	0.418182	0.333333			0.951515		0.830303			0.890909	0.321212	0.6								0.790569		0.369697		0.939394		0.951515		0.636364	0.935414
17.14.L	0.575758			0.718137	0.715686													0.391228	0.844837	0.164912				0.109091			0.531579		0.741259	0.737662		0.430303				0.615584							0.808772				0.221053	0.718825
17.15.L	0.915152	0.812987	0.711688	0.566176	0.639706				0.697981		0.733835	0.711042		0.773576	0.697981	0.775439		0.310526	0.643518			0.618182	0.777193	0.403896	0.726316	0.802597	0.305263	0.778947	0.888112	0.609091	0.227941				0.721362	0.557143	0.739938		0.548048				0.538596	0.632353	0.770175	0.778947	0.107018	0.64005	0.816541
Averaged R				0.536469
Number of indicator pairs (N)				2175
Weak Trade-off (Bonferroni p>=0.05 or ABS(R)<=0.6)
	1.2.1	1.3.1	1.4.1	1.5.1	1.5.2	1.5.4	2.1.2	2.2.1	2.2.2	2.3.1	2.4.1	2.a.L	3.1.1	3.1.2	3.2.1	3.2.2	3.3.1	3.3.2	3.3.3	3.3.4	3.4.L	3.6.1	3.8.1	3.8.2	3.9.1	3.b.2	3.b.3	3.c.1	4.1.1	4.1.2	4.3.1	4.4.1	4.5.1	4.6.1	4.a.L	4.b.L	4.c.1	5.3.2	5.5.1	5.5.2L	5.a.1	5.b.L	6.1.1	6.2.1	6.3.1	6.4.1	6.4.2	6.6.1	7.1.2
1.2.1																					-0.238095						-0.357576			-0.163636			-0.660606			-0.357576				-0.57751		-0.660606
1.3.1																															-0.0661765		-0.664662							-0.759037	-0.26935	-0.664662
1.4.1																					-0.778947										-0.0661765		-0.643609							-0.760543	-0.26935	-0.643609
1.5.1								-0.764706									-0.811275				-0.510714												-0.411765	-0.52451				-0.674725		-0.781329	-0.460784	-0.411765
1.5.2								-0.806373									-0.852941				-0.682143												-0.5	-0.497549				-0.745055		-0.710076	-0.487745	-0.5
1.5.4
2.1.2																															-0.0539216		-0.622556	-0.78961						-0.734941	-0.250774	-0.622556
2.2.1				-0.764706	-0.806373				-0.825648		-0.766133	-0.782929			-0.825648			-0.680123		-0.360685		-0.727512		-0.17025	-0.838965		-0.491444		-0.874126	-0.683633					-0.829117	-0.328214							-0.801229	-0.797646			-0.321194
2.2.2								-0.825648													-0.843654			-0.0280948							-0.136196		-0.543459							-0.664028	-0.310951	-0.543459
2.3.1																															-0.0710784		-0.646617	-0.802597						-0.769579	-0.267286	-0.646617
2.4.1								-0.766133												-0.0175439													-0.507018	-0.833083						-0.676627	-0.227941	-0.507018
2.a.L								-0.782929																-0.192982							-0.894505		-0.497549	-0.731682						-0.670764	-0.2	-0.497549					-0.0235294
3.1.1																															-0.0661765		-0.658647	-0.805195						-0.748495	-0.26935	-0.658647
3.1.2																					-0.853284										-0.109743		-0.650227	-0.837013						-0.769641	-0.251041	-0.650227
3.2.1								-0.825648													-0.843654			-0.0280948							-0.136196		-0.543459							-0.664028	-0.310951	-0.543459
3.2.2																					-0.848039										-0.0637255		-0.659649	-0.840351						-0.776803	-0.240454	-0.659649
3.3.1				-0.811275	-0.852941													-0.421053		-0.114035		-0.84386		-0.0964912			-0.549123		-0.93007	-0.803509						-0.415789											-0.126316
3.3.2								-0.680123									-0.421053				-0.176471												-0.0719298	-0.319298		-0.0403509		-0.285294		-0.571178	-0.653251	-0.0719298
3.3.3																					-0.787957										-0.0700679		-0.422858	-0.800881				-0.849154		-0.761779	-0.496639	-0.422858
3.3.4								-0.360685			-0.0175439						-0.114035										-0.077193				-0.117647			-0.0245614		-0.208772		-0.0235294		-0.483305	-0.618163
3.4.L	-0.238095		-0.778947	-0.510714	-0.682143				-0.843654					-0.853284	-0.843654	-0.848039		-0.176471	-0.787957				-0.843137	-0.045614	-0.786765	-0.792982	-0.637255	-0.830882	-0.175758	-0.768421						-0.666667			-0.767672				-0.715686		-0.833333	-0.830882		-0.531624	-0.849329
3.6.1								-0.727512									-0.84386							-0.127273							-0.465686	-0.030303	-0.413534	-0.807792						-0.644579	-0.343653	-0.413534
3.8.1																					-0.843137										-0.0686275		-0.654386	-0.84386						-0.773288	-0.244582	-0.654386
3.8.2								-0.17025	-0.0280948			-0.192982			-0.0280948		-0.0964912				-0.045614	-0.127273					-0.231579			-0.162338			-0.249624		-0.0546956	-0.367532	-0.0608875		-0.510252	-0.189759		-0.249624		-0.5
3.9.1								-0.838965													-0.786765										-0.0343137		-0.659649							-0.808437	-0.199174	-0.659649
3.b.2																					-0.792982										-0.105392		-0.63609							-0.745483	-0.403509	-0.63609
3.b.3	-0.357576							-0.491444									-0.549123			-0.077193	-0.637255			-0.231579							-0.0318627	-0.030303	-0.229825	-0.673684				-0.552941		-0.506152	-0.26935	-0.229825
3.c.1																					-0.830882										-0.0661765		-0.650877							-0.77153	-0.26935	-0.650877
4.1.1								-0.874126									-0.93007				-0.175758												-0.748252	-0.272727		-0.0629371		-0.9		-0.71804	-0.0909091	-0.748252
4.1.2	-0.163636							-0.683633									-0.803509				-0.768421			-0.162338							-0.161765		-0.494737					-0.768834		-0.597892	-0.335397	-0.494737
4.3.1		-0.0661765	-0.0661765				-0.0539216		-0.136196	-0.0710784		-0.894505	-0.0661765	-0.109743	-0.136196	-0.0637255			-0.0700679	-0.117647		-0.465686	-0.0686275		-0.0343137	-0.105392	-0.0318627	-0.0661765		-0.161765			-0.333333		-0.244118	-0.5	-0.279412					-0.333333		-0.859341	-0.0759804	-0.0661765		-0.167398	-0.0661765
4.4.1																						-0.030303					-0.030303						-0.854545	-0.515152		-0.878788				-0.589668		-0.854545
4.5.1	-0.660606	-0.664662	-0.643609	-0.411765	-0.5		-0.622556		-0.543459	-0.646617	-0.507018	-0.497549	-0.658647	-0.650227	-0.543459	-0.659649		-0.0719298	-0.422858			-0.413534	-0.654386	-0.249624	-0.659649	-0.63609	-0.229825	-0.650877	-0.748252	-0.494737	-0.333333	-0.854545			-0.653251	-0.336842	-0.622291		-0.302372		-0.178535		-0.545614	-0.520588	-0.645614	-0.650877		-0.434906	-0.631579
4.6.1				-0.52451	-0.497549		-0.78961			-0.802597	-0.833083	-0.731682	-0.805195	-0.837013		-0.840351		-0.319298	-0.800881	-0.0245614		-0.807792	-0.84386				-0.673684		-0.272727			-0.515152			-0.810114	-0.501299	-0.820433		-0.774827				-0.759649	-0.814706			-0.12807	-0.592456
4.a.L								-0.829117																-0.0546956							-0.244118		-0.653251	-0.810114						-0.749743	-0.115196	-0.653251					-0.0154799
4.b.L	-0.357576							-0.328214									-0.415789	-0.0403509		-0.208772	-0.666667			-0.367532					-0.0629371		-0.5	-0.878788	-0.336842	-0.501299				-0.620227		-0.200301	-0.19711	-0.336842					-0.182456
4.c.1																								-0.0608875							-0.279412		-0.622291	-0.820433						-0.751811	-0.132353	-0.622291
5.3.2				-0.674725	-0.745055													-0.285294	-0.849154	-0.0235294							-0.552941		-0.9	-0.768834						-0.620227							-0.832353					-0.845154
5.5.1																					-0.767672			-0.510252									-0.302372	-0.774827						-0.644847	-0.283473	-0.302372
5.5.2L	-0.57751	-0.759037	-0.760543	-0.781329	-0.710076		-0.734941		-0.664028	-0.769579	-0.676627	-0.670764	-0.748495	-0.769641	-0.664028	-0.776803		-0.571178	-0.761779	-0.483305		-0.644579	-0.773288	-0.189759	-0.808437	-0.745483	-0.506152	-0.77153	-0.71804	-0.597892		-0.589668			-0.749743	-0.200301	-0.751811		-0.644847				-0.780318	-0.699118	-0.759228	-0.77153	-0.360282	-0.679799	-0.789158
5.a.1		-0.26935	-0.26935	-0.460784	-0.487745		-0.250774		-0.310951	-0.267286	-0.227941	-0.2	-0.26935	-0.251041	-0.310951	-0.240454		-0.653251	-0.496639	-0.618163		-0.343653	-0.244582		-0.199174	-0.403509	-0.26935	-0.26935	-0.0909091	-0.335397			-0.178535		-0.115196	-0.19711	-0.132353		-0.283473			-0.178535	-0.31063	-0.189286	-0.281734	-0.26935	-0.0856553	-0.28392	-0.292054
5.b.L	-0.660606	-0.664662	-0.643609	-0.411765	-0.5		-0.622556		-0.543459	-0.646617	-0.507018	-0.497549	-0.658647	-0.650227	-0.543459	-0.659649		-0.0719298	-0.422858			-0.413534	-0.654386	-0.249624	-0.659649	-0.63609	-0.229825	-0.650877	-0.748252	-0.494737	-0.333333	-0.854545			-0.653251	-0.336842	-0.622291		-0.302372		-0.178535		-0.545614	-0.520588	-0.645614	-0.650877		-0.434906	-0.631579
6.1.1								-0.801229													-0.715686												-0.545614	-0.759649				-0.832353		-0.780318	-0.31063	-0.545614
6.2.1								-0.797646																-0.5							-0.859341		-0.520588	-0.814706						-0.699118	-0.189286	-0.520588					-0.00294118
6.3.1																					-0.833333										-0.0759804		-0.645614							-0.759228	-0.281734	-0.645614
6.4.1																					-0.830882										-0.0661765		-0.650877							-0.77153	-0.26935	-0.650877
6.4.2								-0.321194				-0.0235294					-0.126316																	-0.12807	-0.0154799	-0.182456				-0.360282	-0.0856553			-0.00294118
6.6.1																					-0.531624										-0.167398		-0.434906	-0.592456				-0.845154		-0.679799	-0.28392	-0.434906
7.1.2																					-0.849329										-0.0661765		-0.631579							-0.789158	-0.292054	-0.631579
7.2.1																					-0.64386										-0.0563725		-0.47218	-0.766234				-0.779154		-0.766567	-0.306502	-0.47218
7.3.1																															-0.279412		-0.640351	-0.777444						-0.713534	-0.132353	-0.640351
8.1.1								-0.767881									-0.55614				-0.143447										-0.193627		-0.0556391	-0.320301				-0.348039		-0.49247	-0.325077	-0.0556391
8.2.1	-0.50303	-0.488722	-0.55188	-0.625	-0.593137		-0.478195		-0.526778	-0.494737	-0.368421	-0.370098	-0.523308	-0.54538	-0.526778	-0.570175		-0.636842	-0.632969	-0.608772		-0.502256	-0.57193	-0.147368	-0.563158	-0.493233	-0.315789	-0.575439	-0.461538	-0.333835		-0.490909			-0.47162	-0.0586466	-0.500516		-0.661438				-0.596491	-0.435294	-0.577193	-0.575439	-0.398246	-0.64005	-0.482707
8.4.2																															-0.0661765		-0.651128	-0.809091						-0.765061	-0.26935	-0.651128
8.8.1	-0.69697			-0.115196	-0.0171569			-0.148311									-0.354386	-0.252632		-0.268421	-0.766667			-0.435065					-0.34965			-0.866667	-0.0766917	-0.463636				-0.836945		-0.286145	-0.0794634	-0.0766917					-0.315789
8.9.1								-0.501975									-0.607018				-0.512281			-0.0363636							-0.242647		-0.218045	-0.354545				-0.618163		-0.575302	-0.0113519	-0.218045					-0.0736842
9.1.2	-0.406061							-0.438789									-0.687719			-0.268421				-0.148052					-0.0699301		-0.384804	-0.490909	-0.443609	-0.720779				-0.853457		-0.518073	-0.203302	-0.443609					-0.177193
9.2.1		-0.751948	-0.785714	-0.840686	-0.794118		-0.744156		-0.740123	-0.753247	-0.694737	-0.599587	-0.77013	-0.79384	-0.740123	-0.794737		-0.615789	-0.81231	-0.482456		-0.609091	-0.8	-0.325974	-0.836842	-0.702597	-0.421053	-0.801754	-0.93007	-0.550649	-0.0245098				-0.748194	-0.197403	-0.76677		-0.737031				-0.842105	-0.702941	-0.791228	-0.801754	-0.45614	-0.841912	-0.778947
9.2.2	-0.624242							-0.482668									-0.670175			-0.0157895				-0.368831					-0.251748		-0.681373	-0.842424	-0.276692	-0.763636						-0.551205	-0.341589	-0.276692					-0.0789474
9.3.1								-0.832966									-0.597059				-0.0964286												-0.411765	-0.340686				-0.328571		-0.372778	-0.0642857	-0.411765
9.4.1																															-0.273529		-0.640351	-0.774436						-0.722321	-0.125	-0.640351
9.5.1																															-0.0661765		-0.651128	-0.809091						-0.765061	-0.26935	-0.651128
9.5.2																															-0.0661765		-0.651128	-0.809091						-0.765061	-0.26935	-0.651128
9.c.1								-0.964286				-0.2					-0.821429			-0.0357143		-0.357143											-0.714286	-0.785714		-0.714286				-0.0714286	-0.0714286	-0.714286
10.2.L		-0.26935	-0.26935	-0.460784	-0.487745		-0.250774		-0.310951	-0.267286	-0.227941	-0.2	-0.26935	-0.251041	-0.310951	-0.240454		-0.653251	-0.496639	-0.618163		-0.343653	-0.244582		-0.199174	-0.403509	-0.26935	-0.26935	-0.0909091	-0.335397			-0.178535		-0.115196	-0.19711	-0.132353		-0.283473			-0.178535	-0.31063	-0.189286	-0.281734	-0.26935	-0.0856553	-0.28392	-0.292054
10.3.L																					-0.767672			-0.510252									-0.302372	-0.774827						-0.644847	-0.283473	-0.302372
10.4.1	-0.533333			-0.182353	-0.167647			-0.19618									-0.294118	-0.155831		-0.358101	-0.408824			-0.428277							-0.0764706	-0.345455	-0.240454	-0.420021				-0.367857				-0.240454					-0.203302	-0.228057
11.1.L																					-0.531476			-0.0165414									-0.663158					-0.558824		-0.738138	-0.235294	-0.663158
11.2.1								-0.662571									-0.824561				-0.852941			-0.245614							-0.546569		-0.494737	-0.642105						-0.620388	-0.0753354	-0.494737					-0.0877193
11.5.1								-0.764706									-0.811275				-0.510714												-0.411765	-0.52451				-0.674725		-0.781329	-0.460784	-0.411765
11.5.2								-0.806373									-0.852941				-0.682143												-0.5	-0.497549				-0.745055		-0.710076	-0.487745	-0.5
11.5.3L								-0.727512									-0.84386							-0.127273							-0.465686	-0.030303	-0.413534	-0.807792						-0.644579	-0.343653	-0.413534
11.6.1	-0.842424		-0.0961039	-0.745098	-0.64951				-0.109745					-0.205288	-0.109745	-0.210526		-0.689474	-0.288352	-0.582456	-0.224561		-0.210526	-0.419481	-0.224561	-0.0207792		-0.203509	-0.496503		-0.509804	-0.806061		-0.103896	-0.135191		-0.112487	-0.448916					-0.422807		-0.191228	-0.203509	-0.42807	-0.55471	-0.0992481
11.7.1																					-0.851393										-0.0661765		-0.673684							-0.750001	-0.26935	-0.673684
12.2.2																															-0.0661765		-0.651128	-0.809091						-0.765061	-0.26935	-0.651128
12.4.2	-0.963636			-0.801471	-0.855392													-0.531579		-0.207018				-0.3			-0.578947			-0.755844		-0.951515				-0.485714											-0.257895	-0.8534
12.5.1	-0.842424		-0.0961039	-0.745098	-0.64951				-0.109745					-0.205288	-0.109745	-0.210526		-0.689474	-0.288352	-0.582456	-0.224561		-0.210526	-0.419481	-0.224561	-0.0207792		-0.203509	-0.496503		-0.509804	-0.806061		-0.103896	-0.135191		-0.112487	-0.448916					-0.422807		-0.191228	-0.203509	-0.42807	-0.55471	-0.0992481
12.a.1								-0.855963																							-0.279412		-0.638596	-0.795489						-0.739896	-0.10049	-0.638596
12.b.L								-0.501975									-0.607018				-0.512281			-0.0363636							-0.242647		-0.218045	-0.354545				-0.618163		-0.575302	-0.0113519	-0.218045					-0.0736842
13.1.1								-0.764706									-0.811275				-0.510714												-0.411765	-0.52451				-0.674725		-0.781329	-0.460784	-0.411765
13.1.3
13.2.2	-0.587879			-0.661765	-0.691176													-0.296182		-0.00928793				-0.0075188			-0.55418		-0.554545			-0.433333				-0.643609			-0.888217				-0.836945					-0.786113
14.1.L	-0.257143							-0.393398									-0.714286	-0.0769231		-0.192308	-0.818681			-0.210714							-0.563636		-0.358242	-0.657143				-0.814286		-0.355412		-0.358242
14.5.1	-0.433333							-0.322898									-0.466488			-0.0375335	-0.692309			-0.157055					-0.3		-0.39604	-0.333333	-0.329654	-0.579142				-0.762887		-0.50775		-0.329654
14.a.1	-0.233333							-0.643777									-0.757353				-0.857843			-0.521053							-0.714286	-0.452381	-0.356037	-0.815789				-0.795666		-0.503621	-0.358824	-0.356037					-0.218137
15.1.1																					-0.8025										-0.0710175		-0.585347	-0.844303						-0.764722	-0.294176	-0.585347
15.1.2								-0.747407													-0.70574										-0.047687		-0.622125	-0.601518				-0.851037		-0.716604	-0.121268	-0.622125
15.2.1								-0.433524			-0.0423117						-0.163158					-0.0245614								-0.0403509	-0.0367647					-0.175439		-0.0352941		-0.47276	-0.358101
15.3.1								-0.865288													-0.735046										-0.0311816		-0.484613	-0.786035						-0.842671	-0.47292	-0.484613
15.a.1	-0.766667							-0.568976									-0.664216				-0.789286			-0.776961					-0.284848		-0.707143	-0.904762	-0.107843	-0.818627				-0.702941		-0.570026	-0.532353	-0.107843					-0.00980392
15.b.1	-0.761905	-0.0593407	-0.0593407	-0.217582	-0.287912		-0.0725275			-0.0505495			-0.0593407	-0.0593407		-0.0637363		-0.0637363		-0.0725275	-0.13986		-0.0593407	-0.753846	-0.0989011	-0.103297		-0.0593407	-0.857143		-0.23956	-0.75		-0.472527	-0.0945055		-0.0593407				-0.406593		-0.0901099	-0.0461538	-0.0197802	-0.0593407	-0.0549451	-0.236643	-0.0197802
16.6.1	-0.127273	-0.452095	-0.448197	-0.235438	-0.282036		-0.491718		-0.492754	-0.481975	-0.463158	-0.479876	-0.497564	-0.397976	-0.492754	-0.407196		-0.341378	-0.545295	-0.247477		-0.600195	-0.421237		-0.361562	-0.471582	-0.25362	-0.430013	-0.223776	-0.464437		-0.0909091			-0.264326	-0.439753	-0.329375		-0.604743				-0.330847	-0.394118	-0.447565	-0.430013	-0.272927	-0.29891	-0.485897
16.7.1	-0.845154			-0.58238	-0.638289				-0.898468		-0.78039				-0.898468			-0.604743	-0.85118	-0.359066					-0.869318		-0.472456		-0.507093	-0.774827		-0.790569			-0.888217	-0.453557							-0.774827				-0.151186	-0.868243
16.9.L																					-0.818406										-0.0686695		-0.651449	-0.834065						-0.761654	-0.268456	-0.651449
16.b.L																					-0.767672			-0.510252									-0.302372	-0.774827						-0.644847	-0.283473	-0.302372
17.1.1	-0.515152							-0.236172									-0.414217	-0.0465116		-0.119351	-0.794208			-0.408574					-0.304729		-0.818627	-0.842424	-0.11132	-0.491069						-0.384934	-0.24871	-0.11132					-0.330847
17.1.2	-0.260606							-0.266391									-0.382869				-0.582353			-0.417957					-0.454545		-0.5	-0.684848		-0.351909				-0.560714		-0.497416	-0.442724						-0.24871
17.3.1	-0.927273			-0.772059	-0.865196													-0.368421		-0.0912281				-0.202597			-0.5		-0.755245	-0.736364		-0.733333				-0.548052												-0.884582
17.3.2				-0.806373	-0.85049													-0.419298		-0.110526				-0.241558			-0.547368		-0.916084	-0.81039						-0.52987											-0.121053
17.8.1																						-0.030303					-0.030303						-0.854545	-0.515152		-0.878788				-0.589668		-0.854545
17.14.L								-0.81176																							-0.335784		-0.502256	-0.719481						-0.775603	-0.24871	-0.502256
17.15.L								-0.770513									-0.773684			-0.0421053	-0.663158												-0.789474	-0.627273				-0.739938		-0.501507	-0.0485036	-0.789474
Averaged R				-0.46272
Number of indicator pairs (N)				1372
Trade-off (Bonferroni p<0.05 and ABS(R)>0.6)
	1.2.1	1.3.1	1.4.1	1.5.1	1.5.2	1.5.4	2.1.2	2.2.1	2.2.2	2.3.1	2.4.1	2.a.L	3.1.1	3.1.2	3.2.1	3.2.2	3.3.1	3.3.2	3.3.3	3.3.4	3.4.L	3.6.1	3.8.1	3.8.2	3.9.1	3.b.2	3.b.3	3.c.1	4.1.1	4.1.2	4.3.1	4.4.1	4.5.1	4.6.1	4.a.L	4.b.L	4.c.1	5.3.2	5.5.1	5.5.2L	5.a.1	5.b.L	6.1.1	6.2.1	6.3.1	6.4.1	6.4.2	6.6.1	7.1.2
1.2.1								-0.987879									-1																					-1
1.3.1								-0.881088									-0.994737				-0.870175													-0.84026				-0.983488
1.4.1								-0.881088									-0.994737																	-0.881818				-0.867905
1.5.1
1.5.2
1.5.4
2.1.2								-0.882843									-0.984211				-0.859649																	-0.987616
2.2.1	-0.987879	-0.881088	-0.881088				-0.882843			-0.879333			-0.920579	-0.876164		-0.871435			-0.868075				-0.879333			-0.901273		-0.881088				-0.987879					-0.860093		-0.945756						-0.875823	-0.881088		-0.89607	-0.875823
2.2.2																	-0.943811																	-0.896401				-0.947756
2.3.1								-0.879333									-0.992982				-0.873684																	-0.997936
2.4.1																	-0.909185				-0.892673																	-0.914216
2.a.L																	-0.982353				-0.938235																	-0.987616
3.1.1								-0.920579									-0.984211				-0.859649																	-0.983488
3.1.2								-0.876164									-0.995604																					-1
3.2.1																	-0.943811																	-0.896401				-0.947756
3.2.2								-0.871435									-0.994737																					-0.994118
3.3.1	-1	-0.994737	-0.994737				-0.984211		-0.943811	-0.992982	-0.909185	-0.982353	-0.984211	-0.995604	-0.943811	-0.994737			-0.89231				-0.998246		-0.968421	-0.949123		-0.994737				-0.987879			-0.98968		-1		-0.944911				-0.894737	-0.997059	-0.989474	-0.994737		-0.89607	-0.989474
3.3.2
3.3.3								-0.868075									-0.89231
3.3.4
3.4.L		-0.870175					-0.859649			-0.873684	-0.892673	-0.938235	-0.859649									-0.866667													-0.9		-0.902941							-0.920879
3.6.1																					-0.866667																	-0.913313
3.8.1								-0.879333									-0.998246																					-1
3.8.2
3.9.1																	-0.968421																	-0.847368				-0.955882
3.b.2								-0.901273									-0.949123																	-0.832468				-0.907121
3.b.3
3.c.1								-0.881088									-0.994737																	-0.847368				-1
4.1.1
4.1.2																																		-0.984416
4.3.1																																							-0.920161
4.4.1								-0.987879									-0.987879																					-1
4.5.1
4.6.1		-0.84026	-0.881818						-0.896401						-0.896401										-0.847368	-0.832468		-0.847368		-0.984416															-0.852632	-0.847368			-0.840602
4.a.L																	-0.98968				-0.9																	-0.985294
4.b.L
4.c.1								-0.860093									-1				-0.902941																	-1
5.3.2	-1	-0.983488	-0.867905				-0.987616		-0.947756	-0.997936	-0.914216	-0.987616	-0.983488	-1	-0.947756	-0.994118						-0.913313	-1		-0.955882	-0.907121		-1				-1			-0.985294		-1		-0.944911					-0.997059	-0.991176	-1			-0.992647
5.5.1								-0.945756									-0.944911														-0.920161							-0.944911
5.5.2L
5.a.1
5.b.L
6.1.1																	-0.894737
6.2.1																	-0.997059				-0.920879																	-0.997059
6.3.1								-0.875823									-0.989474																	-0.852632				-0.991176
6.4.1								-0.881088									-0.994737																	-0.847368				-1
6.4.2
6.6.1								-0.89607									-0.89607
7.1.2								-0.875823									-0.989474																	-0.840602				-0.992647
7.2.1								-0.938131									-0.915789
7.3.1								-0.906557									-0.987616				-0.905057																	-0.977296
8.1.1
8.2.1
8.4.2								-0.881088									-0.994737				-0.877193																	-1
8.8.1																															-0.875
8.9.1
9.1.2																					-0.966667
9.2.1	-0.987879																															-0.975758
9.2.2																					-0.884211																	-0.863777
9.3.1
9.4.1								-0.883841									-0.991744				-0.913313																	-0.987616
9.5.1								-0.881088									-0.994737				-0.877193																	-1
9.5.2								-0.881088									-0.994737				-0.877193																	-1
9.c.1																																						-1
10.2.L
10.3.L								-0.945756									-0.944911														-0.920161							-0.944911
10.4.1
11.1.L								-0.92824									-0.977296																	-0.866165
11.2.1																																						-0.958824
11.5.1
11.5.2
11.5.3L																					-0.866667																	-0.913313
11.6.1
11.7.1								-0.881088									-0.994737																	-0.861654				-0.985294
12.2.2								-0.881088									-0.994737				-0.877193																	-1
12.4.2		-0.948052	-0.888312				-0.95974		-0.895523	-0.97013	-0.909774	-0.9484	-0.955844	-0.962124	-0.895523	-0.95614			-0.915167			-0.832468	-0.964912		-0.940351	-0.918182		-0.961404	-0.958042						-0.936017		-0.960784		-0.907115				-0.87193	-0.947059	-0.95614	-0.961404			-0.96391
12.5.1
12.a.1																	-0.995872				-0.917441																	-0.993808
12.b.L
13.1.1
13.1.3
13.2.2		-0.936842	-0.852632				-0.944361		-0.972108	-0.945865	-0.957895	-0.93808	-0.936842	-0.921408	-0.972108	-0.929825			-0.875326			-0.920301	-0.929825		-0.882353	-0.843609		-0.929825		-0.840602					-0.919505		-0.929825							-0.911765	-0.940144	-0.929825			-0.935088
14.1.L
14.5.1
14.a.1
15.1.1								-0.863114									-0.975579																					-0.961769
15.1.2																	-0.874475
15.2.1
15.3.1																	-0.943242																					-0.918671
15.a.1
15.b.1
16.6.1
16.7.1		-0.944911	-0.944911				-0.944911			-0.944911		-0.944911	-0.944911	-0.944911		-0.926013						-0.907115	-0.944911			-0.926013		-0.944911									-0.944911		-1					-0.944911	-0.944911	-0.944911			-0.944911
16.9.L								-0.913483									-0.986831																					-0.986746
16.b.L								-0.945756									-0.944911														-0.920161							-0.944911
17.1.1																																						-0.880289
17.1.2
17.3.1		-0.953247	-0.880519				-0.953247		-0.880597	-0.961039	-0.870677	-0.983488	-0.953247	-0.963886	-0.880597	-0.963158			-0.850112			-0.883117	-0.959649		-0.919298	-0.897403		-0.950877							-0.973168		-0.985552		-0.944911				-0.852632	-0.979412	-0.957895	-0.950877			-0.953383
17.3.2	-0.987879	-0.98961	-0.932468				-0.977922		-0.945567	-0.988312	-0.924812	-0.977296	-0.971429	-0.993842	-0.945567	-0.991228			-0.894947			-0.875325	-0.996491		-0.966667	-0.933766		-0.992982				-0.975758			-0.987616		-0.997936		-0.944911				-0.896491	-0.994118	-0.987719	-0.992982		-0.89607	-0.98797
17.8.1								-0.987879									-0.987879																					-1
17.14.L																	-0.905263				-0.850877																	-0.97936
17.15.L
Averaged R				-0.937705
Number of indicator pairs (N)				374
The synergy and trade-off at the indicator level
	1.2.1	1.3.1	1.4.1	1.5.1	1.5.2	1.5.4	2.1.2	2.2.1	2.2.2	2.3.1	2.4.1	2.a.L	3.1.1	3.1.2	3.2.1	3.2.2	3.3.1	3.3.2	3.3.3	3.3.4	3.4.L	3.6.1	3.8.1	3.8.2	3.9.1	3.b.2	3.b.3	3.c.1	4.1.1	4.1.2	4.3.1	4.4.1	4.5.1	4.6.1	4.a.L	4.b.L	4.c.1	5.3.2	5.5.1	5.5.2L	5.a.1	5.b.L	6.1.1	6.2.1	6.3.1	6.4.1	6.4.2	6.6.1	7.1.2
1.2.1	0	2	2	1	1	0	2	-2	1	2	1	1	2	2	1	2	-2	2	1	1	-1	1	2	1	1	1	-1	2	1	-1	1	2	-1	1	2	-1	2	-2	1	-1	1	-1	1	2	1	2	1	1	2
1.3.1	2	0	2	1	1	0	2	-2	2	2	2	2	2	2	2	2	-2	1	2	1	-2	2	2	1	2	2	1	2	2	2	-1	2	-1	-2	2	1	2	-2	2	-1	-1	-1	2	2	2	2	1	2	2
1.4.1	2	2	0	1	1	0	2	-2	2	2	2	1	2	2	2	2	-2	1	2	1	-1	2	2	1	2	2	1	2	2	2	-1	2	-1	-2	2	1	2	-2	2	-1	-1	-1	2	2	2	2	1	2	2
1.5.1	1	1	1	0	1	0	1	-1	1	1	1	1	1	1	1	1	-1	1	1	1	-1	1	1	1	1	1	1	1	1	1	1	1	-1	-1	1	1	1	-1	1	-1	-1	-1	2	1	1	1	1	1	1
1.5.2	1	1	1	1	0	0	1	-1	1	1	1	1	1	1	1	1	-1	1	1	1	-1	1	1	1	1	1	1	1	1	1	1	1	-1	-1	1	1	1	-1	1	-1	-1	-1	1	1	1	1	1	1	1
1.5.4	0	0	0	0	0	0	0	0	0	0	0	0	0	0	0	0	0	0	0	0	0	0	0	0	0	0	0	0	0	0	0	0	0	0	0	0	0	0	0	0	0	0	0	0	0	0	0	0	0
2.1.2	2	2	2	1	1	0	0	-2	2	2	2	2	2	2	2	2	-2	1	2	1	-2	2	2	1	2	2	1	2	1	1	-1	2	-1	-1	2	1	2	-2	2	-1	-1	-1	2	2	2	2	1	2	2
2.2.1	-2	-2	-2	-1	-1	0	-2	0	-1	-2	-1	-1	-2	-2	-1	-2	2	-1	-2	-1	1	-1	-2	-1	-1	-2	-1	-2	-1	-1	1	-2	1	1	-1	-1	-2	1	-2	1	1	1	-1	-1	-2	-2	-1	-2	-2
2.2.2	1	2	2	1	1	0	2	-1	0	2	2	2	2	2	2	2	-2	1	2	1	-1	2	2	-1	2	2	1	2	1	2	-1	1	-1	-2	2	1	2	-2	1	-1	-1	-1	2	2	2	2	1	1	2
2.3.1	2	2	2	1	1	0	2	-2	2	0	2	2	2	2	2	2	-2	1	2	1	-2	2	2	1	2	2	1	2	2	1	-1	2	-1	-1	2	1	2	-2	2	-1	-1	-1	2	2	2	2	1	1	2
2.4.1	1	2	2	1	1	0	2	-1	2	2	0	2	2	2	2	2	-2	1	2	-1	-2	1	2	1	2	2	1	2	1	2	1	1	-1	-1	2	1	2	-2	1	-1	-1	-1	1	1	2	2	1	1	2
2.a.L	1	2	1	1	1	0	2	-1	2	2	2	0	2	2	2	2	-2	1	1	1	-2	2	2	-1	2	2	1	2	1	1	-1	1	-1	-1	2	1	2	-2	2	-1	-1	-1	1	2	2	2	-1	1	2
3.1.1	2	2	2	1	1	0	2	-2	2	2	2	2	0	2	2	2	-2	1	2	1	-2	2	2	1	2	2	1	2	2	1	-1	2	-1	-1	2	1	2	-2	2	-1	-1	-1	2	2	2	2	1	2	2
3.1.2	2	2	2	1	1	0	2	-2	2	2	2	2	2	0	2	2	-2	1	2	1	-1	1	2	1	2	2	1	2	1	1	-1	2	-1	-1	2	1	2	-2	2	-1	-1	-1	2	2	2	2	1	2	2
3.2.1	1	2	2	1	1	0	2	-1	2	2	2	2	2	2	0	2	-2	1	2	1	-1	2	2	-1	2	2	1	2	1	2	-1	1	-1	-2	2	1	2	-2	1	-1	-1	-1	2	2	2	2	1	1	2
3.2.2	2	2	2	1	1	0	2	-2	2	2	2	2	2	2	2	0	-2	1	2	1	-1	2	2	1	2	2	1	2	1	1	-1	2	-1	-1	2	1	2	-2	2	-1	-1	-1	2	2	2	2	1	2	2
3.3.1	-2	-2	-2	-1	-1	0	-2	2	-2	-2	-2	-2	-2	-2	-2	-2	0	-1	-2	-1	1	-1	-2	-1	-2	-2	-1	-2	-1	-1	1	-2	1	1	-2	-1	-2	2	-2	1	1	1	-2	-2	-2	-2	-1	-2	-2
3.3.2	2	1	1	1	1	0	1	-1	1	1	1	1	1	1	1	1	-1	0	1	1	-1	1	1	1	1	1	1	1	1	1	1	2	-1	-1	1	-1	1	-1	1	-1	-1	-1	1	1	1	1	1	2	1
3.3.3	1	2	2	1	1	0	2	-2	2	2	2	1	2	2	2	2	-2	1	0	1	-1	1	2	1	2	2	1	2	1	1	-1	1	-1	-1	1	1	2	-1	1	-1	-1	-1	1	1	2	2	1	1	2
3.3.4	1	1	1	1	1	0	1	-1	1	1	-1	1	1	1	1	1	-1	1	1	0	1	1	1	1	1	1	-1	1	1	1	-1	1	1	-1	1	-1	1	-1	1	-1	-1	1	1	1	1	1	1	1	1
3.4.L	-1	-2	-1	-1	-1	0	-2	1	-1	-2	-2	-2	-2	-1	-1	-1	1	-1	-1	1	0	-2	-1	-1	-1	-1	-1	-1	-1	-1	1	1	1	1	-2	-1	-2	2	-1	1	1	1	-1	-2	-1	-1	1	-1	-1
3.6.1	1	2	2	1	1	0	2	-1	2	2	1	2	2	1	2	2	-1	1	1	1	-2	0	2	-1	1	2	1	2	1	2	-1	-1	-1	-1	1	1	2	-2	2	-1	-1	-1	1	2	2	2	1	1	2
3.8.1	2	2	2	1	1	0	2	-2	2	2	2	2	2	2	2	2	-2	1	2	1	-1	2	0	1	2	2	1	2	1	1	-1	2	-1	-1	2	1	2	-2	2	-1	-1	-1	2	2	2	2	1	2	2
3.8.2	1	1	1	1	1	0	1	-1	-1	1	1	-1	1	1	-1	1	-1	1	1	1	-1	-1	1	0	1	1	-1	1	1	-1	1	1	-1	1	-1	-1	-1	1	-1	-1	1	-1	1	-1	1	1	1	1	1
3.9.1	1	2	2	1	1	0	2	-1	2	2	2	2	2	2	2	2	-2	1	2	1	-1	1	2	1	0	2	1	2	1	1	-1	2	-1	-2	2	1	2	-2	1	-1	-1	-1	2	2	2	2	1	1	2
3.b.2	1	2	2	1	1	0	2	-2	2	2	2	2	2	2	2	2	-2	1	2	1	-1	2	2	1	2	0	1	2	1	1	-1	1	-1	-2	2	1	2	-2	2	-1	-1	-1	1	2	2	2	1	1	2
3.b.3	-1	1	1	1	1	0	1	-1	1	1	1	1	1	1	1	1	-1	1	1	-1	-1	1	1	-1	1	1	0	1	1	1	-1	-1	-1	-1	1	1	1	-1	1	-1	-1	-1	1	1	1	1	1	1	1
3.c.1	2	2	2	1	1	0	2	-2	2	2	2	2	2	2	2	2	-2	1	2	1	-1	2	2	1	2	2	1	0	2	1	-1	2	-1	-2	2	1	2	-2	2	-1	-1	-1	2	2	2	2	1	2	2
4.1.1	1	2	2	1	1	0	1	-1	1	2	1	1	2	1	1	1	-1	1	1	1	-1	1	1	1	1	1	1	2	0	1	1	1	-1	-1	1	-1	1	-1	1	-1	-1	-1	1	1	1	2	1	1	2
4.1.2	-1	2	2	1	1	0	1	-1	2	1	2	1	1	1	2	1	-1	1	1	1	-1	2	1	-1	1	1	1	1	1	0	-1	1	-1	-2	1	1	1	-1	1	-1	-1	-1	1	1	1	1	1	1	1
4.3.1	1	-1	-1	1	1	0	-1	1	-1	-1	1	-1	-1	-1	-1	-1	1	1	-1	-1	1	-1	-1	1	-1	-1	-1	-1	1	-1	0	1	-1	1	-1	-1	-1	1	-2	1	1	-1	1	-1	-1	-1	1	-1	-1
4.4.1	2	2	2	1	1	0	2	-2	1	2	1	1	2	2	1	2	-2	2	1	1	1	-1	2	1	2	1	-1	2	1	1	1	0	-1	-1	2	-1	2	-2	1	-1	1	-1	1	2	1	2	1	1	2
4.5.1	-1	-1	-1	-1	-1	0	-1	1	-1	-1	-1	-1	-1	-1	-1	-1	1	-1	-1	1	1	-1	-1	-1	-1	-1	-1	-1	-1	-1	-1	-1	0	1	-1	-1	-1	1	-1	1	-1	2	-1	-1	-1	-1	1	-1	-1
4.6.1	1	-2	-2	-1	-1	0	-1	1	-2	-1	-1	-1	-1	-1	-2	-1	1	-1	-1	-1	1	-1	-1	1	-2	-2	-1	-2	-1	-2	1	-1	1	0	-1	-1	-1	1	-1	1	1	1	-1	-1	-2	-2	-1	-1	-2
4.a.L	2	2	2	1	1	0	2	-1	2	2	2	2	2	2	2	2	-2	1	1	1	-2	1	2	-1	2	2	1	2	1	1	-1	2	-1	-1	0	1	2	-2	1	-1	-1	-1	2	2	2	2	-1	2	2
4.b.L	-1	1	1	1	1	0	1	-1	1	1	1	1	1	1	1	1	-1	-1	1	-1	-1	1	1	-1	1	1	1	1	-1	1	-1	-1	-1	-1	1	0	1	-1	1	-1	-1	-1	1	1	1	1	-1	1	1
4.c.1	2	2	2	1	1	0	2	-2	2	2	2	2	2	2	2	2	-2	1	2	1	-2	2	2	-1	2	2	1	2	1	1	-1	2	-1	-1	2	1	0	-2	2	-1	-1	-1	2	2	2	2	1	2	2
5.3.2	-2	-2	-2	-1	-1	0	-2	1	-2	-2	-2	-2	-2	-2	-2	-2	2	-1	-1	-1	2	-2	-2	1	-2	-2	-1	-2	-1	-1	1	-2	1	1	-2	-1	-2	0	-2	1	1	1	-1	-2	-2	-2	1	-1	-2
5.5.1	1	2	2	1	1	0	2	-2	1	2	1	2	2	2	1	2	-2	1	1	1	-1	2	2	-1	1	2	1	2	1	1	-2	1	-1	-1	1	1	2	-2	0	-1	-1	-1	1	2	2	2	1	1	2
5.5.2L	-1	-1	-1	-1	-1	0	-1	1	-1	-1	-1	-1	-1	-1	-1	-1	1	-1	-1	-1	1	-1	-1	-1	-1	-1	-1	-1	-1	-1	1	-1	1	1	-1	-1	-1	1	-1	0	1	1	-1	-1	-1	-1	-1	-1	-1
5.a.1	1	-1	-1	-1	-1	0	-1	1	-1	-1	-1	-1	-1	-1	-1	-1	1	-1	-1	-1	1	-1	-1	1	-1	-1	-1	-1	-1	-1	1	1	-1	1	-1	-1	-1	1	-1	1	0	-1	-1	-1	-1	-1	-1	-1	-1
5.b.L	-1	-1	-1	-1	-1	0	-1	1	-1	-1	-1	-1	-1	-1	-1	-1	1	-1	-1	1	1	-1	-1	-1	-1	-1	-1	-1	-1	-1	-1	-1	2	1	-1	-1	-1	1	-1	1	-1	0	-1	-1	-1	-1	1	-1	-1
6.1.1	1	2	2	2	1	0	2	-1	2	2	1	1	2	2	2	2	-2	1	1	1	-1	1	2	1	2	1	1	2	1	1	1	1	-1	-1	2	1	2	-1	1	-1	-1	-1	0	1	2	2	1	2	2
6.2.1	2	2	2	1	1	0	2	-1	2	2	1	2	2	2	2	2	-2	1	1	1	-2	2	2	-1	2	2	1	2	1	1	-1	2	-1	-1	2	1	2	-2	2	-1	-1	-1	1	0	2	2	-1	1	2
6.3.1	1	2	2	1	1	0	2	-2	2	2	2	2	2	2	2	2	-2	1	2	1	-1	2	2	1	2	2	1	2	1	1	-1	1	-1	-2	2	1	2	-2	2	-1	-1	-1	2	2	0	2	1	2	2
6.4.1	2	2	2	1	1	0	2	-2	2	2	2	2	2	2	2	2	-2	1	2	1	-1	2	2	1	2	2	1	2	2	1	-1	2	-1	-2	2	1	2	-2	2	-1	-1	-1	2	2	2	0	1	2	2
6.4.2	1	1	1	1	1	0	1	-1	1	1	1	-1	1	1	1	1	-1	1	1	1	1	1	1	1	1	1	1	1	1	1	1	1	1	-1	-1	-1	1	1	1	-1	-1	1	1	-1	1	1	0	1	1
6.6.1	1	2	2	1	1	0	2	-2	1	1	1	1	2	2	1	2	-2	2	1	1	-1	1	2	1	1	1	1	2	1	1	-1	1	-1	-1	2	1	2	-1	1	-1	-1	-1	2	1	2	2	1	0	2
7.1.2	2	2	2	1	1	0	2	-2	2	2	2	2	2	2	2	2	-2	1	2	1	-1	2	2	1	2	2	1	2	2	1	-1	2	-1	-2	2	1	2	-2	2	-1	-1	-1	2	2	2	2	1	2	0
7.2.1	2	2	2	1	1	0	2	-2	2	2	1	1	2	2	2	2	-2	1	2	1	-1	1	2	1	2	2	1	2	1	1	-1	2	-1	-1	2	1	2	-1	2	-1	-1	-1	2	1	2	2	1	1	2
7.3.1	2	2	2	1	1	0	2	-2	2	2	2	2	2	2	2	2	-2	1	2	1	-2	2	2	1	2	2	1	2	1	1	-1	2	-1	-1	2	1	2	-2	2	-1	-1	-1	2	2	2	2	1	2	2
8.1.1	1	1	1	1	1	0	1	-1	1	1	1	1	1	1	1	1	-1	1	1	1	-1	1	1	1	1	1	1	1	1	1	-1	1	-1	-1	1	1	1	-1	1	-1	-1	-1	1	1	1	1	1	1	1
8.2.1	-1	-1	-1	-1	-1	0	-1	1	-1	-1	-1	-1	-1	-1	-1	-1	1	-1	-1	-1	1	-1	-1	-1	-1	-1	-1	-1	-1	-1	1	-1	1	1	-1	-1	-1	1	-1	1	1	1	-1	-1	-1	-1	-1	-1	-1
8.4.2	2	2	2	1	1	0	2	-2	2	2	2	2	2	2	2	2	-2	1	2	1	-2	2	2	1	2	2	1	2	2	1	-1	2	-1	-1	2	1	2	-2	2	-1	-1	-1	2	2	2	2	1	2	2
8.8.1	-1	1	1	-1	-1	0	1	-1	1	1	1	2	1	1	1	1	-1	-1	1	-1	-1	1	1	-1	1	1	1	1	-1	1	-2	-1	-1	-1	1	1	1	-1	1	-1	-1	-1	1	1	1	1	-1	1	1
8.9.1	2	1	1	1	1	0	1	-1	1	1	1	1	1	1	1	1	-1	1	1	1	-1	1	1	-1	1	1	1	1	1	1	-1	1	-1	-1	1	1	1	-1	1	-1	-1	-1	1	1	1	1	-1	2	1
9.1.2	-1	1	1	1	1	0	1	-1	1	1	1	1	1	1	1	1	-1	1	1	-1	-2	1	1	-1	1	1	1	1	-1	1	-1	-1	-1	-1	1	1	1	-1	1	-1	-1	-1	1	1	1	1	-1	1	1
9.2.1	-2	-1	-1	-1	-1	0	-1	1	-1	-1	-1	-1	-1	-1	-1	-1	1	-1	-1	-1	1	-1	-1	-1	-1	-1	-1	-1	-1	-1	-1	-2	1	1	-1	-1	-1	1	-1	1	1	1	-1	-1	-1	-1	-1	-1	-1
9.2.2	-1	1	1	1	1	0	1	-1	1	1	1	2	1	1	1	1	-1	1	1	-1	-2	2	1	-1	1	1	1	1	-1	1	-1	-1	-1	-1	1	1	1	-2	1	-1	-1	-1	1	1	1	1	-1	1	1
9.3.1	1	1	1	1	1	0	1	-1	1	1	1	1	1	1	1	1	-1	1	1	1	-1	1	1	1	1	1	1	1	1	1	1	1	-1	-1	1	1	1	-1	1	-1	-1	-1	1	1	1	1	1	1	1
9.4.1	2	2	2	1	1	0	2	-2	2	2	2	2	2	2	2	2	-2	1	2	1	-2	2	2	1	2	2	1	2	1	1	-1	2	-1	-1	2	1	2	-2	2	-1	-1	-1	2	2	2	2	1	2	2
9.5.1	2	2	2	1	1	0	2	-2	2	2	2	2	2	2	2	2	-2	1	2	1	-2	2	2	1	2	2	1	2	2	1	-1	2	-1	-1	2	1	2	-2	2	-1	-1	-1	2	2	2	2	1	2	2
9.5.2	2	2	2	1	1	0	2	-2	2	2	2	2	2	2	2	2	-2	1	2	1	-2	2	2	1	2	2	1	2	2	1	-1	2	-1	-1	2	1	2	-2	2	-1	-1	-1	2	2	2	2	1	2	2
9.c.1	1	1	1	1	1	0	1	-1	1	1	1	-1	1	1	1	1	-1	1	1	-1	1	-1	1	1	1	1	1	1	1	1	1	1	-1	-1	1	-1	1	-2	0	-1	-1	-1	1	2	1	1	1	1	1
10.2.L	1	-1	-1	-1	-1	0	-1	1	-1	-1	-1	-1	-1	-1	-1	-1	1	-1	-1	-1	1	-1	-1	1	-1	-1	-1	-1	-1	-1	1	1	-1	1	-1	-1	-1	1	-1	1	2	-1	-1	-1	-1	-1	-1	-1	-1
10.3.L	1	2	2	1	1	0	2	-2	1	2	1	2	2	2	1	2	-2	1	1	1	-1	2	2	-1	1	2	1	2	1	1	-2	1	-1	-1	1	1	2	-2	2	-1	-1	-1	1	2	2	2	1	1	2
10.4.1	-1	1	1	-1	-1	0	1	-1	1	1	1	1	1	1	1	1	-1	-1	1	-1	-1	1	1	-1	1	1	1	1	1	1	-1	-1	-1	-1	1	1	1	-1	1	1	1	-1	1	1	1	1	-1	-1	1
11.1.L	2	1	2	1	2	0	1	-2	2	1	1	1	1	2	2	2	-2	1	2	1	-1	1	2	-1	2	1	1	2	1	1	0	2	-1	-2	2	1	2	-1	2	-1	-1	-1	2	2	2	2	1	2	2
11.2.1	1	1	1	1	1	0	1	-1	1	1	1	2	1	1	1	1	-1	1	1	1	-1	1	1	-1	1	1	1	1	1	1	-1	1	-1	-1	2	1	2	-2	2	-1	-1	-1	1	2	1	1	-1	1	1
11.5.1	1	1	1	2	1	0	1	-1	1	1	1	1	1	1	1	1	-1	1	1	1	-1	1	1	1	1	1	1	1	1	1	1	1	-1	-1	1	1	1	-1	1	-1	-1	-1	2	1	1	1	1	1	1
11.5.2	1	1	1	1	2	0	1	-1	1	1	1	1	1	1	1	1	-1	1	1	1	-1	1	1	1	1	1	1	1	1	1	1	1	-1	-1	1	1	1	-1	1	-1	-1	-1	1	1	1	1	1	1	1
11.5.3L	1	2	2	1	1	0	2	-1	2	2	1	2	2	1	2	2	-1	1	1	1	-2	2	2	-1	1	2	1	2	1	2	-1	-1	-1	-1	1	1	2	-2	2	-1	-1	-1	1	2	2	2	1	1	2
11.6.1	-1	1	-1	-1	-1	0	1	1	-1	1	1	1	1	-1	-1	-1	1	-1	-1	-1	-1	1	-1	-1	-1	-1	1	-1	-1	1	-1	-1	1	-1	-1	1	-1	-1	1	1	1	1	-1	1	-1	-1	-1	-1	-1
11.7.1	2	2	2	1	1	0	2	-2	2	2	2	2	2	2	2	2	-2	1	2	1	-1	2	2	1	2	2	1	2	2	1	-1	2	-1	-2	2	1	2	-2	2	-1	-1	-1	2	2	2	2	1	2	2
12.2.2	2	2	2	1	1	0	2	-2	2	2	2	2	2	2	2	2	-2	1	2	1	-2	2	2	1	2	2	1	2	2	1	-1	2	-1	-1	2	1	2	-2	2	-1	-1	-1	2	2	2	2	1	2	2
12.4.2	-1	-2	-2	-1	-1	0	-2	2	-2	-2	-2	-2	-2	-2	-2	-2	2	-1	-2	-1	2	-2	-2	-1	-2	-2	-1	-2	-2	-1	1	-1	1	1	-2	-1	-2	2	-2	1	1	1	-2	-2	-2	-2	-1	-1	-2
12.5.1	-1	1	-1	-1	-1	0	1	1	-1	1	1	1	1	-1	-1	-1	1	-1	-1	-1	-1	1	-1	-1	-1	-1	1	-1	-1	1	-1	-1	1	-1	-1	1	-1	-1	1	1	1	1	-1	1	-1	-1	-1	-1	-1
12.a.1	2	2	2	1	1	0	2	-1	2	2	2	2	2	2	2	2	-2	1	2	1	-2	2	2	1	2	2	1	2	1	1	-1	2	-1	-1	2	1	2	-2	2	-1	-1	-1	2	2	2	2	1	2	2
12.b.L	2	1	1	1	1	0	1	-1	1	1	1	1	1	1	1	1	-1	1	1	1	-1	1	1	-1	1	1	1	1	1	1	-1	1	-1	-1	1	1	1	-1	1	-1	-1	-1	1	1	1	1	-1	2	1
13.1.1	1	1	1	2	1	0	1	-1	1	1	1	1	1	1	1	1	-1	1	1	1	-1	1	1	1	1	1	1	1	1	1	1	1	-1	-1	1	1	1	-1	1	-1	-1	-1	2	1	1	1	1	1	1
13.1.3	0	0	0	0	0	0	0	0	0	0	0	0	0	0	0	0	0	0	0	0	0	0	0	0	0	0	0	0	0	0	0	0	0	0	0	0	0	0	0	0	0	0	0	0	0	0	0	0	0
13.2.2	-1	-2	-2	-1	-1	0	-2	1	-2	-2	-2	-2	-2	-2	-2	-2	2	-1	-2	-1	2	-2	-2	-1	-2	-2	-1	-2	-1	-2	1	-1	1	1	-2	-1	-2	2	-1	1	1	1	-1	-2	-2	-2	1	-1	-2
14.1.L	-1	1	1	1	1	0	1	-1	1	1	1	1	1	1	1	1	-1	-1	1	-1	-1	1	1	-1	1	1	1	1	1	1	-1	1	-1	-1	1	1	1	-1	1	-1	1	-1	1	1	1	1	1	1	1
14.5.1	-1	1	1	1	1	0	1	-1	1	1	1	1	1	1	1	1	-1	1	1	-1	-1	1	1	-1	1	1	1	1	-1	1	-1	-1	-1	-1	1	1	1	-1	1	-1	1	-1	1	1	1	1	1	1	1
14.a.1	-1	1	1	1	1	0	1	-1	1	1	1	1	1	1	1	1	-1	1	1	1	-1	2	1	-1	1	1	1	1	1	2	-1	-1	-1	-1	1	1	1	-1	1	-1	-1	-1	1	1	1	1	-1	1	1
15.1.1	1	2	2	1	1	0	2	-2	2	2	2	2	2	2	2	2	-2	1	2	1	-1	2	2	1	2	2	1	2	1	1	-1	1	-1	-1	2	1	2	-2	2	-1	-1	-1	2	2	2	2	1	2	2
15.1.2	1	2	1	1	1	0	2	-1	1	2	1	1	1	2	1	2	-2	1	1	1	-1	1	2	1	2	1	1	2	1	1	-1	1	-1	-1	2	1	2	-1	1	-1	-1	-1	1	1	2	2	1	2	2
15.2.1	1	1	1	1	1	0	1	-1	1	1	-1	1	1	1	1	1	-1	1	1	1	1	-1	1	1	1	1	1	1	1	-1	-1	1	1	1	1	-1	1	-1	1	-1	-1	1	1	1	1	1	1	1	1
15.3.1	1	2	2	1	1	0	2	-1	2	2	1	1	2	2	2	2	-2	2	2	1	-1	1	2	1	2	2	1	2	1	1	-1	1	-1	-1	2	1	2	-2	1	-1	-1	-1	2	2	2	2	1	1	2
15.a.1	-1	1	1	1	1	0	1	-1	1	1	1	1	1	1	1	1	-1	1	1	1	-1	1	1	-1	1	1	1	1	-1	1	-1	-1	-1	-1	1	1	1	-1	1	-1	-1	-1	1	1	1	1	-1	1	1
15.b.1	-1	-1	-1	-1	-1	0	-1	1	1	-1	1	1	-1	-1	1	-1	1	-1	1	-1	-1	1	-1	-1	-1	-1	1	-1	-1	1	-1	-1	1	-1	-1	1	-1	1	1	1	-1	1	-1	-1	-1	-1	-1	-1	-1
16.6.1	-1	-1	-1	-1	-1	0	-1	1	-1	-1	-1	-1	-1	-1	-1	-1	1	-1	-1	-1	1	-1	-1	1	-1	-1	-1	-1	-1	-1	1	-1	1	1	-1	-1	-1	1	-1	1	1	1	-1	-1	-1	-1	-1	-1	-1
16.7.1	-1	-2	-2	-1	-1	0	-2	2	-1	-2	-1	-2	-2	-2	-1	-2	2	-1	-1	-1	1	-2	-2	1	-1	-2	-1	-2	-1	-1	2	-1	1	1	-1	-1	-2	2	-2	1	1	1	-1	-2	-2	-2	-1	-1	-2
16.9.L	2	2	2	1	1	0	2	-2	2	2	2	2	2	2	2	2	-2	1	2	1	-1	2	2	1	2	2	1	2	2	1	-1	2	-1	-1	2	1	2	-2	2	-1	-1	-1	2	2	2	2	1	2	2
16.b.L	1	2	2	1	1	0	2	-2	1	2	1	2	2	2	1	2	-2	1	1	1	-1	2	2	-1	1	2	1	2	1	1	-2	1	-1	-1	1	1	2	-2	2	-1	-1	-1	1	2	2	2	1	1	2
17.1.1	-1	1	1	1	1	0	1	-1	1	1	1	2	1	1	1	1	-1	-1	1	-1	-1	1	1	-1	1	1	1	1	-1	1	-1	-1	-1	-1	1	1	1	-2	1	-1	-1	-1	1	1	1	1	-1	1	1
17.1.2	-1	1	1	1	1	0	1	-1	1	1	1	1	1	1	1	1	-1	1	1	1	-1	1	1	-1	1	1	1	1	-1	1	-1	-1	1	-1	1	1	1	-1	1	-1	-1	1	1	1	1	1	-1	1	1
17.3.1	-1	-2	-2	-1	-1	0	-2	1	-2	-2	-2	-2	-2	-2	-2	-2	2	-1	-2	-1	2	-2	-2	-1	-2	-2	-1	-2	-1	-1	1	-1	1	1	-2	-1	-2	2	-2	1	1	1	-2	-2	-2	-2	1	-1	-2
17.3.2	-2	-2	-2	-1	-1	0	-2	2	-2	-2	-2	-2	-2	-2	-2	-2	2	-1	-2	-1	2	-2	-2	-1	-2	-2	-1	-2	-1	-1	1	-2	1	2	-2	-1	-2	2	-2	1	1	1	-2	-2	-2	-2	-1	-2	-2
17.8.1	2	2	2	1	1	0	2	-2	1	2	1	1	2	2	1	2	-2	2	1	1	1	-1	2	1	2	1	-1	2	1	1	1	2	-1	-1	2	-1	2	-2	1	-1	1	-1	1	2	1	2	1	1	2
17.14.L	1	2	2	1	1	0	2	-1	2	2	2	2	2	2	2	2	-2	1	1	1	-2	2	2	1	2	2	1	2	1	1	-1	1	-1	-1	2	1	2	-2	2	-1	-1	-1	1	2	2	2	1	1	2
17.15.L	1	1	1	1	1	0	2	-1	1	2	1	1	2	1	1	1	-1	1	1	-1	-1	1	1	1	1	1	1	1	1	1	1	2	-1	-1	1	1	1	-1	1	-1	-1	-1	1	1	1	1	1	1	1
[truncated: 53 more columns]

## Sheet: Anhui
Synergy (Bonferroni p<0.05 and ABS(R)>0.6)
	1.2.1	1.3.1	1.4.1	1.5.1	1.5.2	1.5.4	2.1.2	2.2.1	2.2.2	2.3.1	2.4.1	2.a.L	3.1.1	3.1.2	3.2.1	3.2.2	3.3.1	3.3.2	3.3.3	3.3.4	3.4.L	3.6.1	3.8.1	3.8.2	3.9.1	3.b.2	3.b.3	3.c.1	4.1.1	4.1.2	4.3.1	4.4.1	4.5.1	4.6.1	4.a.L	4.b.L	4.c.1	5.3.2	5.5.1	5.5.2L	5.a.1	5.b.L	6.1.1	6.2.1	6.3.1	6.4.1	6.4.2	6.6.1	7.1.2
1.2.1										1	0.983333											0.983333						0.983333				1			1		1							1	1	0.983333			0.983333
1.3.1			0.935065				0.949351		0.964912	0.981818	0.97594	0.931889	0.924586	0.968039	0.964912	0.984211			0.876979			0.954545	0.987275			0.983117		0.990343							0.960784		0.991744						0.987699	0.935294	0.985965	0.992982			0.986466
1.4.1		0.935065					0.893506		0.968421	0.888312	0.894737	0.907121	0.916003	0.971605	0.968421	0.985965			0.884008			0.950649	0.983765			0.924675		0.992099							0.956656		0.991744						0.985942	0.929412	0.984211	0.987719			0.936842
1.5.1
1.5.2
1.5.4
2.1.2		0.949351	0.893506						0.92807	0.958442	0.93985	0.861713		0.956451	0.92807	0.95614			0.876979			0.914286	0.946907			0.945455		0.95698							0.909185		0.954592						0.949035		0.938596	0.936842			0.956391
2.2.1
2.2.2		0.964912	0.968421				0.92807			0.970175	0.975232	0.938235	0.908645	0.952886	1	0.961404			0.847101			0.961404	0.955682			0.952632		0.96576							0.927761		0.966976						0.967488		0.964912	0.964912			0.968421
2.3.1	1	0.981818	0.888312				0.958442		0.970175		0.996992	0.880289	0.917229	0.978736	0.970175	0.985965			0.884008			0.94026	0.967969			0.966234		0.997366				1			0.966976		0.997936						0.975397	0.944118	0.989474	0.994737			0.998496
2.4.1	0.983333	0.97594	0.894737				0.93985		0.975232	0.996992		0.884804	0.896247	0.979145	0.975232	0.987616			0.894521			0.944361	0.958183			0.959398		0.992769				0.987879			0.977941		0.997549						0.971047	0.967857	0.98968	0.993808			0.994737
2.a.L		0.931889	0.907121				0.861713		0.938235	0.880289	0.884804			0.925468	0.938235	0.9						0.923633	0.941176			0.896801		0.924891							0.888235		0.932353						0.906413		0.929412	0.935294			0.926471
3.1.1		0.924586	0.916003						0.908645	0.917229	0.896247			0.871056	0.908645	0.88412			0.876461			0.929491	0.920245			0.870632		0.92336									0.900662						0.917077		0.904966	0.928265			0.900061
3.1.2		0.968039	0.971605				0.956451		0.952886	0.978736	0.979145	0.925468	0.871056		0.952886	0.973387			0.862588			0.978736	0.937252			0.963582		0.976919							0.955717		0.987018						0.960812	0.937276	0.984084	0.973387			0.978736
3.2.1		0.964912	0.968421				0.92807		1	0.970175	0.975232	0.938235	0.908645	0.952886		0.961404			0.847101			0.961404	0.955682			0.952632		0.96576							0.927761		0.966976						0.967488		0.964912	0.964912			0.968421
3.2.2		0.984211	0.985965				0.95614		0.961404	0.985965	0.987616	0.9	0.88412	0.973387	0.961404				0.857646			0.977193	0.966213			0.977193		0.983319							0.971104		0.987616						0.972761	0.935294	0.977193	0.980702			0.984211
3.3.1																				0.89513														0.866169				0.963944
3.3.2
3.3.3		0.876979	0.884008				0.876979		0.847101	0.884008	0.894521		0.876461	0.862588	0.847101	0.857646						0.882251	0.877363			0.869949		0.891821									0.859361						0.867958		0.882251	0.880493			0.884008
3.3.4																	0.89513																	0.875439				0.917647
3.4.L
3.6.1	0.983333	0.954545	0.950649				0.914286		0.961404	0.94026	0.944361	0.923633	0.929491	0.978736	0.961404	0.977193			0.882251				0.948662			0.950649		0.983319				0.987879			0.944272		0.985552						0.979791	0.905882	0.985965	0.982456			0.969925
3.8.1		0.987275	0.983765				0.946907		0.955682	0.967969	0.958183	0.941176	0.920245	0.937252	0.955682	0.966213			0.877363			0.948662				0.967969		0.970575							0.933953		0.964912						0.974067	0.897059	0.960948	0.969724			0.966213
3.8.2
3.9.1
3.b.2		0.983117	0.924675				0.945455		0.952632	0.966234	0.959398	0.896801	0.870632	0.963582	0.952632	0.977193			0.869949			0.950649	0.967969					0.978051							0.933953		0.975232						0.980669	0.911765	0.980702	0.973684			0.978947
3.b.3
3.c.1	0.983333	0.990343	0.992099				0.95698		0.96576	0.997366	0.992769	0.924891	0.92336	0.976919	0.96576	0.983319			0.891821			0.983319	0.970575			0.978051						0.987879			0.963843		0.996901						0.976254	0.939618	0.988587	0.992977			0.995611
4.1.1
4.1.2																																		0.979221
4.3.1
4.4.1	1									1	0.987879											0.987879						0.987879							1		1							1		0.987879			0.987879
4.5.1																																										1
4.6.1																	0.866169			0.875439										0.979221
4.a.L	1	0.960784	0.956656				0.909185		0.927761	0.966976	0.977941	0.888235		0.955717	0.927761	0.971104						0.944272	0.933953			0.933953		0.963843				1					0.96904						0.927613	0.955882	0.960784	0.964912			0.964912
4.b.L
4.c.1	1	0.991744	0.991744				0.954592		0.966976	0.997936	0.997549	0.932353	0.900662	0.987018	0.966976	0.987616			0.859361			0.985552	0.964912			0.975232		0.996901				1			0.96904								0.977251	0.947059	0.991744	0.995872			0.995872
5.3.2																	0.963944			0.917647
5.5.1
5.5.2L
5.a.1
5.b.L																																	1
6.1.1		0.987699	0.985942				0.949035		0.967488	0.975397	0.971047	0.906413	0.917077	0.960812	0.967488	0.972761			0.867958			0.979791	0.974067			0.980669		0.976254							0.927613		0.977251							0.888727	0.978033	0.978033			0.975397
6.2.1	1	0.935294	0.929412							0.944118	0.967857			0.937276		0.935294						0.905882	0.897059			0.911765		0.939618				1			0.955882		0.947059						0.888727		0.941176	0.941176			0.944118
6.3.1	1	0.985965	0.984211				0.938596		0.964912	0.989474	0.98968	0.929412	0.904966	0.984084	0.964912	0.977193			0.882251			0.985965	0.960948			0.980702		0.988587							0.960784		0.991744						0.978033	0.941176		0.989474			0.987719
6.4.1	0.983333	0.992982	0.987719				0.936842		0.964912	0.994737	0.993808	0.935294	0.928265	0.973387	0.964912	0.980702			0.880493			0.982456	0.969724			0.973684		0.992977				0.987879			0.964912		0.995872						0.978033	0.941176	0.989474				0.992982
6.4.2
6.6.1
7.1.2	0.983333	0.986466	0.936842				0.956391		0.968421	0.998496	0.994737	0.926471	0.900061	0.978736	0.968421	0.984211			0.884008			0.969925	0.966213			0.978947		0.995611				0.987879			0.964912		0.995872						0.975397	0.944118	0.987719	0.992982
7.2.1																																0.975758
7.3.1	1	0.980451	0.87218				0.953383		0.966976	0.998496	0.998246	0.882353	0.900662	0.987018	0.966976	0.987616			0.859361			0.935338	0.964912			0.96391		0.996901				1			0.96904		1						0.977251	0.947059	0.991744	0.995872			0.996491
8.1.1
8.2.1
8.4.2	1	0.983117	0.88961				0.951948		0.97193	0.998701	0.998496	0.882353	0.917229	0.982301	0.97193	0.987719			0.880493			0.944156	0.969724			0.968831		0.997366				1			0.96904		1						0.980669	0.947059	0.992982	0.996491			0.996992
8.8.1												0.894737																																0.908824
8.9.1	1	0.911688	0.848052				0.931169		0.880702	0.928571	0.908271	0.886481		0.935949	0.880702	0.912281						0.887013	0.886354			0.894805		0.90957							0.950464		0.985552						0.888402	0.917647	0.907018	0.903509			0.917293
9.1.2												0.892673
9.2.1
9.2.2	1	0.979221	0.885714				0.945455		0.966667	0.994805	0.993985	0.882353	0.904966	0.982301	0.966667	0.978947			0.880493			0.938961	0.962703			0.972727		0.992099							0.962848		0.993808						0.975397	0.947059	0.998246	0.991228			0.992481
9.3.1		0.92402	0.948529				0.92402		0.885294	0.919118	0.917647			0.950365	0.885294	0.938235						0.926471	0.890361			0.897059		0.952171									0.95						0.921945		0.955882	0.95			0.919118
9.4.1	0.983333	0.971429	0.863158				0.948872		0.956656	0.992481	0.987719	0.857585		0.972411	0.956656	0.97936						0.917293	0.950464			0.954887		0.984505				0.983333			0.977296		0.987616						0.960705	0.923529	0.977296	0.983488			0.989474
9.5.1	0.983333	0.976623	0.883117				0.946753		0.970175	0.988312	0.98797	0.882353	0.904966	0.982301	0.970175	0.980702			0.880493			0.948052	0.966213			0.976623		0.985075							0.950464		0.987616						0.982427	0.929412	0.996491	0.984211			0.986466
9.5.2	1	0.980519	0.931169				0.933766		0.966667	0.975325	0.972932	0.929825	0.917229	0.982301	0.966667	0.982456			0.887523			0.983117	0.964458			0.964935		0.990343				1			0.962848		0.993808						0.980669	0.932353	0.992982	0.991228			0.984962
9.c.1																																												1					1
10.2.L																																									1
10.3.L																																							1
10.4.1
11.1.L	1	0.834586	0.933835						0.966976				0.903606	0.966524	0.966976	0.975232			0.880043			0.917293	0.951988			0.84812		0.988637				1			0.933824		0.985294						0.983456		0.97936	0.977296			0.968421
11.2.1												0.885294
11.5.1				1
11.5.2					1
11.5.3L	0.983333	0.954545	0.950649				0.914286		0.961404	0.94026	0.944361	0.923633	0.929491	0.978736	0.961404	0.977193			0.882251			1	0.948662			0.950649		0.983319				0.987879			0.944272		0.985552						0.979791	0.905882	0.985965	0.982456			0.969925
11.6.1												0.857585
11.7.1	1	0.989474	0.978947				0.948872		0.97193	0.983459	0.980702	0.941176	0.917229	0.982301	0.97193	0.987719			0.880493			0.984962	0.969724			0.972932		0.997366				1			0.96904		1						0.980669	0.947059	0.992982	0.996491			0.981955
12.2.2	1	0.983117	0.88961				0.951948		0.97193	0.998701	0.998496	0.882353	0.917229	0.982301	0.97193	0.987719			0.880493			0.944156	0.969724			0.968831		0.997366				1			0.96904		1						0.980669	0.947059	0.992982	0.996491			0.996992
12.4.2																	0.860904			0.884211										0.931169				0.925974
12.5.1												0.857585
12.a.1		0.908271					0.891729		0.898865	0.936842	0.933333			0.920243	0.898865	0.878225						0.864662				0.905263		0.916323							0.880289		0.917441						0.902794		0.917441	0.911249			0.92807
12.b.L	1	0.911688	0.848052				0.931169		0.880702	0.928571	0.908271	0.886481		0.935949	0.880702	0.912281						0.887013	0.886354			0.894805		0.90957							0.950464		0.985552						0.888402	0.917647	0.907018	0.903509			0.917293
13.1.1				1
13.1.3
13.2.2																	0.900362			0.872033																		0.97936
14.1.L
14.5.1
14.a.1
15.1.1		0.975579	0.975579				0.926126		0.94321	0.975579	0.976504	0.920485	0.912118	0.952069	0.94321	0.975579			0.8602			0.956697	0.951719			0.9531		0.968336							0.944155		0.972798						0.948922	0.934246	0.962092	0.975579		0.895138	0.968386
15.1.2		0.846659	0.8963				0.865964			0.846659				0.88963		0.871214			0.915631			0.849417						0.89067							0.885389		0.885389						0.858814		0.885389	0.885389			0.846659
15.2.1
15.3.1
15.a.1
15.b.1
16.6.1	0.991632												0.891893
16.7.1
16.9.L	0.983333																															0.987879
16.b.L																																							1
17.1.1												0.890036
17.1.2
17.3.1		0.82987								0.836364																0.828571
17.3.2		0.894805					0.902597		0.854386	0.907792	0.887218	0.867905		0.930601	0.854386	0.873684						0.857143				0.892208		0.876208							0.915377		0.917441						0.854131	0.885294	0.891228	0.875439			0.900752
17.8.1	1									1	0.987879											0.987879						0.987879				1			1		1							1		0.987879			0.987879
17.14.L		0.841558					0.877922			0.854545	0.83609	0.878225		0.863748												0.855844											0.861713												0.833083
17.15.L																																0.987879
Averaged R				0.94185
Number of indicator pairs (N)				872
Weak Synergy (Bonferroni p>=0.05 or ABS(R)<=0.6)
	1.2.1	1.3.1	1.4.1	1.5.1	1.5.2	1.5.4	2.1.2	2.2.1	2.2.2	2.3.1	2.4.1	2.a.L	3.1.1	3.1.2	3.2.1	3.2.2	3.3.1	3.3.2	3.3.3	3.3.4	3.4.L	3.6.1	3.8.1	3.8.2	3.9.1	3.b.2	3.b.3	3.c.1	4.1.1	4.1.2	4.3.1	4.4.1	4.5.1	4.6.1	4.a.L	4.b.L	4.c.1	5.3.2	5.5.1	5.5.2L	5.a.1	5.b.L	6.1.1	6.2.1	6.3.1	6.4.1	6.4.2	6.6.1	7.1.2
1.2.1		0.933333	0.95	0.816667	0.4		0.833333		0.85			0.452381	0.518833	0.953065	0.85	0.966667		0.916667	0.811723		0.75		0.716667			0.883333			0.753145							0.0166667							0.924402				0.35	0.821584
1.3.1	0.933333			0.634804	0.514706													0.250877			0.373684			0.324675			0.552632		0.838602			0.951515							0.472456		0.0340557							0.860916
1.4.1	0.95			0.669118	0.522059													0.275439			0.421053			0.161039			0.552632		0.81404			0.963636							0.472456		0.00722394							0.860916
1.5.1	0.816667	0.634804	0.669118		0.585784		0.651961		0.556373	0.629902	0.652941	0.195604	0.526858	0.624219	0.556373	0.634804		0.786765	0.626538		0.578571	0.598039	0.595954			0.656863		0.646229	0.831059			0.769697			0.617647		0.588235						0.633909	0.424176	0.637255	0.602941	0.154412	0.642271	0.632353
1.5.2	0.4	0.514706	0.522059	0.585784			0.553922		0.39951	0.446078	0.464706	0.49011	0.416483	0.443722	0.39951	0.502451		0.455882	0.513515			0.401961	0.600858			0.52451	0.291667	0.469651	0.392698			0.0909091			0.623529		0.605882		0.156078		0.161765		0.498773	0.516484	0.448529	0.431373		0.478287	0.453431
1.5.4
2.1.2	0.833333			0.651961	0.553922								0.858369					0.275439			0.387719			0.328571			0.508772		0.708776			0.757576							0.491354		0.0526316			0.882353				0.833585
2.2.1																	0.564969			0.609039										0.657306	0.340686		0.220272	0.665204		0.0939008		0.304636	0.274269	0.654083	0.399587	0.220272
2.2.2	0.85			0.556373	0.39951													0.210526			0.47549			0.177193			0.484211		0.642109			0.890909				0.0421053			0.453557		0.0134159			0.879412				0.833585
2.3.1				0.629902	0.446078													0.259649			0.387719			0.385714			0.552632		0.810531										0.472456		0.0175439							0.860916
2.4.1				0.652941	0.464706													0.22807			0.403509			0.342857			0.519092		0.757899										0.361076		0.0514706							0.866025
2.a.L	0.452381			0.195604	0.49011								0.884489						0.776471		0.0117647						0.605882		0.366667			0.214286							0.52915		0.242857			0.879412				0.72111
3.1.1	0.518833			0.526858	0.416483		0.858369					0.884489						0.527284			0.4			0.358063			0.475782		0.574693			0.638301			0.838852	0.198651			0.337419					0.772278				0.727493
3.1.2	0.953065			0.624219	0.443722													0.228193			0.4021			0.070419			0.531263		0.75434			0.884205							0.474579		0.0283963							0.874526
3.2.1	0.85			0.556373	0.39951													0.210526			0.47549			0.177193			0.484211		0.642109			0.890909				0.0421053			0.453557		0.0134159			0.879412				0.833585
3.2.2	0.966667			0.634804	0.502451													0.25614			0.357843			0.136842			0.559649		0.768426			0.963636							0.396863		0.0794634							0.860916
3.3.1								0.564969																						0.817025	0.676471		0.52918			0.143045				0.625988		0.52918					0.0465116
3.3.2	0.916667	0.250877	0.275439	0.786765	0.455882		0.275439		0.210526	0.259649	0.22807		0.527284	0.228193	0.210526	0.25614			0.562391		0.453431	0.298246	0.223782	0.0719298		0.268421	0.14386	0.266901	0.354388			0.963636			0.178535	0.0596491	0.199174						0.288225	0.0676471	0.257895	0.250877	0.263158	0.696932	0.25614
3.3.3	0.811723			0.626538	0.513515							0.776471						0.562391			0.442262			0.228471			0.622145		0.773856			0.852825			0.815927				0.472456					0.770588				0.753814
3.3.4								0.609039																						0.819298	0.414216		0.687719							0.531812		0.687719					0.159649
3.4.L	0.75	0.373684	0.421053	0.578571			0.387719		0.47549	0.387719	0.403509	0.0117647	0.4	0.4021	0.47549	0.357843		0.453431	0.442262			0.398246	0.369099	0.00350877		0.37193		0.43681	0.820672			0.904762			0.244118	0.0157895	0.347059						0.472974	0.0637363	0.419118	0.441176	0.276961	0.64715	0.407637
3.6.1				0.598039	0.401961													0.298246			0.398246			0.267532			0.559649		0.778952										0.472456									0.860916
3.8.1	0.716667			0.595954	0.600858													0.223782			0.369099			0.179026			0.581834		0.746926			0.790277							0.52915		0.109448							0.778924
3.8.2		0.324675	0.161039				0.328571		0.177193	0.385714	0.342857		0.358063	0.070419	0.177193	0.136842		0.0719298	0.228471		0.00350877	0.267532	0.179026			0.324675	0.440351	0.207199	0.0596495		0.330882	0.2				0.412987	0.0361197		0.415761				0.137962		0.122807	0.17193			0.276692
3.9.1
3.b.2	0.883333			0.656863	0.52451													0.268421			0.37193			0.324675			0.55614		0.877198			0.878788							0.491354									0.833585
3.b.3		0.552632	0.552632		0.291667		0.508772		0.484211	0.552632	0.519092	0.605882	0.475782	0.531263	0.484211	0.559649		0.14386	0.622145			0.559649	0.581834	0.440351		0.55614		0.569798	0.0807023						0.488132		0.560372		0.661438		0.21775		0.514061	0.541176	0.55614	0.563158		0.0956573	0.550877
3.c.1				0.646229	0.469651													0.266901			0.43681			0.207199			0.569798		0.824566										0.491793		0.0041301							0.834199
4.1.1	0.753145	0.838602	0.81404	0.831059	0.392698		0.708776		0.642109	0.810531	0.757899	0.366667	0.574693	0.75434	0.642109	0.768426		0.354388	0.773856		0.820672	0.778952	0.746926	0.0596495		0.877198	0.0807023	0.824566			0.10959	0.743916			0.78083		0.78083						0.846831	0.8	0.856146	0.835093	0.221054	0.573288	0.828075
4.1.2								0.657306									0.817025			0.819298											0.568627		0.503759			0.149351		0.739938		0.763445	0.106295	0.503759					0.0350877
4.3.1								0.340686									0.676471			0.414216				0.330882					0.10959	0.568627		0.357576		0.541667		0.25		0.868132		0.481913
4.4.1		0.951515	0.963636	0.769697	0.0909091		0.757576		0.890909			0.214286	0.638301	0.884205	0.890909	0.963636		0.963636	0.852825		0.904762		0.790277	0.2		0.878788			0.743916		0.357576												0.94514		0.963636		0.393939	0.724569
4.5.1								0.220272									0.52918			0.687719										0.503759				0.577444				0.441176		0.272283							0.154386
4.6.1								0.665204																							0.541667		0.577444			0.133766		0.789474		0.76871	0.100103	0.577444					0.0403509
4.a.L				0.617647	0.623529								0.838852					0.178535	0.815927		0.244118						0.488132		0.78083										0.245677		0.27451							0.860916
4.b.L	0.0166667							0.0939008	0.0421053				0.198651		0.0421053		0.143045	0.0596491			0.0157895			0.412987						0.149351	0.25			0.133766				0.240454		0.168484
4.c.1				0.588235	0.605882													0.199174			0.347059			0.0361197			0.560372		0.78083										0.472456		0.166667							0.860916
5.3.2								0.304636																						0.739938	0.868132		0.441176	0.789474		0.240454				0.430411		0.441176					0.158824
5.5.1		0.472456	0.472456		0.156078		0.491354	0.274269	0.453557	0.472456	0.361076	0.52915	0.337419	0.474579	0.453557	0.396863			0.472456			0.472456	0.52915	0.415761		0.491354	0.661438	0.491793							0.245677		0.472456				0.226779		0.473726	0.32127	0.472456	0.472456			0.472456
5.5.2L								0.654083									0.625988			0.531812										0.763445	0.481913		0.272283	0.76871		0.168484		0.430411			0.401652	0.272283
5.a.1		0.0340557	0.00722394		0.161765		0.0526316	0.399587	0.0134159	0.0175439	0.0514706	0.242857		0.0283963	0.0134159	0.0794634							0.109448				0.21775	0.0041301		0.106295				0.100103	0.27451		0.166667		0.226779	0.401652				0.242857		0.0257998			0.0196078
5.b.L								0.220272									0.52918			0.687719										0.503759				0.577444				0.441176		0.272283							0.154386
6.1.1	0.924402			0.633909	0.498773													0.288225			0.472974			0.137962			0.514061		0.846831			0.94514							0.473726									0.863459
6.2.1				0.424176	0.516484		0.882353		0.879412			0.879412	0.772278		0.879412			0.0676471	0.770588		0.0637363						0.541176		0.8										0.32127		0.242857							0.83205
6.3.1				0.637255	0.448529													0.257895			0.419118			0.122807			0.55614		0.856146			0.963636							0.472456									0.860916
6.4.1				0.602941	0.431373													0.250877			0.441176			0.17193			0.563158		0.835093										0.472456		0.0257998							0.860916
6.4.2	0.35			0.154412													0.0465116	0.263158		0.159649	0.276961								0.221054	0.0350877		0.393939	0.154386	0.0403509				0.158824				0.154386						0.0956573
6.6.1	0.821584	0.860916	0.860916	0.642271	0.478287		0.833585		0.833585	0.860916	0.866025	0.72111	0.727493	0.874526	0.833585	0.860916		0.696932	0.753814		0.64715	0.860916	0.778924			0.833585	0.0956573	0.834199	0.573288			0.724569			0.860916		0.860916						0.863459	0.83205	0.860916	0.860916	0.0956573		0.860916
7.1.2				0.632353	0.453431													0.25614			0.407637			0.276692			0.550877		0.828075										0.472456		0.0196078							0.860916
7.2.1	0.916667	0.519481	0.535065	0.852941	0.252451		0.520779		0.552632	0.554545	0.574436	0.0443756	0.561619	0.551764	0.552632	0.566667		0.661404	0.576451		0.817544	0.493506	0.515138	0.0623377		0.502597		0.58209	0.778952						0.52322		0.5129						0.6116	0.302941	0.578947	0.585965	0.259649	0.778924	0.482707
7.3.1				0.588235	0.605882													0.199174			0.296182			0.297744			0.560372		0.78083										0.472456		0.166667							0.860916
8.1.1	0.6	0.123308	0.243609	0.367647	0.247549		0.219549		0.285965	0.102256	0.0736842	0.134804	0.279583	0.327137	0.285965	0.270175		0.415789	0.428823		0.337461	0.183459	0.255375			0.126316		0.270413	0.168422			0.236364	0.2		0.205366		0.205366					0.2	0.320739	0.361765	0.324561	0.268421	0.433333	0.669601	0.105263
8.2.1		0.267669	0.190977	0.0759804			0.147368	0.148311	0.177193	0.282707	0.324561		0.136113	0.0802242	0.177193	0.185965			0.0281196		0.0815273	0.228571	0.183414	0.654135		0.281203	0.308772	0.208955	0.333335		0.617647	0.527273			0.0257998	0.231579	0.0567595		0.245677				0.169596		0.150877	0.189474			0.279699
8.4.2				0.629902	0.446078													0.257895			0.384211			0.383117			0.559649		0.810531										0.472456		0.0175439							0.860916
8.8.1	0.5	0.723377	0.607792	0.117647	0.517157		0.698701		0.624561	0.732468	0.72782		0.549356	0.701516	0.624561	0.631579			0.592268			0.663636	0.661694	0.163636		0.71039	0.557895	0.640035	0.200001						0.762642		0.775026		0.491354		0.316821		0.608085		0.677193	0.649123		0.560279	0.688722
8.9.1				0.578431	0.593137								0.804415					0.205263	0.818982		0.314035			0.235065			0.498246		0.557898			0.442424							0.472456		0.159959							0.860916
9.1.2		0.812987	0.709091	0.14951	0.556373		0.798701		0.736842	0.807792	0.772932		0.719804	0.76213	0.736842	0.729825			0.673112		0.045614	0.753247	0.785432	0.249351		0.805195	0.547368	0.742757	0.0666671						0.75645	0.0168831	0.78741		0.604743		0.263158		0.746047	0.817647	0.749123	0.750877		0.560279	0.780451
9.2.1		0.498701	0.436364		0.267157		0.553247	0.270294	0.380702	0.493506	0.46015	0.805986	0.263642	0.44569	0.380702	0.363158			0.300528			0.488312	0.425625	0.146753		0.501299	0.5	0.37928							0.405573		0.484004		0.755929		0.323013		0.388401	0.594118	0.392982	0.370175		0.122988	0.422556
9.2.2				0.637255	0.448529													0.250877			0.377193			0.362338			0.554386		0.856146			0.963636							0.472456									0.860916
9.3.1	0.892857			0.705495	0.331868							0.832143	0.861484					0.376471	0.847059		0.382143			0.279412			0.526471		0.820672			0.97619			0.860714				0.419314					0.828571				0.845154
9.4.1				0.611765	0.591176								0.866814					0.195046	0.832473		0.298246			0.276692			0.484004		0.771698										0.396863		0.181373							0.860916
9.5.1				0.632353	0.465686													0.252632			0.363158			0.353247			0.552632		0.845619			0.951515							0.472456									0.860916
9.5.2				0.629902	0.446078													0.273684			0.37193			0.28961			0.55614		0.810531										0.472456		0.0134159							0.860916
9.c.1	0.9	0.821429	0.857143	0.392857			0.357143		0.928571	0.964286	0.964286	0.4	0.464286	0.612372	0.928571	0.892857		0.964286	0.926562		0.942857	0.892857	0.810844	0.785714		0.785714	0.928571	0.964286	0.436436		0.821429	0.964286			0.942857	0.714286	0.942857						0.846881		0.857143	0.928571
10.2.L		0.0340557	0.00722394		0.161765		0.0526316	0.399587	0.0134159	0.0175439	0.0514706	0.242857		0.0283963	0.0134159	0.0794634							0.109448				0.21775	0.0041301		0.106295				0.100103	0.27451		0.166667		0.226779	0.401652				0.242857		0.0257998			0.0196078
10.3.L		0.472456	0.472456		0.156078		0.491354	0.274269	0.453557	0.472456	0.361076	0.52915	0.337419	0.474579	0.453557	0.396863			0.472456			0.472456	0.52915	0.415761		0.491354	0.661438	0.491793							0.245677		0.472456				0.226779		0.473726	0.32127	0.472456	0.472456			0.472456
10.4.1		0.0485036	0.0588235				0.0980392	0.388229	0.0980392	0.0546956	0.125	0.353571		0.132516	0.0980392	0.0629515	0.00619515					0.0773994	0.0619515			0.0650155		0.0609504		0.124871	0.214706			0.0423117	0.10049		0.147059		0.272554	0.31492	0.0882353		0.064116	0.114286	0.0918473	0.0196078			0.0608875
11.1.L				0.673529	0.455882		0.766917			0.769925	0.759649	0.811275						0.323013			0.432405			0.132331			0.620227		0.808228										0.524142					0.885714				0.866025
11.2.1		0.503509	0.496491		0.379902		0.538596	0.172883	0.478947	0.487719	0.432405		0.38504	0.557113	0.478947	0.487719			0.393674			0.478947	0.534445			0.491228	0.542105	0.489026							0.597523		0.647059		0.680336		0.459236		0.476275	0.732353	0.492982	0.491228		0.341633	0.489474
11.5.1	0.816667	0.634804	0.669118		0.585784		0.651961		0.556373	0.629902	0.652941	0.195604	0.526858	0.624219	0.556373	0.634804		0.786765	0.626538		0.578571	0.598039	0.595954			0.656863		0.646229	0.831059			0.769697			0.617647		0.588235						0.633909	0.424176	0.637255	0.602941	0.154412	0.642271	0.632353
11.5.2	0.4	0.514706	0.522059	0.585784			0.553922		0.39951	0.446078	0.464706	0.49011	0.416483	0.443722	0.39951	0.502451		0.455882	0.513515			0.401961	0.600858			0.52451	0.291667	0.469651	0.392698			0.0909091			0.623529		0.605882		0.156078		0.161765		0.498773	0.516484	0.448529	0.431373		0.478287	0.453431
11.5.3L				0.598039	0.401961													0.298246			0.398246			0.267532			0.559649		0.778952										0.472456									0.860916
11.6.1	0.483333	0.775325	0.668831	0.35049	0.308824		0.771429		0.685965	0.771429	0.769925		0.501533	0.754999	0.685965	0.67193			0.562391		0.231579	0.711688	0.688899	0.0467532		0.781818	0.347368	0.683934	0.459652			0.0424242			0.653251		0.688338		0.415761				0.69508	0.835294	0.742105	0.689474	0.0561404	0.61494	0.741353
11.7.1				0.629902	0.446078													0.257895			0.420021			0.231579			0.559649		0.810531										0.472456		0.0175439							0.860916
12.2.2				0.629902	0.446078													0.257895			0.384211			0.383117			0.559649		0.810531										0.472456		0.0175439							0.860916
12.4.2								0.748574																							0.546569		0.464662			0.150649		0.556244		0.736367	0.131063	0.464662					0.0122807
12.5.1	0.483333	0.775325	0.668831	0.35049	0.308824		0.771429		0.685965	0.771429	0.769925		0.501533	0.754999	0.685965	0.67193			0.562391		0.231579	0.711688	0.688899	0.0467532		0.781818	0.347368	0.683934	0.459652			0.0424242			0.653251		0.688338		0.415761				0.69508	0.835294	0.742105	0.689474	0.0561404	0.61494	0.741353
12.a.1	0.916667		0.795489	0.682353	0.426471							0.795666	0.793231					0.203302	0.75388		0.448916		0.841073	0.258647			0.31063		0.812794			0.833333							0.32127					0.805882				0.860916
12.b.L				0.578431	0.593137								0.804415					0.205263	0.818982		0.314035			0.235065			0.498246		0.557898			0.442424							0.472456		0.159959							0.860916
13.1.1	0.816667	0.634804	0.669118		0.585784		0.651961		0.556373	0.629902	0.652941	0.195604	0.526858	0.624219	0.556373	0.634804		0.786765	0.626538		0.578571	0.598039	0.595954			0.656863		0.646229	0.831059			0.769697			0.617647		0.588235						0.633909	0.424176	0.637255	0.602941	0.154412	0.642271	0.632353
13.1.3
13.2.2								0.436758																						0.803008	0.741176		0.512281	0.821053		0.21203				0.487056		0.512281					0.308566
14.1.L
14.5.1
14.a.1
15.1.1	0.894427			0.606185	0.459077													0.273342			0.414437			0.128579			0.586247		0.716692			0.921132							0.415862		0.0531004
15.1.2	0.866025			0.657536	0.64188				0.799249		0.843021	0.740458	0.786124		0.799249			0.462322			0.419657		0.852678			0.824596	0.477587		0.895964			0.821584							0.33541		0.121754			0.855082				0.872872
15.2.1	0.45	0.275439	0.287719	0.507353	0.397059		0.359649		0.240351	0.261404	0.219814	0.135294	0.398529	0.293264	0.240351	0.268421		0.768421	0.527242		0.497549	0.314035	0.249232			0.278947	0.103509	0.244074				0.212121	0.207018		0.190918		0.236326		0.0188982			0.207018	0.311951	0.167647	0.273684	0.257895	0.308772	0.860916	0.264912
15.3.1					0.0883478			0.600245				0.306224					0.381974			0.428746							0.0441739			0.20268			0.272839	0.292327					0.385434	0.360108	0.466424	0.272839		0.114834
15.a.1	0.05	0.52451	0.497549	0.00714286	0.271429		0.487745		0.490196	0.517157	0.526471	0.605882	0.570152	0.535484	0.490196	0.490196		0.112745	0.643777		0.0321429	0.487745	0.539216			0.443627	0.387255	0.506749	0.164134				0.0416667		0.588235		0.514706		0.0755929		0.435294	0.0416667	0.447176	0.65	0.517157	0.544118	0.0122549	0.503953	0.519608
15.b.1	0.428571	0.876923	0.863736	0.169231	0.287912		0.850549		0.876923	0.868132	0.857143	0.894505	0.921596	0.883991	0.876923	0.810989		0.437363	0.793407		0.265734	0.876923	0.841758			0.824176	0.331868	0.849285				0.142857			0.78022		0.868132		0.384371				0.877623	0.771429	0.868132	0.885714	0.0285714	0.79507	0.868132
16.6.1		0.775431	0.687033	0.767343	0.467772		0.765681		0.700923	0.80013	0.802409	0.611571		0.689945	0.700923	0.722882		0.512956	0.741751		0.410009	0.678583	0.705185	0.475138		0.791681	0.418973	0.744615	0.791888			0.941936			0.678719	0.146896	0.72624		0.189321				0.714914	0.648012	0.699166	0.729908		0.670588	0.766278
16.7.1								0.803893									0.52915			0.415761				0.718132			0.188982			0.52915	0.58704			0.491354		0.188982		0.472456	0.5	0.435048	0.226779
16.9.L		0.677193	0.682456	0.735294	0.377451		0.650877		0.657895	0.685965	0.729618	0.373529	0.727161	0.672101	0.657895	0.689474		0.724561	0.780318		0.553922	0.7	0.629223			0.652632	0.175439	0.682178	0.715794						0.684211		0.632611						0.680142	0.564706	0.684211	0.687719	0.2	0.860916	0.682456
16.b.L		0.472456	0.472456		0.156078		0.491354	0.274269	0.453557	0.472456	0.361076	0.52915	0.337419	0.474579	0.453557	0.396863			0.472456			0.472456	0.52915	0.415761		0.491354	0.661438	0.491793							0.245677		0.472456				0.226779		0.473726	0.32127	0.472456	0.472456			0.472456
17.1.1	0.29289	0.723847	0.671215	0.13366	0.302882		0.751787		0.614574	0.717999	0.672686		0.468712	0.740496	0.614574	0.642669			0.507476		0.0781387	0.721248	0.609574	0.0188434		0.731644	0.400351	0.633568	0.0228471						0.72624		0.769629		0.491793		0.194215		0.62577	0.871229	0.66374	0.637401		0.670094	0.688488
17.1.2	0.3	0.366357	0.401445	0.308824	0.397059		0.469556		0.331269	0.358101	0.27451	0.575	0.498896	0.414375	0.331269	0.349845		0.226006	0.408481		0.0764706	0.323013	0.356221			0.403509	0.215686	0.370676					0.0340557		0.42402	0.0629515	0.468137		0.20788			0.0340557	0.334023	0.585714	0.341589	0.353973		0.505617	0.360165
17.3.1	0.9		0.737662	0.578431	0.169118		0.797403		0.784211		0.804511	0.775026	0.618026	0.804916	0.784211	0.782456		0.0385965	0.574693		0.354386	0.8	0.720492	0.268831			0.185965	0.797191	0.838602			0.757576			0.812178	0.0506494	0.80805		0.20788				0.773288	0.676471	0.801754	0.796491	0.0105263	0.696932	0.828571
17.3.2	0.883333		0.812987	0.573529	0.409314								0.73084					0.103509	0.732866		0.338596		0.822291	0.15974			0.338596		0.607021			0.321212							0.32127		0.0154799							0.860916
17.8.1		0.951515	0.963636	0.769697	0.0909091		0.757576		0.890909			0.214286	0.638301	0.884205	0.890909	0.963636		0.963636	0.852825		0.904762		0.790277	0.2		0.878788			0.743916		0.357576												0.94514		0.963636		0.393939	0.724569
17.14.L	0.516667		0.754545	0.372549	0.536765				0.814035				0.722256		0.814035	0.798246		0.0333333	0.752198		0.152632	0.798701	0.81176	0.272727			0.522807	0.811238	0.228072						0.820433				0.548048		0.112487		0.79262	0.873529	0.824561	0.791228		0.669601
17.15.L	0.816667	0.706494	0.588312	0.431373	0.0245098		0.714286		0.668421	0.74026	0.717293	0.506708	0.469651	0.628423	0.668421	0.661404		0.101754	0.485062		0.4	0.696104	0.622203	0.519481		0.712987	0.296491	0.662862	0.81404		0.107843				0.54386	0.0441558	0.630547		0.396863				0.67399	0.270588	0.657895	0.657895	0.0350877	0.368964	0.696241
Averaged R				0.501709
Number of indicator pairs (N)				2235
Weak Trade-off (Bonferroni p>=0.05 or ABS(R)<=0.6)
	1.2.1	1.3.1	1.4.1	1.5.1	1.5.2	1.5.4	2.1.2	2.2.1	2.2.2	2.3.1	2.4.1	2.a.L	3.1.1	3.1.2	3.2.1	3.2.2	3.3.1	3.3.2	3.3.3	3.3.4	3.4.L	3.6.1	3.8.1	3.8.2	3.9.1	3.b.2	3.b.3	3.c.1	4.1.1	4.1.2	4.3.1	4.4.1	4.5.1	4.6.1	4.a.L	4.b.L	4.c.1	5.3.2	5.5.1	5.5.2L	5.a.1	5.b.L	6.1.1	6.2.1	6.3.1	6.4.1	6.4.2	6.6.1	7.1.2
1.2.1								-0.966667									-0.95			-0.883333				-0.166667			-0.466667			-0.766667	-0.333333		-0.0166667	-0.883333					-0.845154	-0.67783	-0.916667	-0.0166667
1.3.1								-0.569548																							-0.497549		-0.651128			-0.0922078				-0.581422		-0.651128					-0.133333
1.4.1								-0.579201																							-0.495098		-0.643609			-0.0909091		-0.824561		-0.644603		-0.643609					-0.145614
1.5.1								-0.727941									-0.556373			-0.612745				-0.0686275			-0.0220588			-0.678922	-0.210784		-0.453431	-0.691176		-0.0784314		-0.402198	-0.29352	-0.6916	-0.414216	-0.453431
1.5.2								-0.323529									-0.367647			-0.431373	-0.0535714			-0.129902						-0.534314	-0.352941		-0.367647	-0.487745		-0.169118		-0.463736		-0.190067		-0.367647					-0.384804
1.5.4
2.1.2								-0.578324																							-0.566176		-0.655639			-0.109091				-0.588191		-0.655639					-0.136842
2.2.1	-0.966667	-0.569548	-0.579201	-0.727941	-0.323529		-0.578324		-0.560772	-0.589732	-0.607125	-0.186902	-0.643777	-0.564045	-0.560772	-0.585345		-0.774024	-0.712089		-0.642157	-0.622203	-0.510975	-0.0184291		-0.552874	-0.142168	-0.586298	-0.628074						-0.505937		-0.512132						-0.59077	-0.328183	-0.582712	-0.580957	-0.267661	-0.860916	-0.586222
2.2.2								-0.560772																							-0.421569		-0.608772							-0.56165		-0.608772					-0.203509
2.3.1								-0.589732																						-0.814286	-0.507353		-0.651128			-0.0727273				-0.58443		-0.651128					-0.114035
2.4.1								-0.607125																						-0.831579	-0.435294		-0.670175			-0.106767				-0.595875		-0.670175					-0.153767
2.a.L								-0.186902										-0.0529412		-0.876471				-0.00722394						-0.772962	-0.784615		-0.384804	-0.845201		-0.159959				-0.290619		-0.384804					-0.347059
3.1.1								-0.643777									-0.848559													-0.837523	-0.442973		-0.53832					-0.855886		-0.717178	-0.313466	-0.53832					-0.104231
3.1.2								-0.564045																							-0.630486		-0.58742			-0.151535				-0.658127		-0.58742					-0.0677449
3.2.1								-0.560772																							-0.421569		-0.608772							-0.56165		-0.608772					-0.203509
3.2.2								-0.585345																							-0.487745		-0.649123			-0.14386				-0.618692		-0.649123					-0.154386
3.3.1	-0.95			-0.556373	-0.367647								-0.848559					-0.202721	-0.833407		-0.362968			-0.0754717			-0.517771		-0.72632			-0.793939							-0.359066		-0.110423							-0.860916
3.3.2								-0.774024				-0.0529412					-0.202721			-0.294737										-0.510526	-0.328431		-0.105263	-0.454386				-0.0470588	-0.113389	-0.566038	-0.477812	-0.105263
3.3.3								-0.712089									-0.833407														-0.528257		-0.516697			-0.00878736		-0.802941		-0.669012	-0.0775596	-0.516697					-0.00351494
3.3.4	-0.883333			-0.612745	-0.431373							-0.876471						-0.294737			-0.455882			-0.264912			-0.470175		-0.694741			-0.90303				-0.105263			-0.415761		-0.00515996			-0.811765				-0.778924
3.4.L					-0.0535714			-0.642157									-0.362968			-0.455882							-0.186275			-0.454386	-0.0642857		-0.0712074	-0.440351				-0.0558824	-0.0937614	-0.64636	-0.473529	-0.0712074
3.6.1								-0.622203																							-0.504902		-0.66015			-0.101299				-0.596465	-0.0402477	-0.66015					-0.0508772
3.8.1								-0.510975																							-0.458614		-0.652918			-0.072839				-0.548727		-0.652918					-0.215007
3.8.2	-0.166667			-0.0686275	-0.129902			-0.0184291				-0.00722394					-0.0754717			-0.264912										-0.0844156			-0.499248	-0.166234	-0.0670795			-0.166151		-0.148176	-0.0980392	-0.499248		-0.323529			-0.161404	-0.396295
3.9.1
3.b.2								-0.552874																							-0.487745		-0.642105			-0.0753247				-0.597217	-0.0381837	-0.642105					-0.129825
3.b.3	-0.466667			-0.0220588				-0.142168									-0.517771			-0.470175	-0.186275									-0.545614	-0.303922	-0.0181818	-0.396491	-0.584211		-0.219298		-0.561765		-0.379991		-0.396491					-0.210526
3.c.1								-0.586298																							-0.500307		-0.661106			-0.0825286				-0.642073		-0.661106					-0.115891
4.1.1								-0.628074									-0.72632			-0.694741										-0.747373			-0.333335	-0.747373		-0.3193		-0.8	-0.507093	-0.62566	-0.662107	-0.333335
4.1.2	-0.766667			-0.678922	-0.534314					-0.814286	-0.831579	-0.772962	-0.837523					-0.510526			-0.454386			-0.0844156			-0.545614		-0.747373			-0.781818			-0.834881				-0.359066					-0.838235				-0.860916
4.3.1	-0.333333	-0.497549	-0.495098	-0.210784	-0.352941		-0.566176		-0.421569	-0.507353	-0.435294	-0.784615	-0.442973	-0.630486	-0.421569	-0.487745		-0.328431	-0.528257		-0.0642857	-0.504902	-0.458614			-0.487745	-0.303922	-0.500307					-0.0980392		-0.676471		-0.694118		-0.228293		-0.129902	-0.0980392	-0.460689	-0.881319	-0.52451	-0.519608	-0.125	-0.724263	-0.514706
4.4.1																	-0.793939			-0.90303							-0.0181818			-0.781818			-0.490909	-0.927273		-0.29697			-0.790569	-0.693012	-0.515152	-0.490909
4.5.1	-0.0166667	-0.651128	-0.643609	-0.453431	-0.367647		-0.655639		-0.608772	-0.651128	-0.670175	-0.384804	-0.53832	-0.58742	-0.608772	-0.649123		-0.105263	-0.516697		-0.0712074	-0.66015	-0.652918	-0.499248		-0.642105	-0.396491	-0.661106	-0.333335		-0.0980392	-0.490909			-0.603715	-0.168421	-0.574819		-0.32127		-0.143447		-0.608964	-0.308824	-0.612281	-0.603509		-0.122988	-0.637594
4.6.1	-0.883333			-0.691176	-0.487745							-0.845201						-0.454386			-0.440351			-0.166234			-0.584211		-0.747373			-0.927273							-0.434659					-0.864706				-0.860916
4.a.L								-0.505937																-0.0670795						-0.834881	-0.676471		-0.603715			-0.164087				-0.528653		-0.603715					-0.226006
4.b.L		-0.0922078	-0.0909091	-0.0784314	-0.169118		-0.109091			-0.0727273	-0.106767	-0.159959		-0.151535		-0.14386			-0.00878736	-0.105263		-0.101299	-0.072839			-0.0753247	-0.219298	-0.0825286	-0.3193			-0.29697	-0.168421		-0.164087		-0.159959		-0.0755929		-0.19711	-0.168421	-0.0878736	-0.305882	-0.114035	-0.101754	-0.250877	-0.20498	-0.0842105
4.c.1								-0.512132																							-0.694118		-0.574819			-0.159959				-0.598864		-0.574819					-0.26935
5.3.2			-0.824561	-0.402198	-0.463736								-0.855886					-0.0470588	-0.802941		-0.0558824			-0.166151			-0.561765		-0.8										-0.472456		-0.117857							-0.83205
5.5.1	-0.845154			-0.29352													-0.359066	-0.113389		-0.415761	-0.0937614								-0.507093	-0.359066	-0.228293	-0.790569	-0.32127	-0.434659		-0.0755929		-0.472456		-0.0945756		-0.32127					-0.302372	-0.0979908
5.5.2L	-0.67783	-0.581422	-0.644603	-0.6916	-0.190067		-0.588191		-0.56165	-0.58443	-0.595875	-0.290619	-0.717178	-0.658127	-0.56165	-0.618692		-0.566038	-0.669012		-0.64636	-0.596465	-0.548727	-0.148176		-0.597217	-0.379991	-0.642073	-0.62566			-0.693012			-0.528653		-0.598864		-0.0945756				-0.614506	-0.478293	-0.627468	-0.632734	-0.187802	-0.670094	-0.582926
5.a.1	-0.916667			-0.414216									-0.313466				-0.110423	-0.477812	-0.0775596	-0.00515996	-0.473529	-0.0402477		-0.0980392		-0.0381837			-0.662107		-0.129902	-0.515152	-0.143447			-0.19711		-0.117857				-0.143447	-0.0589453		-0.0299278		-0.415893	-0.150319
5.b.L	-0.0166667	-0.651128	-0.643609	-0.453431	-0.367647		-0.655639		-0.608772	-0.651128	-0.670175	-0.384804	-0.53832	-0.58742	-0.608772	-0.649123		-0.105263	-0.516697		-0.0712074	-0.66015	-0.652918	-0.499248		-0.642105	-0.396491	-0.661106	-0.333335		-0.0980392	-0.490909			-0.603715	-0.168421	-0.574819		-0.32127		-0.143447		-0.608964	-0.308824	-0.612281	-0.603509		-0.122988	-0.637594
6.1.1								-0.59077																							-0.460689		-0.608964			-0.0878736				-0.614506	-0.0589453	-0.608964					-0.13181
6.2.1								-0.328183												-0.811765				-0.323529						-0.838235	-0.881319		-0.308824	-0.864706		-0.305882				-0.478293		-0.308824					-0.155882
6.3.1								-0.582712																							-0.52451		-0.612281			-0.114035				-0.627468	-0.0299278	-0.612281					-0.0508772
6.4.1								-0.580957																							-0.519608		-0.603509			-0.101754				-0.632734		-0.603509					-0.1
6.4.2		-0.133333	-0.145614		-0.384804		-0.136842	-0.267661	-0.203509	-0.114035	-0.153767	-0.347059	-0.104231	-0.0677449	-0.203509	-0.154386			-0.00351494			-0.0508772	-0.215007	-0.161404		-0.129825	-0.210526	-0.115891			-0.125				-0.226006	-0.250877	-0.26935		-0.302372	-0.187802	-0.415893		-0.13181	-0.155882	-0.0508772	-0.1			-0.117544
6.6.1								-0.860916									-0.860916			-0.778924				-0.396295						-0.860916	-0.724263		-0.122988	-0.860916		-0.20498		-0.83205	-0.0979908	-0.670094	-0.150319	-0.122988
7.1.2								-0.586222																							-0.514706		-0.637594			-0.0842105				-0.582926		-0.637594					-0.117544
7.2.1								-0.825801									-0.542343			-0.575439							-0.107018			-0.580519	-0.14951		-0.281203	-0.542857		-0.00649351		-0.296182	-0.396863	-0.694246	-0.4613	-0.281203
7.3.1								-0.512132																						-0.792481	-0.694118		-0.6			-0.144361				-0.546731		-0.6					-0.26935
8.1.1								-0.633611									-0.271172			-0.298246				-0.476692			-0.108772			-0.347368	-0.482843			-0.281203		-0.190977		-0.127451	-0.132288	-0.209101	-0.374613
8.2.1	-0.233333				-0.161765							-0.0171569					-0.056165	-0.0263158		-0.175439										-0.0706767			-0.541353	-0.141353				-0.0171569		-0.12185	-0.0423117	-0.541353		-0.194118			-0.282456	-0.450956
8.4.2								-0.585345																							-0.507353		-0.652632			-0.0753247				-0.597969		-0.652632					-0.108772
8.8.1								-0.133392									-0.730145	-0.140351		-0.582456	-0.054386									-0.541558	-0.79902	-0.345455	-0.318797	-0.575325		-0.125974				-0.20534		-0.318797					-0.247368
8.9.1								-0.502852																						-0.75974	-0.703431		-0.584962	-0.801299		-0.114286				-0.477623		-0.584962					-0.231579
9.1.2	-0.1							-0.156209									-0.748574	-0.0438596		-0.721053										-0.651948	-0.745098	-0.781818	-0.422556	-0.661039						-0.22264		-0.422556					-0.377193
9.2.1	-0.783333			-0.29902													-0.364195	-0.315789		-0.35614	-0.210526								-0.357897	-0.41039	-0.602941	-0.963636	-0.270677	-0.422078		-0.0623377		-0.754386				-0.270677					-0.375439
9.2.2								-0.578324																						-0.815584	-0.52451		-0.63609			-0.0727273				-0.590448	-0.0257998	-0.63609					-0.077193
9.3.1								-0.543047																							-0.551648		-0.487745			-0.14951		-0.875		-0.739424	-0.0142857	-0.487745					-0.167647
9.4.1								-0.488384																						-0.771429	-0.667647		-0.626316	-0.813534		-0.102256				-0.506362		-0.626316					-0.256966
9.5.1								-0.587977																						-0.818182	-0.509804		-0.631579			-0.0831169				-0.579917	-0.0319917	-0.631579					-0.0666667
9.5.2								-0.598508																							-0.507353		-0.654135			-0.122078				-0.5739		-0.654135					-0.0614035
9.c.1					-0.0714286			-0.892857									-0.321429			-0.928571										-0.464286			-0.607143	-0.75						-0.0714286	-0.285714	-0.607143
10.2.L	-0.916667			-0.414216									-0.313466				-0.110423	-0.477812	-0.0775596	-0.00515996	-0.473529	-0.0402477		-0.0980392		-0.0381837			-0.662107		-0.129902	-0.515152	-0.143447			-0.19711		-0.117857				-0.143447	-0.0589453		-0.0299278		-0.415893	-0.150319
10.3.L	-0.845154			-0.29352													-0.359066	-0.113389		-0.415761	-0.0937614								-0.507093	-0.359066	-0.228293	-0.790569	-0.32127	-0.434659		-0.0755929		-0.472456		-0.0945756		-0.32127					-0.302372	-0.0979908
10.4.1	-0.0952381			-0.226471	-0.0441176								-0.251656					-0.581011	-0.20786	-0.0794634	-0.244118			-0.112487			-0.00309598		-0.0639276			-0.539394	-0.22807			-0.0299278		-0.285714				-0.22807					-0.261094	-0.278365
11.1.L								-0.662881																							-0.494118		-0.707018			-0.0541353		-0.627451		-0.632734	-0.0514706	-0.707018					-0.104231
11.2.1	-0.65			-0.193627													-0.52918	-0.315789		-0.44386	-0.262255			-0.0666667					-0.305265	-0.440351	-0.754902	-0.927273	-0.217544	-0.447368		-0.122807		-0.791176		-0.109697		-0.217544					-0.419298
11.5.1								-0.727941									-0.556373			-0.612745				-0.0686275			-0.0220588			-0.678922	-0.210784		-0.453431	-0.691176		-0.0784314		-0.402198	-0.29352	-0.6916	-0.414216	-0.453431
11.5.2								-0.323529									-0.367647			-0.431373	-0.0535714			-0.129902						-0.534314	-0.352941		-0.367647	-0.487745		-0.169118		-0.463736		-0.190067		-0.367647					-0.384804
11.5.3L								-0.622203																							-0.504902		-0.66015			-0.101299				-0.596465	-0.0402477	-0.66015					-0.0508772
11.6.1								-0.244844									-0.666959	-0.0877193		-0.591228										-0.628571	-0.632353		-0.296241	-0.649351		-0.245455				-0.393381	-0.0608875	-0.296241
11.7.1								-0.585345																							-0.507353		-0.669173			-0.0917293				-0.605491		-0.669173					-0.108772
12.2.2								-0.585345																							-0.507353		-0.652632			-0.0753247				-0.597969		-0.652632					-0.108772
12.4.2	-0.95	-0.744156		-0.683824	-0.473039		-0.745455			-0.718182	-0.729323	-0.638803	-0.858369					-0.575439			-0.54386			-0.0298701		-0.748052	-0.596491		-0.81404			-0.963636			-0.847265				-0.396863					-0.823529				-0.860916	-0.81203
12.5.1								-0.244844									-0.666959	-0.0877193		-0.591228										-0.628571	-0.632353		-0.296241	-0.649351		-0.245455				-0.393381	-0.0608875	-0.296241
12.a.1								-0.517295																						-0.721805	-0.673529		-0.531579	-0.768421		-0.0195489				-0.59061	-0.144608	-0.531579					-0.145511
12.b.L								-0.502852																						-0.75974	-0.703431		-0.584962	-0.801299		-0.114286				-0.477623		-0.584962					-0.231579
13.1.1								-0.727941									-0.556373			-0.612745				-0.0686275			-0.0220588			-0.678922	-0.210784		-0.453431	-0.691176		-0.0784314		-0.402198	-0.29352	-0.6916	-0.414216	-0.453431
13.1.3
13.2.2	-0.7			-0.538235	-0.702941								-0.869757					-0.141383	-0.813859		-0.294118			-0.206015			-0.5129		-0.753433			-0.616667							-0.472456		-0.213235							-0.860916
14.1.L
14.5.1
14.a.1
15.1.1								-0.599547																							-0.542777		-0.553877			-0.156452				-0.662066		-0.553877					-0.15915
15.1.2								-0.624565												-0.845045				-0.0919282							-0.814092		-0.451368			-0.203161		-0.789393		-0.61343		-0.451368					-0.0305307
15.2.1								-0.691531									-0.229925			-0.247368				-0.282456					-0.0280703	-0.549123	-0.666667			-0.466667		-0.212281		-0.188235		-0.499342	-0.298246
15.3.1	-0.821584	-0.322209	-0.322209	-0.511897			-0.218271		-0.368982	-0.381974	-0.428746		-0.266799	-0.314279	-0.368982	-0.367683		-0.446936	-0.323002		-0.683763	-0.397565	-0.232705	-0.240358		-0.3378		-0.382208	-0.724991		-0.258547	-0.870388			-0.263014	-0.0623631	-0.263014	-0.114834					-0.35426		-0.381974	-0.381974	-0.237759	-0.261861	-0.381974
15.a.1								-0.321275									-0.648682			-0.453431				-0.306373						-0.531863	-0.75	-0.333333		-0.509804		-0.0882353		-0.517647		-0.236665
15.b.1								-0.520879									-0.846154			-0.815385				-0.274725						-0.824176	-0.872527		-0.0373626	-0.841758		-0.010989		-0.868132		-0.446645	-0.0153846	-0.0373626
16.6.1								-0.601494									-0.688928			-0.709706										-0.696133	-0.372008		-0.456154	-0.708483				-0.786157		-0.743976	-0.241861	-0.456154					-0.267897
16.7.1	-0.845154	-0.472456	-0.472456	-0.58704	-0.188691		-0.434659		-0.453557	-0.472456	-0.524142	-0.359066	-0.375562	-0.474579	-0.453557	-0.510252		-0.453557	-0.359066		-0.515688	-0.472456	-0.359066			-0.434659		-0.435048	-0.507093			-0.790569	-0.245677		-0.585845		-0.472456					-0.245677	-0.473726	-0.548048	-0.472456	-0.472456	-0.264575	-0.881917	-0.472456
16.9.L																	-0.695919			-0.677193				-0.0754386						-0.764912	-0.416667		-0.301754	-0.749123		-0.0333333		-0.476471	-0.32127	-0.674857	-0.215686	-0.301754
16.b.L	-0.845154			-0.29352													-0.359066	-0.113389		-0.415761	-0.0937614								-0.507093	-0.359066	-0.228293	-0.790569	-0.32127	-0.434659		-0.0755929		-0.472456		-0.0945756		-0.32127					-0.302372	-0.0979908
17.1.1								-0.0926658									-0.710145	-0.115891		-0.583846										-0.614685	-0.862048	-0.474166	-0.311513	-0.636127		-0.209877				-0.318404		-0.311513					-0.164179
17.1.2								-0.231286									-0.409701			-0.339525				-0.0773994					-0.205482	-0.4613	-0.730392	-0.490909		-0.417957				-0.6		-0.458441	-0.0361197						-0.308566
17.3.1								-0.421237									-0.797718			-0.829825										-0.580519	-0.345588		-0.610526	-0.648052				-0.847265		-0.409176	-0.147575	-0.610526
17.3.2								-0.472137																						-0.725974	-0.747549		-0.509774	-0.75974		-0.0948052				-0.502445		-0.509774					-0.0649123
17.8.1																	-0.793939			-0.90303							-0.0181818			-0.781818			-0.490909	-0.927273		-0.29697			-0.790569	-0.693012	-0.515152	-0.490909
17.14.L								-0.30803									-0.808249			-0.789474										-0.716883	-0.769608	-0.321212	-0.502256	-0.741558		-0.0038961				-0.419707		-0.502256					-0.233333
17.15.L								-0.372971									-0.551997			-0.707018										-0.462338			-0.618045	-0.546753				-0.659443		-0.394885	-0.234262	-0.618045
Averaged R				-0.42828
Number of indicator pairs (N)				1206
Trade-off (Bonferroni p<0.05 and ABS(R)>0.6)
	1.2.1	1.3.1	1.4.1	1.5.1	1.5.2	1.5.4	2.1.2	2.2.1	2.2.2	2.3.1	2.4.1	2.a.L	3.1.1	3.1.2	3.2.1	3.2.2	3.3.1	3.3.2	3.3.3	3.3.4	3.4.L	3.6.1	3.8.1	3.8.2	3.9.1	3.b.2	3.b.3	3.c.1	4.1.1	4.1.2	4.3.1	4.4.1	4.5.1	4.6.1	4.a.L	4.b.L	4.c.1	5.3.2	5.5.1	5.5.2L	5.a.1	5.b.L	6.1.1	6.2.1	6.3.1	6.4.1	6.4.2	6.6.1	7.1.2
1.2.1																																						-1
1.3.1																	-0.929355			-0.935088										-0.845455				-0.887013				-0.973168
1.4.1																	-0.922334			-0.940351										-0.938961				-0.964935
1.5.1
1.5.2
1.5.4
2.1.2																	-0.885476			-0.929825										-0.844156				-0.868831				-0.952528
2.2.1																																-0.987879
2.2.2																	-0.901273			-0.957895										-0.854386				-0.905263				-0.952941
2.3.1																	-0.950417			-0.95614														-0.857143				-0.997936
2.4.1																	-0.947858			-0.950464														-0.878195				-0.997549
2.a.L																	-0.890361																					-0.882353
3.1.1																				-0.90374														-0.882894
3.1.2																	-0.96133			-0.927927										-0.900294				-0.941298				-0.993365
3.2.1																	-0.901273			-0.957895										-0.854386				-0.905263				-0.952941
3.2.2																	-0.939886			-0.936842										-0.894737				-0.931579				-0.982353
3.3.1		-0.929355	-0.922334				-0.885476		-0.901273	-0.950417	-0.947858	-0.890361		-0.96133	-0.901273	-0.939886						-0.935498	-0.887621			-0.910048		-0.945103							-0.962313		-0.962313						-0.897583	-0.955114	-0.947784	-0.955682			-0.946907
3.3.2
3.3.3																				-0.880493										-0.906856				-0.919158
3.3.4		-0.935088	-0.940351				-0.929825		-0.957895	-0.95614	-0.950464		-0.90374	-0.927927	-0.957895	-0.936842			-0.880493			-0.947368	-0.92409			-0.921053		-0.957858							-0.911249		-0.942208						-0.934096		-0.936842	-0.942105			-0.954386
3.4.L
3.6.1																	-0.935498			-0.947368										-0.883117				-0.937662				-0.911249
3.8.1																	-0.887621			-0.92409										-0.889864				-0.920579				-0.95
3.8.2
3.9.1
3.b.2																	-0.910048			-0.921053										-0.855844				-0.88961				-0.95872
3.b.3
3.c.1																	-0.945103			-0.957858										-0.895523				-0.942055				-0.995583
4.1.1
4.1.2		-0.845455	-0.938961				-0.844156		-0.854386					-0.900294	-0.854386	-0.894737			-0.906856			-0.883117	-0.889864			-0.855844		-0.895523									-0.880289						-0.9174		-0.894737	-0.887719			-0.854135
4.3.1
4.4.1								-0.987879																														-1
4.5.1
4.6.1		-0.887013	-0.964935				-0.868831		-0.905263	-0.857143	-0.878195		-0.882894	-0.941298	-0.905263	-0.931579			-0.919158			-0.937662	-0.920579			-0.88961		-0.942055							-0.880289		-0.933953						-0.944641		-0.938596	-0.931579			-0.900752
4.a.L																	-0.962313			-0.911249														-0.880289				-0.955882
4.b.L
4.c.1																	-0.962313			-0.942208										-0.880289				-0.933953				-1
5.3.2	-1	-0.973168					-0.952528		-0.952941	-0.997936	-0.997549	-0.882353		-0.993365	-0.952941	-0.982353						-0.911249	-0.95			-0.95872		-0.995583				-1			-0.955882		-1						-0.968315	-0.947059	-0.997059	-0.994118			-0.997549
5.5.1
5.5.2L
5.a.1
5.b.L
6.1.1																	-0.897583			-0.934096										-0.9174				-0.944641				-0.968315
6.2.1																	-0.955114																					-0.947059
6.3.1																	-0.947784			-0.936842										-0.894737				-0.938596				-0.997059
6.4.1																	-0.955682			-0.942105										-0.887719				-0.931579				-0.994118
6.4.2
6.6.1
7.1.2																	-0.946907			-0.954386										-0.854135				-0.900752				-0.997549
7.2.1
7.3.1																	-0.962313			-0.942208														-0.842105				-1
8.1.1
8.2.1
8.4.2																	-0.950417			-0.949123										-0.820779				-0.863636				-1
8.8.1																																						-0.929825
8.9.1																	-0.929355			-0.9																		-0.971104
9.1.2																																						-0.907121
9.2.1
9.2.2																	-0.950417			-0.940351														-0.857143				-1
9.3.1																	-0.908021			-0.885294										-0.884804				-0.938725
9.4.1																	-0.956118			-0.950464																		-0.987616
9.5.1																	-0.935498			-0.935088														-0.862338				-0.991744
9.5.2																	-0.945151			-0.949123										-0.845455				-0.897403				-0.964912
9.c.1																																						-1
10.2.L
10.3.L
10.4.1
11.1.L																	-0.904492			-0.95872										-0.840602				-0.909774
11.2.1
11.5.1
11.5.2
11.5.3L																	-0.935498			-0.947368										-0.883117				-0.937662				-0.911249
11.6.1																																						-0.929825
11.7.1																	-0.950417			-0.949123										-0.885714				-0.935338				-0.97549
12.2.2																	-0.950417			-0.949123										-0.820779				-0.863636				-1
12.4.2			-0.901299						-0.863158					-0.902077	-0.863158	-0.898246			-0.963095			-0.831169	-0.87319					-0.915716									-0.896801						-0.904219		-0.907018	-0.907018
12.5.1																																						-0.929825
12.a.1																	-0.882809			-0.900929																		-0.936017
12.b.L																	-0.929355			-0.9																		-0.971104
13.1.1
13.1.3
13.2.2		-0.969925	-0.855639				-0.950376		-0.917441	-0.96391	-0.950877	-0.890609		-0.943197	-0.917441	-0.9484						-0.896241	-0.96904			-0.948872		-0.947315							-0.921569		-0.952528						-0.965876	-0.917647	-0.942208	-0.956656			-0.961404
14.1.L
14.5.1
14.a.1
15.1.1																	-0.939126			-0.90005										-0.888361				-0.930621				-0.961769
15.1.2																	-0.89021													-0.912847				-0.8963
15.2.1
15.3.1
15.a.1
15.b.1
16.6.1
16.7.1
16.9.L								-0.924967
16.b.L
17.1.1																																						-0.916882
17.1.2
17.3.1
17.3.2																	-0.920579			-0.859649																		-0.960784
17.8.1								-0.987879																														-1
17.14.L																																						-0.956656
17.15.L
Averaged R				-0.925919
Number of indicator pairs (N)				238
The synergy and trade-off at the indicator level
	1.2.1	1.3.1	1.4.1	1.5.1	1.5.2	1.5.4	2.1.2	2.2.1	2.2.2	2.3.1	2.4.1	2.a.L	3.1.1	3.1.2	3.2.1	3.2.2	3.3.1	3.3.2	3.3.3	3.3.4	3.4.L	3.6.1	3.8.1	3.8.2	3.9.1	3.b.2	3.b.3	3.c.1	4.1.1	4.1.2	4.3.1	4.4.1	4.5.1	4.6.1	4.a.L	4.b.L	4.c.1	5.3.2	5.5.1	5.5.2L	5.a.1	5.b.L	6.1.1	6.2.1	6.3.1	6.4.1	6.4.2	6.6.1	7.1.2
1.2.1	0	1	1	1	1	0	1	-1	1	2	2	1	1	1	1	1	-1	1	1	-1	1	2	1	-1	0	1	-1	2	1	-1	-1	2	-1	-1	2	1	2	-2	-1	-1	-1	-1	1	2	2	2	1	1	2
1.3.1	1	0	2	1	1	0	2	-1	2	2	2	2	2	2	2	2	-2	1	2	-2	1	2	2	1	0	2	1	2	1	-2	-1	1	-1	-2	2	-1	2	-2	1	-1	1	-1	2	2	2	2	-1	1	2
1.4.1	1	2	0	1	1	0	2	-1	2	2	2	2	2	2	2	2	-2	1	2	-2	1	2	2	1	0	2	1	2	1	-2	-1	1	-1	-2	2	-1	2	-1	1	-1	1	-1	2	2	2	2	-1	1	2
1.5.1	1	1	1	0	1	0	1	-1	1	1	1	1	1	1	1	1	-1	1	1	-1	1	1	1	-1	0	1	-1	1	1	-1	-1	1	-1	-1	1	-1	1	-1	-1	-1	-1	-1	1	1	1	1	1	1	1
1.5.2	1	1	1	1	0	0	1	-1	1	1	1	1	1	1	1	1	-1	1	1	-1	-1	1	1	-1	0	1	1	1	1	-1	-1	1	-1	-1	1	-1	1	-1	1	-1	1	-1	1	1	1	1	-1	1	1
1.5.4	0	0	0	0	0	0	0	0	0	0	0	0	0	0	0	0	0	0	0	0	0	0	0	0	0	0	0	0	0	0	0	0	0	0	0	0	0	0	0	0	0	0	0	0	0	0	0	0	0
2.1.2	1	2	2	1	1	0	0	-1	2	2	2	2	1	2	2	2	-2	1	2	-2	1	2	2	1	0	2	1	2	1	-2	-1	1	-1	-2	2	-1	2	-2	1	-1	1	-1	2	1	2	2	-1	1	2
2.2.1	-1	-1	-1	-1	-1	0	-1	0	-1	-1	-1	-1	-1	-1	-1	-1	1	-1	-1	1	-1	-1	-1	-1	0	-1	-1	-1	-1	1	1	-2	1	1	-1	1	-1	1	1	1	1	1	-1	-1	-1	-1	-1	-1	-1
2.2.2	1	2	2	1	1	0	2	-1	0	2	2	2	2	2	2	2	-2	1	2	-2	1	2	2	1	0	2	1	2	1	-2	-1	1	-1	-2	2	1	2	-2	1	-1	1	-1	2	1	2	2	-1	1	2
2.3.1	2	2	2	1	1	0	2	-1	2	0	2	2	2	2	2	2	-2	1	2	-2	1	2	2	1	0	2	1	2	1	-1	-1	2	-1	-2	2	-1	2	-2	1	-1	1	-1	2	2	2	2	-1	1	2
2.4.1	2	2	2	1	1	0	2	-1	2	2	0	2	2	2	2	2	-2	1	2	-2	1	2	2	1	0	2	1	2	1	-1	-1	2	-1	-2	2	-1	2	-2	1	-1	1	-1	2	2	2	2	-1	1	2
2.a.L	1	2	2	1	1	0	2	-1	2	2	2	0	1	2	2	2	-2	-1	1	-1	1	2	2	-1	0	2	1	2	1	-1	-1	1	-1	-1	2	-1	2	-2	1	-1	1	-1	2	1	2	2	-1	1	2
3.1.1	1	2	2	1	1	0	1	-1	2	2	2	1	0	2	2	2	-1	1	2	-2	1	2	2	1	0	2	1	2	1	-1	-1	1	-1	-2	1	1	2	-1	1	-1	-1	-1	2	1	2	2	-1	1	2
3.1.2	1	2	2	1	1	0	2	-1	2	2	2	2	2	0	2	2	-2	1	2	-2	1	2	2	1	0	2	1	2	1	-2	-1	1	-1	-2	2	-1	2	-2	1	-1	1	-1	2	2	2	2	-1	1	2
3.2.1	1	2	2	1	1	0	2	-1	2	2	2	2	2	2	0	2	-2	1	2	-2	1	2	2	1	0	2	1	2	1	-2	-1	1	-1	-2	2	1	2	-2	1	-1	1	-1	2	1	2	2	-1	1	2
3.2.2	1	2	2	1	1	0	2	-1	2	2	2	2	2	2	2	0	-2	1	2	-2	1	2	2	1	0	2	1	2	1	-2	-1	1	-1	-2	2	-1	2	-2	1	-1	1	-1	2	2	2	2	-1	1	2
3.3.1	-1	-2	-2	-1	-1	0	-2	1	-2	-2	-2	-2	-1	-2	-2	-2	0	-1	-1	2	-1	-2	-2	-1	0	-2	-1	-2	-1	1	1	-1	1	2	-2	1	-2	2	-1	1	-1	1	-2	-2	-2	-2	1	-1	-2
3.3.2	1	1	1	1	1	0	1	-1	1	1	1	-1	1	1	1	1	-1	0	1	-1	1	1	1	1	0	1	1	1	1	-1	-1	1	-1	-1	1	1	1	-1	-1	-1	-1	-1	1	1	1	1	1	1	1
3.3.3	1	2	2	1	1	0	2	-1	2	2	2	1	2	2	2	2	-1	1	0	-2	1	2	2	1	0	2	1	2	1	-2	-1	1	-1	-2	1	-1	2	-1	1	-1	-1	-1	2	1	2	2	-1	1	2
3.3.4	-1	-2	-2	-1	-1	0	-2	1	-2	-2	-2	-1	-2	-2	-2	-2	2	-1	-2	0	-1	-2	-2	-1	0	-2	-1	-2	-1	1	1	-1	1	2	-2	-1	-2	2	-1	1	-1	1	-2	-1	-2	-2	1	-1	-2
3.4.L	1	1	1	1	-1	0	1	-1	1	1	1	1	1	1	1	1	-1	1	1	-1	0	1	1	1	0	1	-1	1	1	-1	-1	1	-1	-1	1	1	1	-1	-1	-1	-1	-1	1	1	1	1	1	1	1
3.6.1	2	2	2	1	1	0	2	-1	2	2	2	2	2	2	2	2	-2	1	2	-2	1	0	2	1	0	2	1	2	1	-2	-1	2	-1	-2	2	-1	2	-2	1	-1	-1	-1	2	2	2	2	-1	1	2
3.8.1	1	2	2	1	1	0	2	-1	2	2	2	2	2	2	2	2	-2	1	2	-2	1	2	0	1	0	2	1	2	1	-2	-1	1	-1	-2	2	-1	2	-2	1	-1	1	-1	2	2	2	2	-1	1	2
3.8.2	-1	1	1	-1	-1	0	1	-1	1	1	1	-1	1	1	1	1	-1	1	1	-1	1	1	1	0	0	1	1	1	1	-1	1	1	-1	-1	-1	1	1	-1	1	-1	-1	-1	1	-1	1	1	-1	-1	1
3.9.1	0	0	0	0	0	0	0	0	0	0	0	0	0	0	0	0	0	0	0	0	0	0	0	0	0	0	0	0	0	0	0	0	0	0	0	0	0	0	0	0	0	0	0	0	0	0	0	0	0
3.b.2	1	2	2	1	1	0	2	-1	2	2	2	2	2	2	2	2	-2	1	2	-2	1	2	2	1	0	0	1	2	1	-2	-1	1	-1	-2	2	-1	2	-2	1	-1	-1	-1	2	2	2	2	-1	1	2
3.b.3	-1	1	1	-1	1	0	1	-1	1	1	1	1	1	1	1	1	-1	1	1	-1	-1	1	1	1	0	1	0	1	1	-1	-1	-1	-1	-1	1	-1	1	-1	1	-1	1	-1	1	1	1	1	-1	1	1
3.c.1	2	2	2	1	1	0	2	-1	2	2	2	2	2	2	2	2	-2	1	2	-2	1	2	2	1	0	2	1	0	1	-2	-1	2	-1	-2	2	-1	2	-2	1	-1	1	-1	2	2	2	2	-1	1	2
4.1.1	1	1	1	1	1	0	1	-1	1	1	1	1	1	1	1	1	-1	1	1	-1	1	1	1	1	0	1	1	1	0	-1	1	1	-1	-1	1	-1	1	-1	-1	-1	-1	-1	1	1	1	1	1	1	1
4.1.2	-1	-2	-2	-1	-1	0	-2	1	-2	-1	-1	-1	-1	-2	-2	-2	1	-1	-2	1	-1	-2	-2	-1	0	-2	-1	-2	-1	0	1	-1	1	2	-1	1	-2	1	-1	1	1	1	-2	-1	-2	-2	1	-1	-2
4.3.1	-1	-1	-1	-1	-1	0	-1	1	-1	-1	-1	-1	-1	-1	-1	-1	1	-1	-1	1	-1	-1	-1	1	0	-1	-1	-1	1	1	0	1	-1	1	-1	1	-1	1	-1	1	-1	-1	-1	-1	-1	-1	-1	-1	-1
4.4.1	2	1	1	1	1	0	1	-2	1	2	2	1	1	1	1	1	-1	1	1	-1	1	2	1	1	0	1	-1	2	1	-1	1	0	-1	-1	2	-1	2	-2	-1	-1	-1	-1	1	2	1	2	1	1	2
4.5.1	-1	-1	-1	-1	-1	0	-1	1	-1	-1	-1	-1	-1	-1	-1	-1	1	-1	-1	1	-1	-1	-1	-1	0	-1	-1	-1	-1	1	-1	-1	0	1	-1	-1	-1	1	-1	1	-1	2	-1	-1	-1	-1	1	-1	-1
4.6.1	-1	-2	-2	-1	-1	0	-2	1	-2	-2	-2	-1	-2	-2	-2	-2	2	-1	-2	2	-1	-2	-2	-1	0	-2	-1	-2	-1	2	1	-1	1	0	-2	1	-2	1	-1	1	1	1	-2	-1	-2	-2	1	-1	-2
4.a.L	2	2	2	1	1	0	2	-1	2	2	2	2	1	2	2	2	-2	1	1	-2	1	2	2	-1	0	2	1	2	1	-1	-1	2	-1	-2	0	-1	2	-2	1	-1	1	-1	2	2	2	2	-1	1	2
4.b.L	1	-1	-1	-1	-1	0	-1	1	1	-1	-1	-1	1	-1	1	-1	1	1	-1	-1	1	-1	-1	1	0	-1	-1	-1	-1	1	1	-1	-1	1	-1	0	-1	1	-1	1	-1	-1	-1	-1	-1	-1	-1	-1	-1
4.c.1	2	2	2	1	1	0	2	-1	2	2	2	2	2	2	2	2	-2	1	2	-2	1	2	2	1	0	2	1	2	1	-2	-1	2	-1	-2	2	-1	0	-2	1	-1	1	-1	2	2	2	2	-1	1	2
5.3.2	-2	-2	-1	-1	-1	0	-2	1	-2	-2	-2	-2	-1	-2	-2	-2	2	-1	-1	2	-1	-2	-2	-1	0	-2	-1	-2	-1	1	1	-2	1	1	-2	1	-2	0	-1	1	-1	1	-2	-2	-2	-2	1	-1	-2
5.5.1	-1	1	1	-1	1	0	1	1	1	1	1	1	1	1	1	1	-1	-1	1	-1	-1	1	1	1	0	1	1	1	-1	-1	-1	-1	-1	-1	1	-1	1	-1	0	-1	1	-1	1	1	1	1	-1	-1	1
5.5.2L	-1	-1	-1	-1	-1	0	-1	1	-1	-1	-1	-1	-1	-1	-1	-1	1	-1	-1	1	-1	-1	-1	-1	0	-1	-1	-1	-1	1	1	-1	1	1	-1	1	-1	1	-1	0	1	1	-1	-1	-1	-1	-1	-1	-1
5.a.1	-1	1	1	-1	1	0	1	1	1	1	1	1	-1	1	1	1	-1	-1	-1	-1	-1	-1	1	-1	0	-1	1	1	-1	1	-1	-1	-1	1	1	-1	1	-1	1	1	0	-1	-1	1	-1	1	-1	-1	1
5.b.L	-1	-1	-1	-1	-1	0	-1	1	-1	-1	-1	-1	-1	-1	-1	-1	1	-1	-1	1	-1	-1	-1	-1	0	-1	-1	-1	-1	1	-1	-1	2	1	-1	-1	-1	1	-1	1	-1	0	-1	-1	-1	-1	1	-1	-1
6.1.1	1	2	2	1	1	0	2	-1	2	2	2	2	2	2	2	2	-2	1	2	-2	1	2	2	1	0	2	1	2	1	-2	-1	1	-1	-2	2	-1	2	-2	1	-1	-1	-1	0	2	2	2	-1	1	2
6.2.1	2	2	2	1	1	0	1	-1	1	2	2	1	1	2	1	2	-2	1	1	-1	1	2	2	-1	0	2	1	2	1	-1	-1	2	-1	-1	2	-1	2	-2	1	-1	1	-1	2	0	2	2	-1	1	2
6.3.1	2	2	2	1	1	0	2	-1	2	2	2	2	2	2	2	2	-2	1	2	-2	1	2	2	1	0	2	1	2	1	-2	-1	1	-1	-2	2	-1	2	-2	1	-1	-1	-1	2	2	0	2	-1	1	2
6.4.1	2	2	2	1	1	0	2	-1	2	2	2	2	2	2	2	2	-2	1	2	-2	1	2	2	1	0	2	1	2	1	-2	-1	2	-1	-2	2	-1	2	-2	1	-1	1	-1	2	2	2	0	-1	1	2
6.4.2	1	-1	-1	1	-1	0	-1	-1	-1	-1	-1	-1	-1	-1	-1	-1	1	1	-1	1	1	-1	-1	-1	0	-1	-1	-1	1	1	-1	1	1	1	-1	-1	-1	1	-1	-1	-1	1	-1	-1	-1	-1	0	1	-1
6.6.1	1	1	1	1	1	0	1	-1	1	1	1	1	1	1	1	1	-1	1	1	-1	1	1	1	-1	0	1	1	1	1	-1	-1	1	-1	-1	1	-1	1	-1	-1	-1	-1	-1	1	1	1	1	1	0	1
7.1.2	2	2	2	1	1	0	2	-1	2	2	2	2	2	2	2	2	-2	1	2	-2	1	2	2	1	0	2	1	2	1	-2	-1	2	-1	-2	2	-1	2	-2	1	-1	1	-1	2	2	2	2	-1	1	0
7.2.1	1	1	1	1	1	0	1	-1	1	1	1	1	1	1	1	1	-1	1	1	-1	1	1	1	1	0	1	-1	1	1	-1	-1	2	-1	-1	1	-1	1	-1	-1	-1	-1	-1	1	1	1	1	1	1	1
7.3.1	2	2	2	1	1	0	2	-1	2	2	2	2	2	2	2	2	-2	1	2	-2	1	2	2	1	0	2	1	2	1	-1	-1	2	-1	-2	2	-1	2	-2	1	-1	1	-1	2	2	2	2	-1	1	2
8.1.1	1	1	1	1	1	0	1	-1	1	1	1	1	1	1	1	1	-1	1	1	-1	1	1	1	-1	0	1	-1	1	1	-1	-1	1	1	-1	1	-1	1	-1	-1	-1	-1	1	1	1	1	1	1	1	1
8.2.1	-1	1	1	1	-1	0	1	1	1	1	1	-1	1	1	1	1	-1	-1	1	-1	1	1	1	1	0	1	1	1	1	-1	1	1	-1	-1	1	1	1	-1	1	-1	-1	-1	1	-1	1	1	-1	-1	1
8.4.2	2	2	2	1	1	0	2	-1	2	2	2	2	2	2	2	2	-2	1	2	-2	1	2	2	1	0	2	1	2	1	-2	-1	2	-1	-2	2	-1	2	-2	1	-1	1	-1	2	2	2	2	-1	1	2
8.8.1	1	1	1	1	1	0	1	-1	1	1	1	2	1	1	1	1	-1	-1	1	-1	-1	1	1	1	0	1	1	1	1	-1	-1	-1	-1	-1	1	-1	1	-2	1	-1	1	-1	1	2	1	1	-1	1	1
8.9.1	2	2	2	1	1	0	2	-1	2	2	2	2	1	2	2	2	-2	1	1	-2	1	2	2	1	0	2	1	2	1	-1	-1	1	-1	-1	2	-1	2	-2	1	-1	1	-1	2	2	2	2	-1	1	2
9.1.2	-1	1	1	1	1	0	1	-1	1	1	1	2	1	1	1	1	-1	-1	1	-1	1	1	1	1	0	1	1	1	1	-1	-1	-1	-1	-1	1	1	1	-2	1	-1	1	-1	1	1	1	1	-1	1	1
9.2.1	-1	1	1	-1	1	0	1	1	1	1	1	1	1	1	1	1	-1	-1	1	-1	-1	1	1	1	0	1	1	1	-1	-1	-1	-1	-1	-1	1	-1	1	-1	1	0	1	-1	1	1	1	1	-1	1	1
9.2.2	2	2	2	1	1	0	2	-1	2	2	2	2	2	2	2	2	-2	1	2	-2	1	2	2	1	0	2	1	2	1	-1	-1	1	-1	-2	2	-1	2	-2	1	-1	-1	-1	2	2	2	2	-1	1	2
9.3.1	1	2	2	1	1	0	2	-1	2	2	2	1	1	2	2	2	-2	1	1	-2	1	2	2	1	0	2	1	2	1	-2	-1	1	-1	-2	1	-1	2	-1	1	-1	-1	-1	2	1	2	2	-1	1	2
9.4.1	2	2	2	1	1	0	2	-1	2	2	2	2	1	2	2	2	-2	1	1	-2	1	2	2	1	0	2	1	2	1	-1	-1	2	-1	-1	2	-1	2	-2	1	-1	1	-1	2	2	2	2	-1	1	2
9.5.1	2	2	2	1	1	0	2	-1	2	2	2	2	2	2	2	2	-2	1	2	-2	1	2	2	1	0	2	1	2	1	-1	-1	1	-1	-2	2	-1	2	-2	1	-1	-1	-1	2	2	2	2	-1	1	2
9.5.2	2	2	2	1	1	0	2	-1	2	2	2	2	2	2	2	2	-2	1	2	-2	1	2	2	1	0	2	1	2	1	-2	-1	2	-1	-2	2	-1	2	-2	1	-1	1	-1	2	2	2	2	-1	1	2
9.c.1	1	1	1	1	-1	0	1	-1	1	1	1	1	1	1	1	1	-1	1	1	-1	1	1	1	1	0	1	1	1	1	-1	1	1	-1	-1	1	1	1	-2	0	-1	-1	-1	1	2	1	1	0	0	2
10.2.L	-1	1	1	-1	1	0	1	1	1	1	1	1	-1	1	1	1	-1	-1	-1	-1	-1	-1	1	-1	0	-1	1	1	-1	1	-1	-1	-1	1	1	-1	1	-1	1	1	2	-1	-1	1	-1	1	-1	-1	1
10.3.L	-1	1	1	-1	1	0	1	1	1	1	1	1	1	1	1	1	-1	-1	1	-1	-1	1	1	1	0	1	1	1	-1	-1	-1	-1	-1	-1	1	-1	1	-1	2	-1	1	-1	1	1	1	1	-1	-1	1
10.4.1	-1	1	1	-1	-1	0	1	1	1	1	1	1	-1	1	1	1	1	-1	-1	-1	-1	1	1	-1	0	1	-1	1	-1	1	1	-1	-1	1	1	-1	1	-1	1	1	1	-1	1	1	1	1	-1	-1	1
11.1.L	2	2	2	1	1	0	1	-1	2	1	1	1	2	2	2	2	-2	1	2	-2	1	2	2	1	0	2	1	2	1	-2	-1	2	-1	-2	2	-1	2	-1	1	-1	-1	-1	2	1	2	2	-1	1	2
11.2.1	-1	1	1	-1	1	0	1	1	1	1	1	2	1	1	1	1	-1	-1	1	-1	-1	1	1	-1	0	1	1	1	-1	-1	-1	-1	-1	-1	1	-1	1	-1	1	-1	1	-1	1	1	1	1	-1	1	1
11.5.1	1	1	1	2	1	0	1	-1	1	1	1	1	1	1	1	1	-1	1	1	-1	1	1	1	-1	0	1	-1	1	1	-1	-1	1	-1	-1	1	-1	1	-1	-1	-1	-1	-1	1	1	1	1	1	1	1
11.5.2	1	1	1	1	2	0	1	-1	1	1	1	1	1	1	1	1	-1	1	1	-1	-1	1	1	-1	0	1	1	1	1	-1	-1	1	-1	-1	1	-1	1	-1	1	-1	1	-1	1	1	1	1	-1	1	1
11.5.3L	2	2	2	1	1	0	2	-1	2	2	2	2	2	2	2	2	-2	1	2	-2	1	2	2	1	0	2	1	2	1	-2	-1	2	-1	-2	2	-1	2	-2	1	-1	-1	-1	2	2	2	2	-1	1	2
11.6.1	1	1	1	1	1	0	1	-1	1	1	1	2	1	1	1	1	-1	-1	1	-1	1	1	1	1	0	1	1	1	1	-1	-1	1	-1	-1	1	-1	1	-2	1	-1	-1	-1	1	1	1	1	1	1	1
11.7.1	2	2	2	1	1	0	2	-1	2	2	2	2	2	2	2	2	-2	1	2	-2	1	2	2	1	0	2	1	2	1	-2	-1	2	-1	-2	2	-1	2	-2	1	-1	1	-1	2	2	2	2	-1	1	2
12.2.2	2	2	2	1	1	0	2	-1	2	2	2	2	2	2	2	2	-2	1	2	-2	1	2	2	1	0	2	1	2	1	-2	-1	2	-1	-2	2	-1	2	-2	1	-1	1	-1	2	2	2	2	-1	1	2
12.4.2	-1	-1	-2	-1	-1	0	-1	1	-2	-1	-1	-1	-1	-2	-2	-2	2	-1	-2	2	-1	-2	-2	-1	0	-1	-1	-2	-1	2	1	-1	1	2	-1	1	-2	1	-1	1	1	1	-2	-1	-2	-2	1	-1	-1
12.5.1	1	1	1	1	1	0	1	-1	1	1	1	2	1	1	1	1	-1	-1	1	-1	1	1	1	1	0	1	1	1	1	-1	-1	1	-1	-1	1	-1	1	-2	1	-1	-1	-1	1	1	1	1	1	1	1
12.a.1	1	2	1	1	1	0	2	-1	2	2	2	1	1	2	2	2	-2	1	1	-2	1	2	1	1	0	2	1	2	1	-1	-1	1	-1	-1	2	-1	2	-2	1	-1	-1	-1	2	1	2	2	-1	1	2
12.b.L	2	2	2	1	1	0	2	-1	2	2	2	2	1	2	2	2	-2	1	1	-2	1	2	2	1	0	2	1	2	1	-1	-1	1	-1	-1	2	-1	2	-2	1	-1	1	-1	2	2	2	2	-1	1	2
13.1.1	1	1	1	2	1	0	1	-1	1	1	1	1	1	1	1	1	-1	1	1	-1	1	1	1	-1	0	1	-1	1	1	-1	-1	1	-1	-1	1	-1	1	-1	-1	-1	-1	-1	1	1	1	1	1	1	1
13.1.3	0	0	0	0	0	0	0	0	0	0	0	0	0	0	0	0	0	0	0	0	0	0	0	0	0	0	0	0	0	0	0	0	0	0	0	0	0	0	0	0	0	0	0	0	0	0	0	0	0
13.2.2	-1	-2	-2	-1	-1	0	-2	1	-2	-2	-2	-2	-1	-2	-2	-2	2	-1	-1	2	-1	-2	-2	-1	0	-2	-1	-2	-1	1	1	-1	1	1	-2	1	-2	2	-1	1	-1	1	-2	-2	-2	-2	1	-1	-2
14.1.L	0	0	0	0	0	0	0	0	0	0	0	0	0	0	0	0	0	0	0	0	0	0	0	0	0	0	0	0	0	0	0	0	0	0	0	0	0	0	0	0	0	0	0	0	0	0	0	0	0
14.5.1	0	0	0	0	0	0	0	0	0	0	0	0	0	0	0	0	0	0	0	0	0	0	0	0	0	0	0	0	0	0	0	0	0	0	0	0	0	0	0	0	0	0	0	0	0	0	0	0	0
14.a.1	0	0	0	0	0	0	0	0	0	0	0	0	0	0	0	0	0	0	0	0	0	0	0	0	0	0	0	0	0	0	0	0	0	0	0	0	0	0	0	0	0	0	0	0	0	0	0	0	0
15.1.1	1	2	2	1	1	0	2	-1	2	2	2	2	2	2	2	2	-2	1	2	-2	1	2	2	1	0	2	1	2	1	-2	-1	1	-1	-2	2	-1	2	-2	1	-1	1	-1	2	2	2	2	-1	2	2
15.1.2	1	2	2	1	1	0	2	-1	1	2	1	1	1	2	1	2	-2	1	2	-1	1	2	1	-1	0	1	1	2	1	-2	-1	1	-1	-2	2	-1	2	-1	1	-1	1	-1	2	1	2	2	-1	1	2
15.2.1	1	1	1	1	1	0	1	-1	1	1	1	1	1	1	1	1	-1	1	1	-1	1	1	1	-1	0	1	1	1	-1	-1	-1	1	1	-1	1	-1	1	-1	1	-1	-1	1	1	1	1	1	1	1	1
15.3.1	-1	-1	-1	-1	1	0	-1	1	-1	-1	-1	1	-1	-1	-1	-1	1	-1	-1	1	-1	-1	-1	-1	0	-1	1	-1	-1	1	-1	-1	1	1	-1	-1	-1	-1	1	1	1	1	-1	1	-1	-1	-1	-1	-1
15.a.1	1	1	1	1	1	0	1	-1	1	1	1	1	1	1	1	1	-1	1	1	-1	1	1	1	-1	0	1	1	1	1	-1	-1	-1	1	-1	1	-1	1	-1	1	-1	1	1	1	1	1	1	1	1	1
15.b.1	1	1	1	1	1	0	1	-1	1	1	1	1	1	1	1	1	-1	1	1	-1	1	1	1	-1	0	1	1	1	0	-1	-1	1	-1	-1	1	-1	1	-1	1	-1	-1	-1	1	1	1	1	1	1	1
16.6.1	2	1	1	1	1	0	1	-1	1	1	1	1	2	1	1	1	-1	1	1	-1	1	1	1	1	0	1	1	1	1	-1	-1	1	-1	-1	1	1	1	-1	1	-1	-1	-1	1	1	1	1	-1	1	1
16.7.1	-1	-1	-1	-1	-1	0	-1	1	-1	-1	-1	-1	-1	-1	-1	-1	1	-1	-1	1	-1	-1	-1	1	0	-1	1	-1	-1	1	1	-1	-1	1	-1	1	-1	1	1	1	1	-1	-1	-1	-1	-1	-1	-1	-1
16.9.L	2	1	1	1	1	0	1	-2	1	1	1	1	1	1	1	1	-1	1	1	-1	1	1	1	-1	0	1	1	1	1	-1	-1	2	-1	-1	1	-1	1	-1	-1	-1	-1	-1	1	1	1	1	1	1	1
16.b.L	-1	1	1	-1	1	0	1	1	1	1	1	1	1	1	1	1	-1	-1	1	-1	-1	1	1	1	0	1	1	1	-1	-1	-1	-1	-1	-1	1	-1	1	-1	2	-1	1	-1	1	1	1	1	-1	-1	1
17.1.1	1	1	1	1	1	0	1	-1	1	1	1	2	1	1	1	1	-1	-1	1	-1	1	1	1	1	0	1	1	1	1	-1	-1	-1	-1	-1	1	-1	1	-2	1	-1	1	-1	1	1	1	1	-1	1	1
17.1.2	1	1	1	1	1	0	1	-1	1	1	1	1	1	1	1	1	-1	1	1	-1	1	1	1	-1	0	1	1	1	-1	-1	-1	-1	1	-1	1	1	1	-1	1	-1	-1	1	1	1	1	1	-1	1	1
17.3.1	1	2	1	1	1	0	1	-1	1	2	1	1	1	1	1	1	-1	1	1	-1	1	1	1	1	0	2	1	1	1	-1	-1	1	-1	-1	1	1	1	-1	1	-1	-1	-1	1	1	1	1	1	1	1
17.3.2	1	2	1	1	1	0	2	-1	2	2	2	2	1	2	2	2	-2	1	1	-2	1	2	1	1	0	2	1	2	1	-1	-1	1	-1	-1	2	-1	2	-2	1	-1	1	-1	2	2	2	2	-1	1	2
17.8.1	2	1	1	1	1	0	1	-2	1	2	2	1	1	1	1	1	-1	1	1	-1	1	2	1	1	0	1	-1	2	1	-1	1	2	-1	-1	2	-1	2	-2	-1	-1	-1	-1	1	2	1	2	1	1	2
17.14.L	1	2	1	1	1	0	2	-1	1	2	2	2	1	2	1	1	-1	1	1	-1	1	1	1	1	0	2	1	1	1	-1	-1	-1	-1	-1	1	-1	2	-2	1	-1	1	-1	1	1	1	1	-1	1	2
17.15.L	1	1	1	1	1	0	1	-1	1	1	1	1	1	1	1	1	-1	1	1	-1	1	1	1	1	0	1	1	1	1	-1	1	2	-1	-1	1	1	1	-1	1	-1	-1	-1	1	1	1	1	1	1	1
[truncated: 53 more columns]

## Sheet: Beijing
Synergy (Bonferroni p<0.05 and ABS(R)>0.6)
	1.2.1	1.3.1	1.4.1	1.5.1	1.5.2	1.5.4	2.1.2	2.2.1	2.2.2	2.3.1	2.4.1	2.a.L	3.1.1	3.1.2	3.2.1	3.2.2	3.3.1	3.3.2	3.3.3	3.3.4	3.4.L	3.6.1	3.8.1	3.8.2	3.9.1	3.b.2	3.b.3	3.c.1	4.1.1	4.1.2	4.3.1	4.4.1	4.5.1	4.6.1	4.a.L	4.b.L	4.c.1	5.3.2	5.5.1	5.5.2L	5.a.1	5.b.L	6.1.1	6.2.1	6.3.1	6.4.1	6.4.2	6.6.1	7.1.2
1.2.1
1.3.1			0.993506				0.932468									0.973684							0.998246												0.995872		0.987616							0.887909		1
1.4.1		0.993506					0.924675									0.952632							0.991228												0.993808		0.97936									0.992982
1.5.1					0.892157
1.5.2				0.892157
1.5.4
2.1.2		0.932468	0.924675													0.940351							0.942105												0.917441		0.898865									0.936842
2.2.1																	0.86968																						0.944911
2.2.2															1							0.857523
2.3.1
2.4.1
2.a.L
3.1.1
3.1.2
3.2.1									1													0.857523
3.2.2		0.973684	0.952632				0.940351																0.970175												0.962848		0.946336									0.973684
3.3.1								0.86968																							0.916003
3.3.2
3.3.3
3.3.4
3.4.L
3.6.1									0.857523						0.857523																					0.842857
3.8.1		0.998246	0.991228				0.942105									0.970175																			0.993808		0.983488							0.88496		0.998246
3.8.2
3.9.1
3.b.2
3.b.3
3.c.1
4.1.1
4.1.2																																		0.971095
4.3.1																	0.916003
4.4.1
4.5.1																																										1
4.6.1																														0.971095
4.a.L		0.995872	0.993808				0.917441									0.962848							0.993808														0.983488									0.995872
4.b.L																						0.842857
4.c.1		0.987616	0.97936				0.898865									0.946336							0.983488												0.983488											0.987616
5.3.2
5.5.1								0.944911
5.5.2L
5.a.1
5.b.L																																	1
6.1.1
6.2.1		0.887909																					0.88496																							0.887909
6.3.1
6.4.1		1	0.992982				0.936842									0.973684							0.998246												0.995872		0.987616							0.887909
6.4.2
6.6.1
7.1.2
7.2.1
7.3.1		0.98797	0.977444				0.912782									0.96904							0.997936												0.995872		0.987616							0.887909		1
8.1.1
8.2.1
8.4.2		0.98961	0.980519				0.924675									0.973684							0.998246												0.995872		0.987616							0.887909		1
8.8.1
8.9.1								0.919298																										0.82949
9.1.2
9.2.1								0.977193									0.856516													0.820779				0.854823					0.944911
9.2.2								0.980702									0.875823													0.836364				0.871062					0.944911
9.3.1																														0.904412
9.4.1		0.986466	0.980451				0.908271									0.960784							0.995872												0.997936		0.985552									0.997936
9.5.1
9.5.2		0.884416	0.876623				0.858442																0.866667																							0.859649
9.c.1																																						1
10.2.L																																									1
10.3.L								0.944911																															1
10.4.1	1
11.1.L	1	0.885714	0.888722				0.897744									0.962848							0.973168												0.970588		0.968137									0.973168
11.2.1
11.5.1				1	0.892157
11.5.2				0.892157	1
11.5.3L									0.857523						0.857523							1														0.842857
11.6.1
11.7.1		0.912281	0.917544													0.863777							0.936017												0.916667		0.894608									0.929825
12.2.2		0.98961	0.980519				0.924675									0.973684							0.998246												0.995872		0.987616							0.887909		1
12.4.2
12.5.1
12.a.1
12.b.L								0.919298																										0.82949
13.1.1				1	0.892157
13.1.3
13.2.2
14.1.L
14.5.1
14.a.1
15.1.1		0.975579	0.975579				0.891958									0.951302							0.975579												0.972798		0.944155							0.907869		0.975579		0.895138
15.1.2		0.945941	0.937668													0.902835							0.934456												0.946451		0.946451							0.920207		0.946451
15.2.1
15.3.1		0.943242	0.943242													0.897769		0.914659					0.927651												0.939336		0.939336									0.943242
15.a.1									0.897485						0.897485
15.b.1
16.6.1
16.7.1		0.944911	0.907115													0.944911							0.944911												0.926013											0.944911
16.9.L
16.b.L								0.944911																															1
17.1.1
17.1.2
17.3.1
17.3.2
17.8.1																																1
17.14.L		0.84026	0.824675																																0.880289		0.867905							0.911508
17.15.L		0.932468	0.918182				0.876623									0.885965							0.921053												0.898865		0.894737									0.922807
Averaged R				0.936525
Number of indicator pairs (N)				251
Weak Synergy (Bonferroni p>=0.05 or ABS(R)<=0.6)
	1.2.1	1.3.1	1.4.1	1.5.1	1.5.2	1.5.4	2.1.2	2.2.1	2.2.2	2.3.1	2.4.1	2.a.L	3.1.1	3.1.2	3.2.1	3.2.2	3.3.1	3.3.2	3.3.3	3.3.4	3.4.L	3.6.1	3.8.1	3.8.2	3.9.1	3.b.2	3.b.3	3.c.1	4.1.1	4.1.2	4.3.1	4.4.1	4.5.1	4.6.1	4.a.L	4.b.L	4.c.1	5.3.2	5.5.1	5.5.2L	5.a.1	5.b.L	6.1.1	6.2.1	6.3.1	6.4.1	6.4.2	6.6.1	7.1.2
1.2.1		0.866025	0.866025				0.866025		0.866025	0.866025			0.866025		0.866025			0.866025	0.866025	0.866025		0.866025	0.866025						0.5						0.866025	0.866025	0.866025	0.866025		0.866025	0.866025			0.5	0.866025	0.866025	0.866025
1.3.1	0.866025			0.647059	0.490196				0.696572	0.357143			0.683824	0.805365	0.696572			0.382456		0.796491	0.133333	0.709091				0.407792	0.496491	0.403509				0.612121	0.396992			0.507792		0.0299278		0.261753		0.396992	0.351806		0.838235		0.34386	0.860916	0.700985
1.4.1	0.866025			0.617647	0.465686				0.70009	0.354545			0.705882	0.764937	0.70009			0.396491		0.791228	0.161404	0.7				0.390909	0.485965	0.389474	0.0143414			0.551515	0.433083			0.480519		0.00722394		0.264761		0.433083	0.357274	0.87611	0.857843		0.319298	0.860916	0.696065
1.5.1		0.647059	0.617647				0.563725		0.236164				0.25	0.433533	0.236164	0.720588		0.602941	0.229779	0.568627	0.0607143	0.198529	0.632353				0.105392	0.294118				0.6	0.134804		0.558824		0.55					0.134804	0.339001	0.562919	0.307143	0.647059		0.61494	0.25205
1.5.2		0.490196	0.465686				0.387255		0.0799513				0.197059	0.278582	0.0799513	0.531863		0.42402	0.135891	0.441176		0.164216	0.485294				0.0367647	0.188725				0.381818	0.0735294		0.379412		0.344118					0.0735294	0.367466	0.346582	0.253571	0.490196		0.532948	0.308062
1.5.4
2.1.2	0.866025			0.563725	0.387255				0.640284	0.34026			0.54902	0.756426	0.640284			0.392982		0.740351	0.275439	0.666234				0.390909	0.457895	0.457895				0.781818	0.323308			0.484416		0.151703		0.294096		0.323308	0.169523	0.743366	0.723039		0.429825	0.751593	0.637035
2.2.1											0.525284	0.832353							0.0353523					0.507018						0.778947	0.77451			0.84072				0.179412			0.386997
2.2.2	0.866025	0.696572	0.70009	0.236164	0.0799513		0.640284			0.686018			0.57565	0.784558		0.654356		0.131927	0.0110768	0.644681	0.288877		0.691295			0.226034	0.757259	0.346527	0.383414				0.157432		0.722571	0.715042	0.702902	0.219603		0.140783		0.157432	0.288768	0.793792	0.530388	0.696572	0.437996	0.480411	0.619512
2.3.1	0.866025	0.357143	0.354545				0.34026		0.686018				0.00980392	0.517051	0.686018	0.154386				0.122807		0.798701	0.157895			0.342857	0.631579	0.236842	0.591584						0.287926	0.768831	0.265222	0.411765		0.127115			0.172257	0.548675	0.32598	0.154386	0.408772	0.0136653	0.641954
2.4.1								0.525284				0.536765					0.733746		0.271744		0.384933			0.221053			0.112487	0.0691434		0.439098	0.588235			0.467845				0.186275	0.524142	0.109697
2.a.L								0.832353			0.536765						0.847682		0.14064		0.276471			0.601651		0.0257998				0.69453	0.784615	0.107143	0.0171569	0.706914				0.275542	0.774827	0.21214	0.0785714	0.0171569
3.1.1	0.866025	0.683824	0.705882	0.25	0.197059		0.54902		0.57565	0.00980392				0.44458	0.57565	0.546569		0.333333	0.0469733	0.588235	0.164286	0.485294	0.681373			0.313725	0.235294					0.309091	0.468137		0.602941	0.220588	0.635294			0.333538		0.468137	0.407577	0.505524	0.710714	0.683824		0.433013	0.420084
3.1.2		0.805365	0.764937	0.433533	0.278582		0.756426		0.784558	0.517051			0.44458		0.784558	0.806429		0.0542584		0.591523	0.243975	0.793662	0.805365			0.351084	0.767065	0.528753	0.40303						0.793425	0.650037	0.816797	0.169147		0.17349			0.30122	0.800732	0.601327	0.805365	0.476623	0.503311	0.745821
3.2.1	0.866025	0.696572	0.70009	0.236164	0.0799513		0.640284			0.686018			0.57565	0.784558		0.654356		0.131927	0.0110768	0.644681	0.288877		0.691295			0.226034	0.757259	0.346527	0.383414				0.157432		0.722571	0.715042	0.702902	0.219603		0.140783		0.157432	0.288768	0.793792	0.530388	0.696572	0.437996	0.480411	0.619512
3.2.2				0.720588	0.531863				0.654356	0.154386			0.546569	0.806429	0.654356			0.34386		0.759649	0.360294	0.615789				0.282456	0.45614	0.484211				0.672727	0.37193			0.35614				0.161474		0.37193	0.304412	0.846611	0.776961		0.384211	0.860916	0.64015
3.3.1											0.733746	0.847682							0.0508412					0.659939		0.062308				0.72839		0.236364		0.787533				0.244297	0.879553	0.115013	0.234383
3.3.2	0.866025	0.382456	0.396491	0.602941	0.42402		0.392982		0.131927				0.333333	0.0542584	0.131927	0.34386			0.477256	0.731579	0.343137	0.0508772	0.380702				0.114035					0.29697	0.245614		0.356037		0.333333					0.245614	0.0063799	0.43658	0.20098	0.382456		0.860916
3.3.3	0.866025			0.229779	0.135891			0.0353523	0.0110768		0.271744	0.14064	0.0469733		0.0110768		0.0508412	0.477256		0.317287	0.384718			0.205043			0.0768913												0.00952597					0.157388				0.0275957
3.3.4	0.866025	0.796491	0.791228	0.568627	0.441176		0.740351		0.644681	0.122807			0.588235	0.591523	0.644681	0.759649		0.731579	0.317287		0.333333	0.578947	0.794737			0.110526	0.44386	0.0578947	0.139829				0.235088		0.750258	0.277193	0.73581					0.235088	0.138535	0.831862	0.487745	0.796491	0.0368421	0.860916	0.265273
3.4.L		0.133333	0.161404	0.0607143			0.275439		0.288877		0.384933	0.276471	0.164286	0.243975	0.288877	0.360294		0.343137	0.384718	0.333333		0.210526	0.375			0.377193	0.468137	0.458333				0.571429	0.316821		0.247059	0.203509	0.244118	0.2		0.362229		0.316821				0.370098			0.0263455
3.6.1	0.866025	0.709091	0.7	0.198529	0.164216		0.666234			0.798701			0.485294	0.793662		0.615789		0.0508772		0.578947	0.210526		0.617544			0.553247	0.805263	0.419298	0.311926				0.166917		0.576883		0.570691	0.252838		0.273787		0.166917	0.197777	0.681419	0.477941	0.619298	0.242105	0.314303	0.688687
3.8.1	0.866025			0.632353	0.485294				0.691295	0.157895			0.681373	0.805365	0.691295			0.380702		0.794737	0.375	0.617544				0.310526	0.498246	0.401754				0.612121	0.375439			0.354386				0.207986		0.375439	0.334489		0.835784		0.336842	0.860916	0.646503
3.8.2								0.507018			0.221053	0.601651					0.659939		0.205043											0.494805	0.678922	0.927273		0.517701				0.141383	0.812624	0.181271	0.409701
3.9.1
3.b.2		0.407792	0.390909				0.390909		0.226034	0.342857		0.0257998	0.313725	0.351084	0.226034	0.282456	0.062308			0.110526	0.377193	0.553247	0.310526				0.398246	0.447368			0.215686	0.406061	0.276692		0.155831	0.649351	0.205366	0.506708	0.0377964	0.637082		0.276692				0.303509			0.592762
3.b.3		0.496491	0.485965	0.105392	0.0367647		0.457895		0.757259	0.631579	0.112487		0.235294	0.767065	0.757259	0.45614		0.114035	0.0768913	0.44386	0.468137	0.805263	0.498246			0.398246		0.510526	0.225878						0.517028	0.750877	0.525284	0.388235		0.140412			0.138535	0.589973	0.269608	0.496491	0.217544	0.0956573	0.560727
3.c.1		0.403509	0.389474	0.294118	0.188725		0.457895		0.346527	0.236842	0.0691434			0.528753	0.346527	0.484211				0.0578947	0.458333	0.419298	0.401754			0.447368	0.510526				0.0539216	0.6	0.250877		0.366357	0.405263	0.333333	0.470588		0.487056		0.250877	0.162232	0.120944	0.267157	0.403509	0.175439	0.0136653	0.532134
4.1.1	0.5		0.0143414						0.383414	0.591584				0.40303	0.383414					0.139829		0.311926					0.225878			0.139829					0.338211	0.0286829	0.248961				0.324119		0.210495	0.807142	0.582851		0.473267	0.277962	0.40303
4.1.2								0.778947			0.439098	0.69453					0.72839							0.494805					0.139829		0.64951	0.0666667							0.831522		0.473684
4.3.1								0.77451			0.588235	0.784615												0.678922		0.215686		0.0539216		0.64951		0.515152		0.689148				0.314286	0.8759	0.560393	0.156863
4.4.1		0.612121	0.551515	0.6	0.381818		0.781818					0.107143	0.309091			0.672727	0.236364	0.29697			0.571429		0.612121	0.927273		0.406061		0.6		0.0666667	0.515152		0.575758	0.0668696	0.466667		0.483333	0.642857	0.316228	0.721212	0.0424242	0.575758	0.135767		0.261905	0.612121
4.5.1		0.396992	0.433083	0.134804	0.0735294		0.323308		0.157432			0.0171569	0.468137		0.157432	0.37193		0.245614		0.235088	0.316821	0.166917	0.375439			0.276692		0.250877				0.575758			0.397317	0.037594	0.337461		0.0188982	0.298609			0.423807		0.42402	0.389474		0.396295	0.292692
4.6.1								0.84072			0.467845	0.706914					0.787533							0.517701							0.689148	0.0668696							0.85042		0.420238
4.a.L	0.866025			0.558824	0.379412				0.722571	0.287926			0.602941	0.793425	0.722571			0.356037		0.750258	0.247059	0.576883				0.155831	0.517028	0.366357	0.338211			0.466667	0.397317			0.347781				0.0526588		0.397317	0.471898	0.87906	0.835784		0.448916	0.860916	0.661448
4.b.L	0.866025	0.507792	0.480519				0.484416		0.715042	0.768831			0.220588	0.650037	0.715042	0.35614				0.277193	0.203509		0.354386			0.649351	0.750877	0.405263	0.0286829				0.037594		0.347781		0.368421	0.448916		0.430989		0.037594	0.0984327	0.42773	0.139706	0.366667	0.319298		0.656712
4.c.1	0.866025			0.55	0.344118				0.702902	0.265222			0.635294	0.816797	0.702902			0.333333		0.73581	0.244118	0.570691				0.205366	0.525284	0.333333	0.248961			0.483333	0.337461			0.368421				0.0557563		0.337461	0.448141	0.88201	0.823529		0.457172	0.778924	0.661448
5.3.2	0.866025	0.0299278	0.00722394				0.151703	0.179412	0.219603	0.411765	0.186275	0.275542		0.169147	0.219603		0.244297				0.2	0.252838		0.141383		0.506708	0.388235	0.470588			0.314286	0.642857				0.448916			0.188982	0.738198			0.0588885				0.214706		0.340024
5.5.1											0.524142	0.774827					0.879553		0.00952597					0.812624		0.0377964				0.831522	0.8759	0.316228	0.0188982	0.85042				0.188982		0.331015	0.283473	0.0188982
5.5.2L	0.866025	0.261753	0.264761				0.294096		0.140783	0.127115	0.109697	0.21214	0.333538	0.17349	0.140783	0.161474	0.115013				0.362229	0.273787	0.207986	0.181271		0.637082	0.140412	0.487056			0.560393	0.721212	0.298609		0.0526588	0.430989	0.0557563	0.738198	0.331015			0.298609	0.0241631		0.0539546	0.203598	0.0702062		0.479831
5.a.1	0.866025							0.386997				0.0785714					0.234383							0.409701					0.324119	0.473684	0.156863	0.0424242		0.420238					0.283473								0.246646
5.b.L		0.396992	0.433083	0.134804	0.0735294		0.323308		0.157432			0.0171569	0.468137		0.157432	0.37193		0.245614		0.235088	0.316821	0.166917	0.375439			0.276692		0.250877				0.575758			0.397317	0.037594	0.337461		0.0188982	0.298609			0.423807		0.42402	0.389474		0.396295	0.292692
6.1.1		0.351806	0.357274	0.339001	0.367466		0.169523		0.288768	0.172257			0.407577	0.30122	0.288768	0.304412		0.0063799		0.138535		0.197777	0.334489				0.138535	0.162232	0.210495			0.135767	0.423807		0.471898	0.0984327	0.448141	0.0588885		0.0241631		0.423807		0.292283	0.568887	0.351806	0.052862	0.408705	0.459843
6.2.1	0.5		0.87611	0.562919	0.346582		0.743366		0.793792	0.548675			0.505524	0.800732	0.793792	0.846611		0.43658	0.157388	0.831862		0.681419					0.589973	0.120944	0.807142						0.87906	0.42773	0.88201						0.292283		0.581123		0.424781	0.798588	0.427862
6.3.1	0.866025	0.838235	0.857843	0.307143	0.253571		0.723039		0.530388	0.32598			0.710714	0.601327	0.530388	0.776961		0.20098		0.487745		0.477941	0.835784				0.269608	0.267157	0.582851			0.261905	0.42402		0.835784	0.139706	0.823529			0.0539546		0.42402	0.568887	0.581123		0.838235	0.490196	0.692935	0.677379
6.4.1	0.866025			0.647059	0.490196				0.696572	0.154386			0.683824	0.805365	0.696572			0.382456		0.796491	0.370098	0.619298				0.303509	0.496491	0.403509				0.612121	0.389474			0.366667				0.203598		0.389474	0.351806		0.838235		0.34386	0.860916	0.646503
6.4.2	0.866025	0.34386	0.319298				0.429825		0.437996	0.408772				0.476623	0.437996	0.384211				0.0368421		0.242105	0.336842				0.217544	0.175439	0.473267						0.448916	0.319298	0.457172	0.214706		0.0702062	0.246646		0.052862	0.424781	0.490196	0.34386		0.0136653	0.560727
6.6.1		0.860916	0.860916	0.61494	0.532948		0.751593		0.480411	0.0136653			0.433013	0.503311	0.480411	0.860916		0.860916	0.0275957	0.860916		0.314303	0.860916				0.0956573	0.0136653	0.277962				0.396295		0.860916		0.778924					0.396295	0.408705	0.798588	0.692935	0.860916	0.0136653		0.25
7.1.2		0.700985	0.696065	0.25205	0.308062		0.637035		0.619512	0.641954			0.420084	0.745821	0.619512	0.64015				0.265273	0.0263455	0.688687	0.646503			0.592762	0.560727	0.532134	0.40303				0.292692		0.661448	0.656712	0.661448	0.340024		0.479831		0.292692	0.459843	0.427862	0.677379	0.646503	0.560727	0.25
7.2.1		0.196104	0.205195	0.375	0.205882		0.174026						0.517157			0.282456		0.685965	0.25542	0.473684	0.257895		0.335088	0.061039								0.624242	0.437594		0.22807		0.242518					0.437594	0.094787	0.0766965	0.301471	0.34386		0.478287
7.3.1	0.866025			0.576471	0.397059				0.723606	0.475188			0.623529	0.816797	0.723606			0.345717		0.760578		0.681203				0.335338	0.5129	0.374613	0.26775			0.483333	0.380702			0.514286		0.0712074		0.126371		0.380702	0.474057		0.838235		0.438596	0.860916	0.725482
8.1.1		0.406015	0.37594	0.240196	0.230392		0.369925		0.459105	0.396992	0.0491228		0.267157	0.454281	0.459105	0.396491		0.314035		0.485965	0.0196078	0.646617	0.354386			0.225564	0.491228	0.129825					0.106767		0.267286	0.523308	0.242518	0.147059				0.106767	0.120307	0.395282	0.406863	0.377193	0.196491	0.259641	0.36156
8.2.1								0.235088				0.446078					0.129882				0.184727			0.0315789		0.174436	0.0140351	0.266667	0.211536	0.305263	0.289216	0.2	0.0511278	0.303121			0.0134159	0.139706	0.453557	0.187288		0.0511278	0.359097						0.150035
8.4.2	0.866025			0.647059	0.490196				0.696572	0.367532			0.683824	0.805365	0.696572			0.382456		0.796491	0.0877193	0.701299				0.425974	0.496491	0.403509				0.612121	0.404511			0.512987		0.0712074		0.249718		0.404511	0.351806		0.838235		0.34386	0.860916	0.710823
8.8.1		0.0558442	0.0363636					0.231579	0.241865	0.393506			0.0196078	0.145753	0.241865				0.274864			0.224675					0.322807		0.45534		0.0196078					0.263636		0.368421	0.151186				0.231499	0.268438					0.127899
8.9.1	0.866025										0.577444	0.655315					0.777534		0.0344685					0.311688					0.250975	0.818182	0.686275								0.793725		0.473684
9.1.2	0.866025							0.173684	0.176782	0.474026	0.225564			0.33087	0.176782		0.139535		0.0486094			0.32987				0.223377	0.489474	0.0982456	0.15417							0.450649		0.486068						0.141594			0.0333333
9.2.1											0.621053	0.632611												0.367532					0.0322682		0.762255										0.409701
9.2.2											0.688722	0.73581							0.0468418					0.361039					0.0322682		0.742647										0.413829
9.3.1								0.773529			0.414706	0.792857					0.754967							0.473039					0.0931965		0.643956			0.855917					0.655178		0.535714
9.4.1	0.866025			0.567647	0.394118				0.726712	0.470677			0.629412	0.793425	0.726712			0.349845		0.75645		0.673684				0.332331	0.510836	0.370485	0.26775			0.483333	0.407018			0.511278		0.0650155		0.135147		0.407018	0.471898	0.87906	0.835784		0.426213	0.860916	0.725482
9.5.1	0.866025			0.39951	0.220588								0.357843			0.0596491		0.712281	0.479024	0.438596	0.25614		0.0824561	0.0922078						0.150649		0.490909	0.213534	0.137707	0.0361197		0.00928793				0.0113519	0.213534		0.21239		0.0912281		0.532948
9.5.2	0.866025			0.45098	0.397059				0.509237	0.280519			0.509804	0.553223	0.509237	0.84386		0.205263		0.615789	0.00877193	0.532468				0.42987	0.194737	0.292982				0.660606	0.416541		0.841073	0.449351	0.795666	0.0980392		0.382099		0.416541	0.211448	0.563424	0.651961		0.373684	0.751593	0.683767
9.c.1		0.142857	0.107143	0.107143			0.142857									0.0714286		0.0357143					0.142857	0.142857				0.142857	0.0591083	0.178571		0.107143		0.0714286	0.542857		0.485714				0.857143		0.295541		0.7	0.142857	0.785714
10.2.L	0.866025							0.386997				0.0785714					0.234383							0.409701					0.324119	0.473684	0.156863	0.0424242		0.420238					0.283473								0.246646
10.3.L											0.524142	0.774827					0.879553		0.00952597					0.812624		0.0377964				0.831522	0.8759	0.316228	0.0188982	0.85042				0.188982		0.331015	0.283473	0.0188982
10.4.1								0.50258		0.100103	0.247549	0.0214286					0.351058	0.137255	0.041516										0.0798553	0.296182				0.355188				0.117857	0.0628971		0.308824
11.1.L				0.670588	0.502941				0.643928	0.186466			0.588235	0.784814	0.643928			0.426213		0.816305	0.417957	0.604511				0.240602	0.539732	0.424149				0.612121	0.398246			0.396992				0.154454		0.398246	0.326393	0.842299	0.779412		0.31063	0.866025	0.55403
11.2.1	0.866025							0.0684211	0.476695	0.775439	0.283798			0.42662	0.476695				0.0176762	0.00175439		0.531579					0.568421	0.152632	0.362121						0.0670795	0.617544	0.0629515	0.420588					0.0756473	0.421831			0.124561		0.163611
11.5.1		0.647059	0.617647				0.563725		0.236164				0.25	0.433533	0.236164	0.720588		0.602941	0.229779	0.568627	0.0607143	0.198529	0.632353				0.105392	0.294118				0.6	0.134804		0.558824		0.55					0.134804	0.339001	0.562919	0.307143	0.647059		0.61494	0.25205
11.5.2		0.490196	0.465686				0.387255		0.0799513				0.197059	0.278582	0.0799513	0.531863		0.42402	0.135891	0.441176		0.164216	0.485294				0.0367647	0.188725				0.381818	0.0735294		0.379412		0.344118					0.0735294	0.367466	0.346582	0.253571	0.490196		0.532948	0.308062
11.5.3L	0.866025	0.709091	0.7	0.198529	0.164216		0.666234			0.798701			0.485294	0.793662		0.615789		0.0508772		0.578947	0.210526		0.617544			0.553247	0.805263	0.419298	0.311926				0.166917		0.576883		0.570691	0.252838		0.273787		0.166917	0.197777	0.681419	0.477941	0.619298	0.242105	0.314303	0.688687
11.6.1	0.866025							0.212281	0.154794	0.41039					0.154794					0.00350877		0.0688312							0.659706	0.0675325				0.0662553							0.128999			0.235989	0.142157		0.0596491	0.232311
11.7.1	0.866025			0.770588	0.679412		0.815789		0.550442	0.0894737			0.632353	0.649108	0.550442			0.55418	0.266538	0.832817	0.220588	0.484211				0.135088	0.399381	0.234262				0.612121	0.340351			0.168421				0.0833699		0.340351	0.473111	0.878142	0.761765		0.0877193	0.866025	0.506677
12.2.2	0.866025			0.647059	0.490196				0.696572	0.367532			0.683824	0.805365	0.696572			0.382456		0.796491	0.0877193	0.701299				0.425974	0.496491	0.403509				0.612121	0.404511			0.512987		0.0712074		0.249718		0.404511	0.351806		0.838235		0.34386	0.860916	0.710823
12.4.2								0.480702	0.0457345	0.338961	0.118797				0.0457345		0.237824		0.045958			0.0766234					0.240351		0.437414		0.196078			0.0889899		0.183117		0.473684	0.245677		0.209494		0.0492163	0.044248
12.5.1	0.866025							0.212281	0.154794	0.41039					0.154794					0.00350877		0.0688312							0.659706	0.0675325				0.0662553							0.128999			0.235989	0.142157		0.0596491	0.232311
12.a.1		0.251128	0.273684	0.488235	0.417647		0.102256						0.355882			0.349845		0.52322	0.0239342	0.426213			0.389061						0.122132			0.133333	0.470175		0.411765		0.395253				0.164216	0.470175	0.431943	0.176992	0.411765	0.399381		0.669601	0.147363
12.b.L	0.866025										0.577444	0.655315					0.777534		0.0344685					0.311688					0.250975	0.818182	0.686275								0.793725		0.473684
13.1.1		0.647059	0.617647				0.563725		0.236164				0.25	0.433533	0.236164	0.720588		0.602941	0.229779	0.568627	0.0607143	0.198529	0.632353				0.105392	0.294118				0.6	0.134804		0.558824		0.55					0.134804	0.339001	0.562919	0.307143	0.647059		0.61494	0.25205
13.1.3
13.2.2				0.282353	0.173529							0.0464396	0.0294118			0.0423117	0.0113578	0.640867	0.0197718	0.250774	0.215686		0.0319917	0.222556						0.499248		0.516667	0.305263	0.423467	0.0402477				0.0188982		0.539216	0.305263			0.00735294	0.0278638		0.61494
14.1.L
14.5.1
14.a.1
15.1.1				0.665789	0.523754				0.69688	0.168141			0.652644	0.797171	0.69688			0.380341		0.783161	0.321503	0.638397				0.23288	0.520609	0.432492	0.0679482			0.598736	0.41361			0.33898				0.189354		0.41361	0.395646		0.80877		0.239174		0.614885
15.1.2				0.610569	0.407046		0.782309		0.73064	0.361278			0.65256	0.751235	0.73064			0.427429		0.821057		0.610403				0.193969	0.473225	0.210444	0.500347				0.380583			0.408161						0.380583	0.51343		0.785174		0.366368	0.872872	0.663117
15.2.1	0.866025						0.0578947	0.0719298			0.0505676		0.232843				0.172005	0.461404	0.224487	0.207018	0.171569			0.254386						0.0298246		0.454545	0.14386	0.0552874				0.0705882	0.0188982		0.349845	0.14386						0.232311
15.3.1				0.64182	0.415754		0.865288		0.559431				0.565945	0.653604	0.559431				0.264561	0.82891	0.364674	0.318312					0.285831	0.180593				0.591864	0.374179			0.0623631						0.374179	0.361457	0.884288	0.713068		0.166302	0.785584	0.326599
15.a.1	0.866025	0.823529	0.821078	0.278571	0.0714286		0.803922			0.656863			0.710714	0.782155		0.769608		0.196078		0.60049	0.182143	0.730392	0.818627			0.120098	0.625	0.382353	0.0823593			0.380952	0.237745		0.818627	0.539216	0.796569	0.258824		0.147149		0.237745	0.507935	0.737466	0.740196	0.823529	0.627451	0.53545	0.681693
15.b.1	0.866025	0.630769	0.692308	0.010989	0.178022		0.472527		0.319737	0.191209			0.549451	0.157188	0.319737	0.468132		0.635165		0.582418		0.296703	0.635165				0.0153846		0.350438				0.450549		0.657143	0.0681319	0.551648					0.450549	0.311106	0.456958	0.718681	0.630769		0.72111	0.308607
16.6.1		0.295116	0.280132	0.324725	0.237394		0.234529						0.0713412	0.0282676		0.328057		0.16095		0.132806			0.290238	0.304236					0.195324	0.0482087		0.0553912	0.0588016		0.222453		0.228661		0.0662622		0.364391	0.0588016			0.215121	0.2876	0.132806	0.315465
16.7.1				0.549767	0.442609		0.85042		0.757962	0.604743			0.380906	0.844886	0.757962			0.585845		0.888217		0.755929					0.566947	0.245677	0.414644							0.453557	0.888217						0.224457	0.891406	0.661438		0.359066	0.881917	0.535127
16.9.L		0.229925	0.240456	0.55794	0.311465		0.251865		0.143863		0.0113578	0.0544518	0.0564071	0.0862129	0.143863	0.268539		0.229925	0.224586	0.167617	0.438725	0.0465116	0.201843	0.0289601			0.0500219	0.193067				0.77204	0.230803		0.201342	0.0535323	0.243676			0.0539947		0.230803	0.268529	0.150554	0.235438	0.229925	0.056165	0.0957278	0.138267
16.b.L											0.524142	0.774827					0.879553		0.00952597					0.812624		0.0377964				0.831522	0.8759	0.316228	0.0188982	0.85042				0.188982		0.331015	0.283473	0.0188982
17.1.1		0.367002	0.35596	0.181373	0.0171569		0.383891		0.414431	0.307243			0.0563725	0.353899	0.414431	0.358052		0.522159		0.56165		0.256577	0.343133				0.307152		0.674047				0.0353516		0.543108	0.0818448	0.491482				0.274652	0.0353516	0.0957405	0.761625	0.501533	0.344888	0.27907	0.696932
17.1.2									0.43375	0.486068			0.0558824	0.270576	0.43375	0.0113519		0.0691434		0.244582		0.337461					0.252838		0.699909						0.176471	0.192982	0.14951				0.174407			0.577065	0.129412		0.25903	0.259641
17.3.1					0.0318627			0.617544			0.383459	0.380805					0.589732							0.576623						0.732468	0.580882	0.430303		0.698279					0.699234		0.568627
17.3.2								0.610526			0.261654	0.230134					0.488811							0.457143					0.0286829	0.719481	0.367647	0.0666667		0.683988					0.566947		0.75645
17.8.1		0.612121	0.551515	0.6	0.381818		0.781818					0.107143	0.309091			0.672727	0.236364	0.29697			0.571429		0.612121	0.927273		0.406061		0.6		0.0666667	0.515152		0.575758	0.0668696	0.466667		0.483333	0.642857	0.316228	0.721212	0.0424242	0.575758	0.135767		0.261905	0.612121
17.14.L	0.866025			0.392157	0.237745		0.78961		0.77221	0.490909			0.47549	0.786215	0.77221	0.810526		0.42807		0.821053		0.698701	0.829825			0.206494	0.564912	0.14386	0.767267				0.18797			0.507792						0.18797	0.213271		0.676471	0.833333	0.470175	0.806255	0.595222
17.15.L	0.866025			0.502451	0.39951				0.765174	0.445455			0.784314	0.741531	0.765174			0.287719		0.770175	0.0403509	0.761039				0.494805	0.47193	0.282456				0.406061	0.410526			0.606494		0.106295		0.322678		0.410526	0.240613	0.775815	0.718137		0.349123	0.751593	0.710823
Averaged R				0.403784
Number of indicator pairs (N)				2190
Weak Trade-off (Bonferroni p>=0.05 or ABS(R)<=0.6)
	1.2.1	1.3.1	1.4.1	1.5.1	1.5.2	1.5.4	2.1.2	2.2.1	2.2.2	2.3.1	2.4.1	2.a.L	3.1.1	3.1.2	3.2.1	3.2.2	3.3.1	3.3.2	3.3.3	3.3.4	3.4.L	3.6.1	3.8.1	3.8.2	3.9.1	3.b.2	3.b.3	3.c.1	4.1.1	4.1.2	4.3.1	4.4.1	4.5.1	4.6.1	4.a.L	4.b.L	4.c.1	5.3.2	5.5.1	5.5.2L	5.a.1	5.b.L	6.1.1	6.2.1	6.3.1	6.4.1	6.4.2	6.6.1	7.1.2
1.2.1				-0.866025	-0.866025			-0.866025			-0.866025	-0.866025				-0.866025	-0.866025										-0.866025	-0.866025		-0.866025			-0.866025	-0.866025								-0.866025
1.3.1											-0.643609	-0.75645							-0.0335847					-0.376623					-0.0322682		-0.764706										-0.420021
1.4.1											-0.645113	-0.719298							-0.0203276					-0.41039							-0.764706										-0.444788
1.5.1	-0.866025							-0.612745		-0.308824	-0.358824	-0.353846					-0.534641							-0.0882353		-0.112745			-0.540198	-0.42402	-0.436275			-0.436542		-0.115196		-0.349451	-0.549767	-0.237891	-0.223039						-0.127451
1.5.2	-0.866025							-0.455882		-0.247549	-0.258824	-0.138462					-0.374004				-0.117857			-0.0808824		-0.0686275			-0.521408	-0.316176	-0.254902			-0.364194		-0.112745		-0.358242	-0.442609	-0.14347	-0.242647						-0.306373
1.5.4
2.1.2											-0.517293	-0.607843					-0.767003		-0.0123733					-0.311688					-0.132658	-0.772727	-0.661765			-0.797012					-0.85042		-0.263158
2.2.1	-0.866025			-0.612745	-0.455882				-0.668428	-0.147368			-0.656863	-0.79579	-0.668428			-0.429825		-0.810526	-0.370098	-0.614035				-0.249123	-0.5	-0.380702	-0.0537804			-0.527273	-0.375439			-0.342105				-0.175516		-0.375439	-0.303501	-0.87021	-0.848039		-0.32807	-0.860916	-0.64015
2.2.2								-0.668428			-0.300208	-0.639648					-0.739553							-0.788921							-0.678971	-0.560986		-0.820943					-0.757962		-0.532094
2.3.1				-0.308824	-0.247549			-0.147368			-0.201504	-0.314757					-0.300132	-0.32807	-0.231558		-0.164912			-0.58961						-0.568831	-0.254902	-0.733333	-0.0781955	-0.517051					-0.604743		-0.391125	-0.0781955
2.4.1	-0.866025	-0.643609	-0.645113	-0.358824	-0.258824		-0.517293		-0.300208	-0.201504			-0.497059	-0.206527	-0.300208	-0.510836		-0.308566		-0.453044		-0.209023	-0.560372			-0.0300752			-0.433828			-0.187879	-0.552632		-0.779412	-0.0691729	-0.715686				-0.102941	-0.552632	-0.575175	-0.605739	-0.711765	-0.564499	-0.143447	-0.866025	-0.429338
2.a.L	-0.866025	-0.75645	-0.719298	-0.353846	-0.138462		-0.607843		-0.639648	-0.314757			-0.630769	-0.708725	-0.639648	-0.776471		-0.347059		-0.717647		-0.455108	-0.823529				-0.417647	-0.0735294	-0.483046						-0.820588	-0.329205	-0.835294						-0.137406	-0.852511	-0.594118	-0.829412	-0.476471	-0.72111	-0.386391
3.1.1								-0.656863			-0.497059	-0.630769					-0.49908							-0.343137				-0.0196078	-0.197195	-0.642157	-0.452941			-0.6168				-0.0681319	-0.380906		-0.582353						-0.0735294
3.1.2								-0.79579			-0.206527	-0.708725					-0.759951		-0.0878968					-0.596842						-0.811748	-0.703873		-0.0117028	-0.808911					-0.844886		-0.422204	-0.0117028
3.2.1								-0.668428			-0.300208	-0.639648					-0.739553							-0.788921							-0.678971	-0.560986		-0.820943					-0.757962		-0.532094
3.2.2	-0.866025										-0.510836	-0.776471					-0.842475		-0.0981026					-0.429825					-0.0179268	-0.757895	-0.720588			-0.802106				-0.161765			-0.337461
3.3.1	-0.866025			-0.534641	-0.374004		-0.767003		-0.739553	-0.300132			-0.49908	-0.759951	-0.739553	-0.842475		-0.348398		-0.738921	-0.110362	-0.552874					-0.486178	-0.207986	-0.677633				-0.247477			-0.265906						-0.247477	-0.42992		-0.76027		-0.426503	-0.86155	-0.561016
3.3.2								-0.429825		-0.32807	-0.308566	-0.347059					-0.348398							-0.194737		-0.168421		-0.191228	-0.164926	-0.198246	-0.803922			-0.25011		-0.245614		-0.429412	-0.585845	-0.437034	-0.0546956						-0.25614		-0.303396
3.3.3		-0.0335847	-0.0203276				-0.0123733			-0.231558				-0.0878968		-0.0981026						-0.0397713	-0.0220952			-0.0892646		-0.319055	-0.319267	-0.0388875	-0.163069	-0.061739	-0.365896	-0.00751566	-0.212286	-0.0698208	-0.173783	-0.136198		-0.198502	-0.210205	-0.365896	-0.202941		-0.447762	-0.0335847	-0.365013		-0.383017
3.3.4								-0.810526			-0.453044	-0.717647					-0.738921							-0.535088						-0.714035	-0.776961	-0.163636		-0.733655				-0.385294	-0.888217	-0.19219	-0.393189
3.4.L					-0.117857			-0.370098		-0.164912							-0.110362							-0.115789					-0.412356	-0.0192982	-0.117857			-0.0781044							-0.547059		-0.071401	-0.116612	-0.0392857		-0.0980392	-0.05547
3.6.1								-0.614035			-0.209023	-0.455108					-0.552874		-0.0397713					-0.609091						-0.8	-0.446078	-0.381818		-0.783371					-0.755929		-0.673891
3.8.1											-0.560372	-0.823529							-0.0220952					-0.484211					-0.0322682	-0.798246	-0.762255							-0.147059			-0.411765
3.8.2		-0.376623	-0.41039	-0.0882353	-0.0808824		-0.311688		-0.788921	-0.58961			-0.343137	-0.596842	-0.788921	-0.429825		-0.194737		-0.535088	-0.115789	-0.609091	-0.484211			-0.0272727	-0.722807	-0.208772	-0.713486				-0.166917		-0.644995	-0.449351	-0.614035					-0.166917	-0.368211	-0.749266	-0.57598	-0.492982	-0.250877	-0.505617	-0.415672
3.9.1
3.b.2				-0.112745	-0.0686275			-0.249123			-0.0300752							-0.168421	-0.0892646					-0.0272727					-0.225878	-0.414286				-0.394933							-0.527348		-0.041925	-0.106195			-0.0105263	-0.20498
3.b.3	-0.866025							-0.5				-0.417647					-0.486178							-0.722807						-0.692982	-0.392157	-0.345455	-0.045614	-0.653796					-0.566947		-0.521156	-0.045614
3.c.1	-0.866025							-0.380702				-0.0735294	-0.0196078				-0.207986	-0.191228	-0.319055					-0.208772					-0.204365	-0.354386				-0.294866					-0.245677		-0.244582
4.1.1		-0.0322682		-0.540198	-0.521408		-0.132658	-0.0537804			-0.433828	-0.483046	-0.197195			-0.0179268	-0.677633	-0.164926	-0.319267		-0.412356		-0.0322682	-0.713486		-0.225878		-0.204365			-0.667027	-0.741234	-0.089634					-0.448543	-0.414644	-0.480438		-0.089634				-0.0322682
4.1.2	-0.866025			-0.42402	-0.316176		-0.772727			-0.568831			-0.642157	-0.811748		-0.757895		-0.198246	-0.0388875	-0.714035	-0.0192982	-0.8	-0.798246			-0.414286	-0.692982	-0.354386					-0.17594		-0.76677	-0.738961	-0.758514	-0.265222		-0.251222		-0.17594	-0.291652	-0.811213	-0.60049	-0.805263	-0.426316	-0.532948	-0.686227
4.3.1		-0.764706	-0.764706	-0.436275	-0.254902		-0.661765		-0.678971	-0.254902			-0.452941	-0.703873	-0.678971	-0.720588		-0.803922	-0.163069	-0.776961	-0.117857	-0.446078	-0.762255				-0.392157		-0.667027				-0.107843		-0.852941	-0.0514706	-0.861765					-0.107843	-0.354528		-0.771429	-0.764706	-0.32598	-0.751593	-0.364073
4.4.1								-0.527273	-0.560986	-0.733333	-0.187879				-0.560986				-0.061739	-0.163636		-0.381818					-0.345455		-0.741234							-0.272727								-0.630062			-0.151515
4.5.1	-0.866025							-0.375439		-0.0781955	-0.552632			-0.0117028			-0.247477		-0.365896					-0.166917			-0.045614		-0.089634	-0.17594	-0.107843			-0.221888				-0.0269608			-0.221878			-0.123894			-0.159649
4.6.1	-0.866025			-0.436542	-0.364194		-0.797012		-0.820943	-0.517051			-0.6168	-0.808911	-0.820943	-0.802106		-0.25011	-0.00751566	-0.733655	-0.0781044	-0.783371				-0.394933	-0.653796	-0.294866					-0.221888		-0.832215	-0.702826	-0.813629	-0.170279		-0.222724		-0.221888	-0.357887	-0.811213	-0.693627		-0.438789	-0.629068	-0.708674
4.a.L											-0.779412	-0.820588							-0.212286					-0.644995						-0.76677	-0.852941			-0.832215				-0.164706			-0.306373
4.b.L				-0.115196	-0.112745			-0.342105			-0.0691729	-0.329205					-0.265906	-0.245614	-0.0698208					-0.449351						-0.738961	-0.0514706	-0.272727		-0.702826					-0.453557		-0.595459							-0.0956573
4.c.1											-0.715686	-0.835294							-0.173783					-0.614035						-0.758514	-0.861765			-0.813629				-0.182353	-0.888217		-0.375
5.3.2				-0.349451	-0.358242								-0.0681319			-0.161765		-0.429412	-0.136198	-0.385294			-0.147059						-0.448543	-0.265222			-0.0269608	-0.170279	-0.164706		-0.182353				-0.0607143	-0.0269608		-0.286137	-0.126471	-0.155882		-0.49923
5.5.1				-0.549767	-0.442609		-0.85042		-0.757962	-0.604743			-0.380906	-0.844886	-0.757962			-0.585845		-0.888217		-0.755929					-0.566947	-0.245677	-0.414644							-0.453557	-0.888217						-0.224457	-0.891406	-0.661438		-0.359066	-0.881917	-0.535127
5.5.2L				-0.237891	-0.14347			-0.175516										-0.437034	-0.198502	-0.19219									-0.480438	-0.251222				-0.222724							-0.395457			-0.358672				-0.464963
5.a.1		-0.420021	-0.444788	-0.223039	-0.242647		-0.263158		-0.532094	-0.391125	-0.102941		-0.582353	-0.422204	-0.532094	-0.337461		-0.0546956	-0.210205	-0.393189	-0.547059	-0.673891	-0.411765			-0.527348	-0.521156	-0.244582					-0.221878		-0.306373	-0.595459	-0.375	-0.0607143		-0.395457		-0.221878	-0.1501	-0.358425	-0.2	-0.420021		-0.0136653	-0.555736
5.b.L	-0.866025							-0.375439		-0.0781955	-0.552632			-0.0117028			-0.247477		-0.365896					-0.166917			-0.045614		-0.089634	-0.17594	-0.107843			-0.221888				-0.0269608			-0.221878			-0.123894			-0.159649
6.1.1								-0.303501			-0.575175	-0.137406					-0.42992		-0.202941		-0.071401			-0.368211		-0.041925				-0.291652	-0.354528			-0.357887					-0.224457		-0.1501
6.2.1								-0.87021			-0.605739	-0.852511									-0.116612			-0.749266		-0.106195				-0.811213		-0.630062	-0.123894	-0.811213				-0.286137	-0.891406	-0.358672	-0.358425	-0.123894
6.3.1								-0.848039			-0.711765	-0.594118					-0.76027		-0.447762		-0.0392857			-0.57598						-0.60049	-0.771429			-0.693627				-0.126471	-0.661438		-0.2
6.4.1											-0.564499	-0.829412							-0.0335847					-0.492982					-0.0322682	-0.805263	-0.764706							-0.155882			-0.420021
6.4.2				-0.127451	-0.306373			-0.32807			-0.143447	-0.476471	-0.0735294				-0.426503	-0.25614	-0.365013		-0.0980392			-0.250877		-0.0105263				-0.426316	-0.32598	-0.151515	-0.159649	-0.438789					-0.359066			-0.159649
6.6.1								-0.860916			-0.866025	-0.72111					-0.86155				-0.05547			-0.505617		-0.20498				-0.532948	-0.751593			-0.629068		-0.0956573		-0.49923	-0.881917	-0.464963	-0.0136653
7.1.2								-0.64015			-0.429338	-0.386391					-0.561016	-0.303396	-0.383017					-0.415672						-0.686227	-0.364073			-0.708674					-0.535127		-0.555736
7.2.1								-0.392982	-0.0650838	-0.518182	-0.172932	-0.281734		-0.0787279	-0.0650838		-0.1957					-0.241558				-0.150649	-0.210526	-0.147368	-0.605926	-0.087013	-0.438725			-0.136408		-0.309091		-0.345717	-0.113389	-0.0579165	-0.0443756						-0.231579		-0.0713283
7.3.1											-0.82807	-0.711042							-0.198758		-0.0732714			-0.451128						-0.827068	-0.85										-0.32598
8.1.1								-0.44386				-0.401961					-0.28258		-0.0760074					-0.431579					-0.0466097	-0.574436	-0.35049	-0.163636		-0.617525					-0.604743	-0.0240692	-0.26935
8.2.1	-0.866025	-0.189474	-0.13985	-0.115196	-0.0392157		-0.222556		-0.167107	-0.0165414	-0.0350877		-0.259804	-0.100006	-0.167107	-0.17193		-0.396491	-0.113127	-0.438596		-0.213534	-0.142105												-0.0175439	-0.0766917					-0.106295			-0.21829	-0.0808824	-0.145614	-0.045614	-0.341633
8.4.2											-0.682707	-0.711042							-0.0335847					-0.332468					-0.0322682		-0.764706										-0.420021
8.8.1				-0.0563725	-0.0882353		-0.114286				-0.165414	-0.178535				-0.250877	-0.100921	-0.238596		-0.164912	-0.391228		-0.192982	-0.144156		-0.102597		-0.045614		-0.28961		-0.612121	-0.338346	-0.194868	-0.108359		-0.0959752			-0.102294	-0.00103199	-0.338346			-0.205882	-0.198246	-0.0508772	-0.286972
8.9.1				-0.683824	-0.492647				-0.605103	-0.303896			-0.583333	-0.797917	-0.605103			-0.333333		-0.687719	-0.114035	-0.637662				-0.484416	-0.557895	-0.521053				-0.721212	-0.354887			-0.518182		-0.133127		-0.261753		-0.354887	-0.349071	-0.793514	-0.75		-0.305263	-0.642271	-0.713283
9.1.2		-0.0597403	-0.114286	-0.357843	-0.409314		-0.0311688					-0.242518	-0.115196			-0.207018		-0.205263		-0.0912281	-0.0333333		-0.2	-0.218182						-0.141558	-0.0245098	-0.430303	-0.433083	-0.0513154	-0.133127		-0.0670795		-0.170084	-0.0345995	-0.0319917	-0.433083	-0.144915		-0.240196	-0.205263		-0.286972
9.2.1	-0.866025			-0.632353	-0.485294				-0.680741	-0.381818			-0.681373	-0.786215	-0.680741			-0.429825	-0.0114895	-0.815789	-0.201754	-0.715584				-0.424675	-0.501754	-0.391228				-0.612121	-0.392481			-0.505195		-0.0402477		-0.233923		-0.392481	-0.330843	-0.86726	-0.82598		-0.319298	-0.860916	-0.693606
9.2.2	-0.866025			-0.644608	-0.526961				-0.666669	-0.345455			-0.664216	-0.805365	-0.666669			-0.370175		-0.780702	-0.0754386	-0.687013				-0.433766	-0.492982	-0.396491				-0.624242	-0.389474			-0.507792		-0.0567595		-0.262505		-0.389474	-0.377325	-0.87316	-0.830882		-0.314035	-0.860916	-0.708363
9.3.1		-0.852941	-0.857843	-0.331868	-0.0285714		-0.82598			-0.502451			-0.675	-0.733079		-0.776471		-0.15	-0.0607424	-0.614706	-0.367857	-0.764706	-0.817647			-0.404412	-0.635294	-0.438235				-0.690476	-0.267157		-0.821429	-0.642157	-0.803571	-0.325		-0.403434		-0.267157	-0.141936	-0.788087	-0.551648	-0.823529	-0.432353	-0.422577	-0.66875
9.4.1											-0.84386	-0.702786							-0.20188		-0.0691434			-0.458647						-0.825564	-0.841176										-0.338235
9.5.1		-0.0623377	-0.0662338				-0.0688312	-0.142105	-0.00791559	-0.546753	-0.0180451	-0.145511		-0.125539	-0.00791559		-0.103554					-0.222078				-0.277922	-0.0473684	-0.263158	-0.362121		-0.308824					-0.335065		-0.337461	-0.20788	-0.281309			-0.0802044		-0.14951		-0.480702		-0.582924
9.5.2								-0.815789			-0.691729	-0.490196					-0.709083		-0.073356					-0.103896					-0.15417	-0.744156	-0.438725			-0.775577					-0.623641		-0.205366
9.c.1					-0.0357143			-0.142857	-0.56373	-0.142857	-0.642857		-0.464286		-0.56373		-0.535714		-0.454621	-0.678571	-0.657143	-0.964286				-0.714286	-0.785714				-0.571429		-0.285714			-0.821429				-0.0357143		-0.285714		-0.2
10.2.L		-0.420021	-0.444788	-0.223039	-0.242647		-0.263158		-0.532094	-0.391125	-0.102941		-0.582353	-0.422204	-0.532094	-0.337461		-0.0546956	-0.210205	-0.393189	-0.547059	-0.673891	-0.411765			-0.527348	-0.521156	-0.244582					-0.221878		-0.306373	-0.595459	-0.375	-0.0607143		-0.395457		-0.221878	-0.1501	-0.358425	-0.2	-0.420021		-0.0136653	-0.555736
10.3.L				-0.549767	-0.442609		-0.85042		-0.757962	-0.604743			-0.380906	-0.844886	-0.757962			-0.585845		-0.888217		-0.755929					-0.566947	-0.245677	-0.414644							-0.453557	-0.888217						-0.224457	-0.891406	-0.661438		-0.359066	-0.881917	-0.535127
10.4.1		-0.583075	-0.564499	-0.494118	-0.491176		-0.531476		-0.109561				-0.102941	-0.388717	-0.109561	-0.611971				-0.19711	-0.355882	-0.21775	-0.583075	-0.122807		-0.463364	-0.0670795	-0.448916			-0.0735294	-0.612121	-0.221878		-0.504902	-0.23839	-0.517157			-0.42953		-0.221878	-0.200939	-0.136202	-0.311765	-0.583075	-0.184727	-0.154647	-0.650393
11.1.L											-0.547368	-0.769608					-0.84667		-0.0249096					-0.521805						-0.702256	-0.741176			-0.77924				-0.279412			-0.397059
11.2.1		-0.0754386	-0.107018	-0.267157	-0.227941		-0.0842105					-0.229412	-0.144608			-0.0649123	-0.131637	-0.35614			-0.0220588		-0.0701754	-0.457895		-0.0157895				-0.275439	-0.0563725	-0.709091	-0.392982	-0.1957					-0.434659	-0.0386134	-0.20743	-0.392982			-0.0514706	-0.0754386		-0.0956573
11.5.1	-0.866025							-0.612745		-0.308824	-0.358824	-0.353846					-0.534641							-0.0882353		-0.112745			-0.540198	-0.42402	-0.436275			-0.436542		-0.115196		-0.349451	-0.549767	-0.237891	-0.223039						-0.127451
11.5.2	-0.866025							-0.455882		-0.247549	-0.258824	-0.138462					-0.374004				-0.117857			-0.0808824		-0.0686275			-0.521408	-0.316176	-0.254902			-0.364194		-0.112745		-0.358242	-0.442609	-0.14347	-0.242647						-0.306373
11.5.3L								-0.614035			-0.209023	-0.455108					-0.552874		-0.0397713					-0.609091						-0.8	-0.446078	-0.381818		-0.783371					-0.755929		-0.673891
11.6.1		-0.203896	-0.161039	-0.409314	-0.215686		-0.241558				-0.171429	-0.0650155	-0.0980392	-0.217034		-0.268421	-0.062308	-0.115789	-0.0901484		-0.498246		-0.222807	-0.342857		-0.320779	-0.150877	-0.440351			-0.102941	-0.878788	-0.100752		-0.0732714	-0.025974	-0.166151	-0.25903	-0.283473	-0.301617		-0.100752	-0.0100256			-0.231579			-0.0565707
11.7.1											-0.655315	-0.764706					-0.831182							-0.34386					-0.0322682	-0.707018	-0.697059			-0.759105				-0.176471	-0.859594		-0.365196
12.2.2											-0.682707	-0.711042							-0.0335847					-0.332468					-0.0322682		-0.764706										-0.420021
12.4.2	-0.866025	-0.311688	-0.341558	-0.321078	-0.343137		-0.449351					-0.0980392	-0.198529	-0.047875		-0.494737		-0.275439		-0.352632	-0.408772		-0.487719	-0.144156		-0.0649351		-0.0403509		-0.00779221		-0.6	-0.344361		-0.397317		-0.391125			-0.208349		-0.344361			-0.355392	-0.482456	-0.0842105	-0.450956	-0.0688687
12.5.1		-0.203896	-0.161039	-0.409314	-0.215686		-0.241558				-0.171429	-0.0650155	-0.0980392	-0.217034		-0.268421	-0.062308	-0.115789	-0.0901484		-0.498246		-0.222807	-0.342857		-0.320779	-0.150877	-0.440351			-0.102941	-0.878788	-0.100752		-0.0732714	-0.025974	-0.166151	-0.25903	-0.283473	-0.301617		-0.100752	-0.0100256			-0.231579			-0.0565707
12.a.1	-0.866025							-0.382869	-0.0942034	-0.443609	-0.566667	-0.230134		-0.0971791	-0.0942034		-0.414042				-0.0959752	-0.305263		-0.0225564		-0.221053	-0.382869	-0.236326		-0.0255639	-0.473529			-0.138398		-0.354887		-0.597523	-0.113389	-0.30803							-0.0980392
12.b.L				-0.683824	-0.492647				-0.605103	-0.303896			-0.583333	-0.797917	-0.605103			-0.333333		-0.687719	-0.114035	-0.637662				-0.484416	-0.557895	-0.521053				-0.721212	-0.354887			-0.518182		-0.133127		-0.261753		-0.354887	-0.349071	-0.793514	-0.75		-0.305263	-0.642271	-0.713283
13.1.1	-0.866025							-0.612745		-0.308824	-0.358824	-0.353846					-0.534641							-0.0882353		-0.112745			-0.540198	-0.42402	-0.436275			-0.436542		-0.115196		-0.349451	-0.549767	-0.237891	-0.223039						-0.127451
13.1.3
13.2.2		-0.237594	-0.216541				-0.121805	-0.0608875	-0.421327	-0.769925	-0.0561404			-0.42808	-0.421327							-0.666165				-0.500752	-0.541796	-0.285862	-0.263053		-0.297059					-0.757895	-0.00515996	-0.609907		-0.441422			-0.107986	-0.191741			-0.25903		-0.629129
14.1.L
14.5.1
14.a.1
15.1.1											-0.582309	-0.805807							-0.00996524					-0.514314						-0.763379	-0.735539			-0.817237				-0.149846			-0.423741
15.1.2											-0.819304	-0.848629							-0.132489		-0.0671451			-0.60213						-0.80713								-0.157106	-0.884263	-0.0620788	-0.33777
15.2.1		-0.0894737	-0.124561	-0.0269608	-0.127451				-0.103782	-0.347368		-0.00882353		-0.222353	-0.103782	-0.0929825						-0.168421	-0.0824561			-0.108772	-0.159649	-0.277193	-0.527048		-0.0563725				-0.147575	-0.164912	-0.182663			-0.0991663			-0.258842	-0.194691	-0.306373	-0.0894737	-0.224561		-0.646503
15.3.1										-0.174097	-0.583095	-0.803837					-0.843719							-0.363785					-0.298323	-0.728869	-0.786035			-0.779367				-0.239237	-0.821584	-0.162504	-0.206578
15.a.1								-0.794118			-0.408824	-0.620588					-0.774985		-0.162035					-0.727941							-0.746429			-0.867647					-0.755929		-0.338235
15.b.1								-0.665934			-0.703297	-0.481319					-0.528053		-0.161508		-0.202797			-0.56044		-0.0285714		-0.16044		-0.507692	-0.512088	-0.5		-0.582418				-0.336264	-0.580051	-0.105611	-0.0461538						-0.032967
16.6.1	-0.866025							-0.314865	-0.264991	-0.467755	-0.348682	-0.241202			-0.264991		-0.270128		-0.205585		-0.367404	-0.267754				-0.153747	-0.387864	-0.0307829			-0.154983			-0.00130336		-0.440393		-0.452383		-0.107466			-0.197386	-0.0324963					-0.00616523
16.7.1											-0.524142	-0.774827					-0.879553		-0.00952597					-0.812624		-0.0377964				-0.831522	-0.8759	-0.316228	-0.0188982	-0.85042				-0.188982		-0.331015	-0.283473	-0.0188982
16.9.L	-0.866025							-0.240456		-0.10882							-0.14662									-0.143923			-0.615967	-0.188679	-0.253832			-0.162423				-0.0676969	-0.170236		-0.422303
16.b.L				-0.549767	-0.442609		-0.85042		-0.757962	-0.604743			-0.380906	-0.844886	-0.757962			-0.585845		-0.888217		-0.755929					-0.566947	-0.245677	-0.414644							-0.453557	-0.888217						-0.224457	-0.891406	-0.661438		-0.359066	-0.881917	-0.535127
17.1.1								-0.394033			-0.537044	-0.697987					-0.614574		-0.0636621		-0.229925			-0.510555		-0.313089		-0.0596753		-0.389737	-0.791667	-0.418182		-0.378168				-0.259164	-0.794435	-0.641084									-0.0159944
17.1.2		-0.00928793	-0.0319917	-0.245098	-0.352941		-0.0443756	-0.0237358			-0.134804	-0.75					-0.311822		-0.165458		-0.332353		-0.0113519	-0.52322		-0.366357		-0.21775		-0.209494	-0.367647	-0.806061	-0.188854	-0.152814				-0.203571	-0.52915	-0.512132		-0.188854	-0.167378			-0.00928793			-0.245049
17.3.1	-0.866025	-0.675325	-0.680519	-0.112745			-0.680519			-0.690909			-0.507353	-0.687273		-0.575439		-0.315789	-0.221836	-0.703509	-0.359649		-0.615789			-0.48961	-0.731579	-0.284211	-0.358536				-0.243609		-0.611971	-0.746753	-0.601651	-0.265222		-0.140654		-0.243609	-0.207802	-0.65782	-0.365196	-0.617544	-0.180702	-0.478287	-0.560788
17.3.2		-0.683117	-0.696104	-0.210784	-0.112745		-0.638961		-0.785403	-0.658442			-0.551471	-0.684081	-0.785403	-0.582456		-0.140351	-0.213881	-0.591228	-0.398246		-0.619298			-0.620779	-0.721053	-0.454386					-0.27218		-0.552116	-0.780519	-0.550052	-0.382869		-0.392629		-0.27218	-0.250639	-0.548675	-0.343137	-0.622807	-0.0596491	-0.341633	-0.622277
17.8.1								-0.527273	-0.560986	-0.733333	-0.187879				-0.560986				-0.061739	-0.163636		-0.381818					-0.345455		-0.741234							-0.272727								-0.630062			-0.151515
17.14.L											-0.661654	-0.826625							-0.0715884		-0.0298246			-0.593506						-0.794805		-0.587879		-0.817798				-0.0526316		-0.132381	-0.213622
17.15.L											-0.633083	-0.680083					-0.776657		-0.0910322					-0.357143					-0.157756		-0.656863								-0.831522		-0.514964
Averaged R				-0.379691
Number of indicator pairs (N)				1886
Trade-off (Bonferroni p<0.05 and ABS(R)>0.6)
	1.2.1	1.3.1	1.4.1	1.5.1	1.5.2	1.5.4	2.1.2	2.2.1	2.2.2	2.3.1	2.4.1	2.a.L	3.1.1	3.1.2	3.2.1	3.2.2	3.3.1	3.3.2	3.3.3	3.3.4	3.4.L	3.6.1	3.8.1	3.8.2	3.9.1	3.b.2	3.b.3	3.c.1	4.1.1	4.1.2	4.3.1	4.4.1	4.5.1	4.6.1	4.a.L	4.b.L	4.c.1	5.3.2	5.5.1	5.5.2L	5.a.1	5.b.L	6.1.1	6.2.1	6.3.1	6.4.1	6.4.2	6.6.1	7.1.2
1.2.1																																-1
1.3.1								-0.984211									-0.875823													-0.850649				-0.879506					-0.944911
1.4.1								-0.980702									-0.881966													-0.833766				-0.865216					-0.907115
1.5.1
1.5.2
1.5.4
2.1.2								-0.92807
2.2.1		-0.984211	-0.980702				-0.92807									-0.957895							-0.980702												-0.97936		-0.96904									-0.984211
2.2.2																														-0.879511
2.3.1
2.4.1
2.a.L
3.1.1
3.1.2
3.2.1																														-0.879511
3.2.2								-0.957895																															-0.944911
3.3.1		-0.875823	-0.881966																				-0.874068												-0.941662		-0.915849							-0.95646		-0.875823
3.3.2
3.3.3
3.3.4
3.4.L
3.6.1
3.8.1								-0.980702									-0.874068																	-0.845985					-0.944911
3.8.2
3.9.1
3.b.2
3.b.3
3.c.1
4.1.1
4.1.2		-0.850649	-0.833766						-0.879511						-0.879511
4.3.1																																												-0.933784
4.4.1	-1
4.5.1
4.6.1		-0.879506	-0.865216																				-0.845985																							-0.853006
4.a.L								-0.97936									-0.941662																						-0.926013
4.b.L
4.c.1								-0.96904									-0.915849
5.3.2
5.5.1		-0.944911	-0.907115													-0.944911							-0.944911												-0.926013											-0.944911
5.5.2L
5.a.1
5.b.L
6.1.1
6.2.1																	-0.95646														-0.933784
6.3.1
6.4.1								-0.984211									-0.875823																	-0.853006					-0.944911
6.4.2
6.6.1
7.1.2
7.2.1
7.3.1								-0.981424									-0.92824																	-0.848439					-0.944911
8.1.1
8.2.1
8.4.2								-0.984211									-0.875823													-0.850649				-0.869113					-0.944911
8.8.1
8.9.1		-0.942857	-0.932468				-0.85974									-0.914035							-0.931579												-0.921569		-0.952528									-0.938596
9.1.2
9.2.1		-0.976623	-0.975325				-0.954545									-0.966667							-0.992982												-0.985552		-0.975232									-0.991228
9.2.2		-0.98961	-0.980519				-0.906494									-0.959649							-0.991228												-0.98968		-0.97936									-0.992982
9.3.1									-0.893149						-0.893149
9.4.1								-0.977296									-0.931337																	-0.846935					-0.926013
9.5.1
9.5.2
9.c.1												-1
10.2.L
10.3.L		-0.944911	-0.907115													-0.944911							-0.944911												-0.926013											-0.944911
10.4.1
11.1.L								-0.975232																															-0.943456
11.2.1
11.5.1
11.5.2
11.5.3L
11.6.1
11.7.1								-0.923633
12.2.2								-0.984211									-0.875823													-0.850649				-0.869113					-0.944911
12.4.2
12.5.1
12.a.1
12.b.L		-0.942857	-0.932468				-0.85974									-0.914035							-0.931579												-0.921569		-0.952528									-0.938596
13.1.1
13.1.3
13.2.2
14.1.L
14.5.1
14.a.1
15.1.1								-0.969285									-0.895948																						-0.950542
15.1.2								-0.929005									-0.946939														-0.908025			-0.84887
15.2.1
15.3.1								-0.943242
15.a.1																														-0.892157
15.b.1
16.6.1
16.7.1								-0.944911																															-1
16.9.L
16.b.L		-0.944911	-0.907115													-0.944911							-0.944911												-0.926013											-0.944911
17.1.1
17.1.2
17.3.1									-0.853125						-0.853125							-0.851948
17.3.2																						-0.885714
17.8.1	-1
17.14.L								-0.852632									-0.919702														-0.926471								-0.926013
17.15.L								-0.887719																						-0.87013				-0.86002
Averaged R				-0.927801
Number of indicator pairs (N)				184
The synergy and trade-off at the indicator level
	1.2.1	1.3.1	1.4.1	1.5.1	1.5.2	1.5.4	2.1.2	2.2.1	2.2.2	2.3.1	2.4.1	2.a.L	3.1.1	3.1.2	3.2.1	3.2.2	3.3.1	3.3.2	3.3.3	3.3.4	3.4.L	3.6.1	3.8.1	3.8.2	3.9.1	3.b.2	3.b.3	3.c.1	4.1.1	4.1.2	4.3.1	4.4.1	4.5.1	4.6.1	4.a.L	4.b.L	4.c.1	5.3.2	5.5.1	5.5.2L	5.a.1	5.b.L	6.1.1	6.2.1	6.3.1	6.4.1	6.4.2	6.6.1	7.1.2
1.2.1	0	1	1	-1	-1	0	1	-1	1	1	-1	-1	1	0	1	-1	-1	1	1	1	0	1	1	0	0	0	-1	-1	1	-1	0	-2	-1	-1	1	1	1	1	0	1	1	-1	0	1	1	1	1	0	0
1.3.1	1	0	2	1	1	0	2	-2	1	1	-1	-1	1	1	1	2	-2	1	-1	1	1	1	2	-1	0	1	1	1	-1	-2	-1	1	1	-2	2	1	2	1	-2	1	-1	1	1	2	1	2	1	1	1
1.4.1	1	2	0	1	1	0	2	-2	1	1	-1	-1	1	1	1	2	-2	1	-1	1	1	1	2	-1	0	1	1	1	1	-2	-1	1	1	-2	2	1	2	1	-2	1	-1	1	1	1	1	2	1	1	1
1.5.1	-1	1	1	0	2	0	1	-1	1	-1	-1	-1	1	1	1	1	-1	1	1	1	1	1	1	-1	0	-1	1	1	-1	-1	-1	1	1	-1	1	-1	1	-1	-1	-1	-1	1	1	1	1	1	-1	1	1
1.5.2	-1	1	1	2	0	0	1	-1	1	-1	-1	-1	1	1	1	1	-1	1	1	1	-1	1	1	-1	0	-1	1	1	-1	-1	-1	1	1	-1	1	-1	1	-1	-1	-1	-1	1	1	1	1	1	-1	1	1
1.5.4	0	0	0	0	0	0	0	0	0	0	0	0	0	0	0	0	0	0	0	0	0	0	0	0	0	0	0	0	0	0	0	0	0	0	0	0	0	0	0	0	0	0	0	0	0	0	0	0	0
2.1.2	1	2	2	1	1	0	0	-2	1	1	-1	-1	1	1	1	2	-1	1	-1	1	1	1	2	-1	0	1	1	1	-1	-1	-1	1	1	-1	2	1	2	1	-1	1	-1	1	1	1	1	2	1	1	1
2.2.1	-1	-2	-2	-1	-1	0	-2	0	-1	-1	1	1	-1	-1	-1	-2	2	-1	1	-1	-1	-1	-2	1	0	-1	-1	-1	-1	1	1	-1	-1	1	-2	-1	-2	1	2	-1	1	-1	-1	-1	-1	-2	-1	-1	-1
2.2.2	1	1	1	1	1	0	1	-1	0	1	-1	-1	1	1	2	1	-1	1	1	1	1	2	1	-1	0	1	1	1	1	-2	-1	-1	1	-1	1	1	1	1	-1	1	-1	1	1	1	1	1	1	1	1
2.3.1	1	1	1	-1	-1	0	1	-1	1	0	-1	-1	1	1	1	1	-1	-1	-1	1	-1	1	1	-1	0	1	1	1	1	-1	-1	-1	-1	-1	1	1	1	1	-1	1	-1	-1	1	1	1	1	1	1	1
2.4.1	-1	-1	-1	-1	-1	0	-1	1	-1	-1	0	1	-1	-1	-1	-1	1	-1	1	-1	1	-1	-1	1	0	-1	1	1	-1	1	1	-1	-1	1	-1	-1	-1	1	1	1	-1	-1	-1	-1	-1	-1	-1	-1	-1
2.a.L	-1	-1	-1	-1	-1	0	-1	1	-1	-1	1	0	-1	-1	-1	-1	1	-1	1	-1	1	-1	-1	1	0	1	-1	-1	-1	1	1	1	1	1	-1	-1	-1	1	1	1	1	1	-1	-1	-1	-1	-1	-1	-1
3.1.1	1	1	1	1	1	0	1	-1	1	1	-1	-1	0	1	1	1	-1	1	1	1	1	1	1	-1	0	1	1	-1	-1	-1	-1	1	1	-1	1	1	1	-1	-1	1	-1	1	1	1	1	1	-1	1	1
3.1.2	0	1	1	1	1	0	1	-1	1	1	-1	-1	1	0	1	1	-1	1	-1	1	1	1	1	-1	0	1	1	1	1	-1	-1	0	-1	-1	1	1	1	1	-1	1	-1	-1	1	1	1	1	1	1	1
3.2.1	1	1	1	1	1	0	1	-1	2	1	-1	-1	1	1	0	1	-1	1	1	1	1	2	1	-1	0	1	1	1	1	-2	-1	-1	1	-1	1	1	1	1	-1	1	-1	1	1	1	1	1	1	1	1
3.2.2	-1	2	2	1	1	0	2	-2	1	1	-1	-1	1	1	1	0	-1	1	-1	1	1	1	2	-1	0	1	1	1	-1	-1	-1	1	1	-1	2	1	2	-1	-2	1	-1	1	1	1	1	2	1	1	1
3.3.1	-1	-2	-2	-1	-1	0	-1	2	-1	-1	1	1	-1	-1	-1	-1	0	-1	1	-1	-1	-1	-2	1	0	1	-1	-1	-1	1	2	1	-1	1	-2	-1	-2	1	1	1	1	-1	-1	-2	-1	-2	-1	-1	-1
3.3.2	1	1	1	1	1	0	1	-1	1	-1	-1	-1	1	1	1	1	-1	0	1	1	1	1	1	-1	0	-1	1	-1	-1	-1	-1	1	1	-1	1	-1	1	-1	-1	-1	-1	1	1	1	1	1	-1	1	-1
3.3.3	1	-1	-1	1	1	0	-1	1	1	-1	1	1	1	-1	1	-1	1	1	0	1	1	-1	-1	1	0	-1	1	-1	-1	-1	-1	-1	-1	-1	-1	-1	-1	-1	1	-1	-1	-1	-1	1	-1	-1	-1	1	-1
3.3.4	1	1	1	1	1	0	1	-1	1	1	-1	-1	1	1	1	1	-1	1	1	0	1	1	1	-1	0	1	1	1	1	-1	-1	-1	1	-1	1	1	1	-1	-1	-1	-1	1	1	1	1	1	1	1	1
3.4.L	0	1	1	1	-1	0	1	-1	1	-1	1	1	1	1	1	1	-1	1	1	1	0	1	1	-1	0	1	1	1	-1	-1	-1	1	1	-1	1	1	1	1	0	1	-1	1	-1	-1	-1	1	-1	-1	1
3.6.1	1	1	1	1	1	0	1	-1	2	1	-1	-1	1	1	2	1	-1	1	-1	1	1	0	1	-1	0	1	1	1	1	-1	-1	-1	1	-1	1	2	1	1	-1	1	-1	1	1	1	1	1	1	1	1
3.8.1	1	2	2	1	1	0	2	-2	1	1	-1	-1	1	1	1	2	-2	1	-1	1	1	1	0	-1	0	1	1	1	-1	-1	-1	1	1	-2	2	1	2	-1	-2	1	-1	1	1	2	1	2	1	1	1
3.8.2	0	-1	-1	-1	-1	0	-1	1	-1	-1	1	1	-1	-1	-1	-1	1	-1	1	-1	-1	-1	-1	0	0	-1	-1	-1	-1	1	1	1	-1	1	-1	-1	-1	1	1	1	1	-1	-1	-1	-1	-1	-1	-1	-1
3.9.1	0	0	0	0	0	0	0	0	0	0	0	0	0	0	0	0	0	0	0	0	0	0	0	0	0	0	0	0	0	0	0	0	0	0	0	0	0	0	0	0	0	0	0	0	0	0	0	0	0
3.b.2	0	1	1	-1	-1	0	1	-1	1	1	-1	1	1	1	1	1	1	-1	-1	1	1	1	1	-1	0	0	1	1	-1	-1	1	1	1	-1	1	1	1	1	1	1	-1	1	-1	-1	0	1	-1	-1	1
3.b.3	-1	1	1	1	1	0	1	-1	1	1	1	-1	1	1	1	1	-1	1	1	1	1	1	1	-1	0	1	0	1	1	-1	-1	-1	-1	-1	1	1	1	1	-1	1	-1	-1	1	1	1	1	1	1	1
3.c.1	-1	1	1	1	1	0	1	-1	1	1	1	-1	-1	1	1	1	-1	-1	-1	1	1	1	1	-1	0	1	1	0	-1	-1	1	1	1	-1	1	1	1	1	-1	1	-1	1	1	1	1	1	1	1	1
4.1.1	1	-1	1	-1	-1	0	-1	-1	1	1	-1	-1	-1	1	1	-1	-1	-1	-1	1	-1	1	-1	-1	0	-1	1	-1	0	1	-1	-1	-1	0	1	1	1	-1	-1	-1	1	-1	1	1	1	-1	1	1	1
4.1.2	-1	-2	-2	-1	-1	0	-1	1	-2	-1	1	1	-1	-1	-2	-1	1	-1	-1	-1	-1	-1	-1	1	0	-1	-1	-1	1	0	1	1	-1	2	-1	-1	-1	-1	1	-1	1	-1	-1	-1	-1	-1	-1	-1	-1
4.3.1	0	-1	-1	-1	-1	0	-1	1	-1	-1	1	1	-1	-1	-1	-1	2	-1	-1	-1	-1	-1	-1	1	0	1	-1	1	-1	1	0	1	-1	1	-1	-1	-1	1	1	1	1	-1	-1	-2	-1	-1	-1	-1	-1
4.4.1	-2	1	1	1	1	0	1	-1	-1	-1	-1	1	1	0	-1	1	1	1	-1	-1	1	-1	1	1	0	1	-1	1	-1	1	1	0	1	1	1	-1	1	1	1	1	1	1	1	-1	1	1	-1	0	0
4.5.1	-1	1	1	1	1	0	1	-1	1	-1	-1	1	1	-1	1	1	-1	1	-1	1	1	1	1	-1	0	1	-1	1	-1	-1	-1	1	0	-1	1	1	1	-1	1	1	-1	2	1	-1	1	1	-1	1	1
4.6.1	-1	-2	-2	-1	-1	0	-1	1	-1	-1	1	1	-1	-1	-1	-1	1	-1	-1	-1	-1	-1	-2	1	0	-1	-1	-1	0	2	1	1	-1	0	-1	-1	-1	-1	1	-1	1	-1	-1	-1	-1	-2	-1	-1	-1
4.a.L	1	2	2	1	1	0	2	-2	1	1	-1	-1	1	1	1	2	-2	1	-1	1	1	1	2	-1	0	1	1	1	1	-1	-1	1	1	-1	0	1	2	-1	-2	1	-1	1	1	1	1	2	1	1	1
4.b.L	1	1	1	-1	-1	0	1	-1	1	1	-1	-1	1	1	1	1	-1	-1	-1	1	1	2	1	-1	0	1	1	1	1	-1	-1	-1	1	-1	1	0	1	1	-1	1	-1	1	1	1	1	1	1	-1	1
4.c.1	1	2	2	1	1	0	2	-2	1	1	-1	-1	1	1	1	2	-2	1	-1	1	1	1	2	-1	0	1	1	1	1	-1	-1	1	1	-1	2	1	0	-1	-1	1	-1	1	1	1	1	2	1	1	1
5.3.2	1	1	1	-1	-1	0	1	1	1	1	1	1	-1	1	1	-1	1	-1	-1	-1	1	1	-1	1	0	1	1	1	-1	-1	1	1	-1	-1	-1	1	-1	0	1	1	-1	-1	1	-1	-1	-1	1	-1	1
5.5.1	0	-2	-2	-1	-1	0	-1	2	-1	-1	1	1	-1	-1	-1	-2	1	-1	1	-1	0	-1	-2	1	0	1	-1	-1	-1	1	1	1	1	1	-2	-1	-1	1	0	1	1	1	-1	-1	-1	-2	-1	-1	-1
5.5.2L	1	1	1	-1	-1	0	1	-1	1	1	1	1	1	1	1	1	1	-1	-1	-1	1	1	1	1	0	1	1	1	-1	-1	1	1	1	-1	1	1	1	1	1	0	-1	1	1	-1	1	1	1	-1	1
5.a.1	1	-1	-1	-1	-1	0	-1	1	-1	-1	-1	1	-1	-1	-1	-1	1	-1	-1	-1	-1	-1	-1	1	0	-1	-1	-1	1	1	1	1	-1	1	-1	-1	-1	-1	1	-1	0	-1	-1	-1	-1	-1	1	-1	-1
5.b.L	-1	1	1	1	1	0	1	-1	1	-1	-1	1	1	-1	1	1	-1	1	-1	1	1	1	1	-1	0	1	-1	1	-1	-1	-1	1	2	-1	1	1	1	-1	1	1	-1	0	1	-1	1	1	-1	1	1
6.1.1	0	1	1	1	1	0	1	-1	1	1	-1	-1	1	1	1	1	-1	1	-1	1	-1	1	1	-1	0	-1	1	1	1	-1	-1	1	1	-1	1	1	1	1	-1	1	-1	1	0	1	1	1	1	1	1
6.2.1	1	2	1	1	1	0	1	-1	1	1	-1	-1	1	1	1	1	-2	1	1	1	-1	1	2	-1	0	-1	1	1	1	-1	-2	-1	-1	-1	1	1	1	-1	-1	-1	-1	-1	1	0	1	2	1	1	1
6.3.1	1	1	1	1	1	0	1	-1	1	1	-1	-1	1	1	1	1	-1	1	-1	1	-1	1	1	-1	0	0	1	1	1	-1	-1	1	1	-1	1	1	1	-1	-1	1	-1	1	1	1	0	1	1	1	1
6.4.1	1	2	2	1	1	0	2	-2	1	1	-1	-1	1	1	1	2	-2	1	-1	1	1	1	2	-1	0	1	1	1	-1	-1	-1	1	1	-2	2	1	2	-1	-2	1	-1	1	1	2	1	0	1	1	1
6.4.2	1	1	1	-1	-1	0	1	-1	1	1	-1	-1	-1	1	1	1	-1	-1	-1	1	-1	1	1	-1	0	-1	1	1	1	-1	-1	-1	-1	-1	1	1	1	1	-1	1	1	-1	1	1	1	1	0	1	1
6.6.1	0	1	1	1	1	0	1	-1	1	1	-1	-1	1	1	1	1	-1	1	1	1	-1	1	1	-1	0	-1	1	1	1	-1	-1	0	1	-1	1	-1	1	-1	-1	-1	-1	1	1	1	1	1	1	0	1
7.1.2	0	1	1	1	1	0	1	-1	1	1	-1	-1	1	1	1	1	-1	-1	-1	1	1	1	1	-1	0	1	1	1	1	-1	-1	0	1	-1	1	1	1	1	-1	1	-1	1	1	1	1	1	1	1	0
7.2.1	0	1	1	1	1	0	1	-1	-1	-1	-1	-1	1	-1	-1	1	-1	1	1	1	1	-1	1	1	0	-1	-1	-1	-1	-1	-1	1	1	-1	1	-1	1	-1	-1	-1	-1	1	1	1	1	1	-1	1	-1
7.3.1	1	2	2	1	1	0	2	-2	1	1	-1	-1	1	1	1	2	-2	1	-1	1	-1	1	2	-1	0	1	1	1	1	-1	-1	1	1	-2	2	1	2	1	-2	1	-1	1	1	2	1	2	1	1	1
8.1.1	0	1	1	1	1	0	1	-1	1	1	1	-1	1	1	1	1	-1	1	-1	1	1	1	1	-1	0	1	1	1	-1	-1	-1	-1	1	-1	1	1	1	1	-1	-1	-1	1	1	1	1	1	1	1	1
8.2.1	-1	-1	-1	-1	-1	0	-1	1	-1	-1	-1	1	-1	-1	-1	-1	1	-1	-1	-1	1	-1	-1	1	0	1	1	1	1	1	1	1	1	1	-1	-1	1	1	1	1	-1	1	1	-1	-1	-1	-1	-1	1
8.4.2	1	2	2	1	1	0	2	-2	1	1	-1	-1	1	1	1	2	-2	1	-1	1	1	1	2	-1	0	1	1	1	-1	-2	-1	1	1	-2	2	1	2	1	-2	1	-1	1	1	2	1	2	1	1	1
8.8.1	0	1	1	-1	-1	0	-1	1	1	1	-1	-1	1	1	1	-1	-1	-1	1	-1	-1	1	-1	-1	0	-1	1	-1	1	-1	1	-1	-1	-1	-1	1	-1	1	1	-1	-1	-1	1	1	-1	-1	-1	-1	1
8.9.1	1	-2	-2	-1	-1	0	-2	2	-1	-1	1	1	-1	-1	-1	-2	1	-1	1	-1	-1	-1	-2	1	0	-1	-1	-1	1	1	1	-1	-1	2	-2	-1	-2	-1	1	-1	1	-1	-1	-1	-1	-2	-1	-1	-1
9.1.2	1	-1	-1	-1	-1	0	-1	1	1	1	1	-1	-1	1	1	-1	1	-1	1	-1	-1	1	-1	-1	0	1	1	1	1	-1	-1	-1	-1	-1	-1	1	-1	1	-1	-1	-1	-1	-1	1	-1	-1	1	-1	0
9.2.1	-1	-2	-2	-1	-1	0	-2	2	-1	-1	1	1	-1	-1	-1	-2	2	-1	-1	-1	-1	-1	-2	1	0	-1	-1	-1	1	2	1	-1	-1	2	-2	-1	-2	-1	2	-1	1	-1	-1	-1	-1	-2	-1	-1	-1
9.2.2	-1	-2	-2	-1	-1	0	-2	2	-1	-1	1	1	-1	-1	-1	-2	2	-1	1	-1	-1	-1	-2	1	0	-1	-1	-1	1	2	1	-1	-1	2	-2	-1	-2	-1	2	-1	1	-1	-1	-1	-1	-2	-1	-1	-1
9.3.1	0	-1	-1	-1	-1	0	-1	1	-2	-1	1	1	-1	-1	-2	-1	1	-1	-1	-1	-1	-1	-1	1	0	-1	-1	-1	1	2	1	-1	-1	1	-1	-1	-1	-1	1	-1	1	-1	-1	-1	-1	-1	-1	-1	-1
9.4.1	1	2	2	1	1	0	2	-2	1	1	-1	-1	1	1	1	2	-2	1	-1	1	-1	1	2	-1	0	1	1	1	1	-1	-1	1	1	-2	2	1	2	1	-2	1	-1	1	1	1	1	2	1	1	1
9.5.1	1	-1	-1	1	1	0	-1	-1	-1	-1	-1	-1	1	-1	-1	1	-1	1	1	1	1	-1	1	1	0	-1	-1	-1	-1	1	-1	1	1	1	1	-1	1	-1	-1	-1	1	1	-1	1	-1	1	-1	1	-1
9.5.2	1	2	2	1	1	0	2	-1	1	1	-1	-1	1	1	1	1	-1	1	-1	1	1	1	2	-1	0	1	1	1	-1	-1	-1	1	1	-1	1	1	1	1	-1	1	-1	1	1	1	1	2	1	1	1
9.c.1	0	1	1	1	-1	0	1	-1	-1	-1	-1	-2	-1	0	-1	1	-1	1	-1	-1	-1	-1	1	1	0	-1	-1	1	1	1	-1	1	-1	1	1	-1	1	2	0	-1	1	-1	1	-1	1	1	1	0	0
10.2.L	1	-1	-1	-1	-1	0	-1	1	-1	-1	-1	1	-1	-1	-1	-1	1	-1	-1	-1	-1	-1	-1	1	0	-1	-1	-1	1	1	1	1	-1	1	-1	-1	-1	-1	1	-1	2	-1	-1	-1	-1	-1	1	-1	-1
10.3.L	0	-2	-2	-1	-1	0	-1	2	-1	-1	1	1	-1	-1	-1	-2	1	-1	1	-1	0	-1	-2	1	0	1	-1	-1	-1	1	1	1	1	1	-2	-1	-1	1	2	1	1	1	-1	-1	-1	-2	-1	-1	-1
10.4.1	2	-1	-1	-1	-1	0	-1	1	-1	1	1	1	-1	-1	-1	-1	1	1	1	-1	-1	-1	-1	-1	0	-1	-1	-1	1	1	-1	-1	-1	1	-1	-1	-1	1	1	-1	1	-1	-1	-1	-1	-1	-1	-1	-1
11.1.L	2	2	2	1	1	0	2	-2	1	1	-1	-1	1	1	1	2	-1	1	-1	1	1	1	2	-1	0	1	1	1	0	-1	-1	1	1	-1	2	1	2	-1	-2	1	-1	1	1	1	1	2	1	1	1
11.2.1	1	-1	-1	-1	-1	0	-1	1	1	1	1	-1	-1	1	1	-1	-1	-1	1	1	-1	1	-1	-1	0	-1	1	1	1	-1	-1	-1	-1	-1	1	1	1	1	-1	-1	-1	-1	1	1	-1	-1	1	-1	1
11.5.1	-1	1	1	2	2	0	1	-1	1	-1	-1	-1	1	1	1	1	-1	1	1	1	1	1	1	-1	0	-1	1	1	-1	-1	-1	1	1	-1	1	-1	1	-1	-1	-1	-1	1	1	1	1	1	-1	1	1
11.5.2	-1	1	1	2	2	0	1	-1	1	-1	-1	-1	1	1	1	1	-1	1	1	1	-1	1	1	-1	0	-1	1	1	-1	-1	-1	1	1	-1	1	-1	1	-1	-1	-1	-1	1	1	1	1	1	-1	1	1
11.5.3L	1	1	1	1	1	0	1	-1	2	1	-1	-1	1	1	2	1	-1	1	-1	1	1	2	1	-1	0	1	1	1	1	-1	-1	-1	1	-1	1	2	1	1	-1	1	-1	1	1	1	1	1	1	1	1
11.6.1	1	-1	-1	-1	-1	0	-1	1	1	1	-1	-1	-1	-1	1	-1	-1	-1	-1	1	-1	1	-1	-1	0	-1	-1	-1	1	1	-1	-1	-1	1	-1	-1	-1	-1	-1	-1	1	-1	-1	1	1	-1	1	1	-1
11.7.1	1	2	2	1	1	0	1	-2	1	1	-1	-1	1	1	1	2	-1	1	1	1	1	1	2	-1	0	1	1	1	-1	-1	-1	1	1	-1	2	1	2	-1	-1	1	-1	1	1	1	1	2	1	1	1
12.2.2	1	2	2	1	1	0	2	-2	1	1	-1	-1	1	1	1	2	-2	1	-1	1	1	1	2	-1	0	1	1	1	-1	-2	-1	1	1	-2	2	1	2	1	-2	1	-1	1	1	2	1	2	1	1	1
12.4.2	-1	-1	-1	-1	-1	0	-1	1	1	1	1	-1	-1	-1	1	-1	1	-1	1	-1	-1	1	-1	-1	0	-1	1	-1	1	-1	1	-1	-1	1	-1	1	-1	1	1	-1	1	-1	1	1	-1	-1	-1	-1	-1
12.5.1	1	-1	-1	-1	-1	0	-1	1	1	1	-1	-1	-1	-1	1	-1	-1	-1	-1	1	-1	1	-1	-1	0	-1	-1	-1	1	1	-1	-1	-1	1	-1	-1	-1	-1	-1	-1	1	-1	-1	1	1	-1	1	1	-1
12.a.1	-1	1	1	1	1	0	1	-1	-1	-1	-1	-1	1	-1	-1	1	-1	1	1	1	-1	-1	1	-1	0	-1	-1	-1	1	-1	-1	1	1	-1	1	-1	1	-1	-1	-1	1	1	1	1	1	1	-1	1	1
12.b.L	1	-2	-2	-1	-1	0	-2	2	-1	-1	1	1	-1	-1	-1	-2	1	-1	1	-1	-1	-1	-2	1	0	-1	-1	-1	1	1	1	-1	-1	2	-2	-1	-2	-1	1	-1	1	-1	-1	-1	-1	-2	-1	-1	-1
13.1.1	-1	1	1	2	2	0	1	-1	1	-1	-1	-1	1	1	1	1	-1	1	1	1	1	1	1	-1	0	-1	1	1	-1	-1	-1	1	1	-1	1	-1	1	-1	-1	-1	-1	1	1	1	1	1	-1	1	1
13.1.3	0	0	0	0	0	0	0	0	0	0	0	0	0	0	0	0	0	0	0	0	0	0	0	0	0	0	0	0	0	0	0	0	0	0	0	0	0	0	0	0	0	0	0	0	0	0	0	0	0
13.2.2	0	-1	-1	1	1	0	-1	-1	-1	-1	-1	1	1	-1	-1	1	1	1	1	1	1	-1	1	1	0	-1	-1	-1	-1	1	-1	1	1	1	1	-1	-1	-1	1	-1	1	1	-1	-1	1	1	-1	1	-1
14.1.L	0	0	0	0	0	0	0	0	0	0	0	0	0	0	0	0	0	0	0	0	0	0	0	0	0	0	0	0	0	0	0	0	0	0	0	0	0	0	0	0	0	0	0	0	0	0	0	0	0
14.5.1	0	0	0	0	0	0	0	0	0	0	0	0	0	0	0	0	0	0	0	0	0	0	0	0	0	0	0	0	0	0	0	0	0	0	0	0	0	0	0	0	0	0	0	0	0	0	0	0	0
14.a.1	0	0	0	0	0	0	0	0	0	0	0	0	0	0	0	0	0	0	0	0	0	0	0	0	0	0	0	0	0	0	0	0	0	0	0	0	0	0	0	0	0	0	0	0	0	0	0	0	0
15.1.1	0	2	2	1	1	0	2	-2	1	1	-1	-1	1	1	1	2	-2	1	-1	1	1	1	2	-1	0	1	1	1	1	-1	-1	1	1	-1	2	1	2	-1	-2	1	-1	1	1	2	1	2	1	2	1
15.1.2	0	2	2	1	1	0	1	-2	1	1	-1	-1	1	1	1	2	-2	1	-1	1	-1	1	2	-1	0	1	1	1	1	-1	-2	0	1	-2	2	1	2	-1	-1	-1	-1	1	1	2	1	2	1	1	1
15.2.1	1	-1	-1	-1	-1	0	1	1	-1	-1	1	-1	1	-1	-1	-1	1	1	1	1	1	-1	-1	1	0	-1	-1	-1	-1	1	-1	1	1	1	-1	-1	-1	1	1	-1	1	1	-1	-1	-1	-1	-1	1	-1
15.3.1	0	2	2	1	1	0	1	-2	1	-1	-1	-1	1	1	1	2	-1	2	1	1	1	1	2	-1	0	0	1	1	-1	-1	-1	1	1	-1	2	1	2	-1	-1	-1	-1	1	1	1	1	2	1	1	1
15.a.1	1	1	1	1	1	0	1	-1	2	1	-1	-1	1	1	2	1	-1	1	-1	1	1	1	1	-1	0	1	1	1	1	-2	-1	1	1	-1	1	1	1	1	-1	1	-1	1	1	1	1	1	1	1	1
15.b.1	1	1	1	1	1	0	1	-1	1	1	-1	-1	1	1	1	1	-1	1	-1	1	-1	1	1	-1	0	-1	1	-1	1	-1	-1	-1	1	-1	1	1	1	-1	-1	-1	-1	1	1	1	1	1	-1	1	1
16.6.1	-1	1	1	1	1	0	1	-1	-1	-1	-1	-1	1	1	-1	1	-1	1	-1	1	-1	-1	1	1	0	-1	-1	-1	1	1	-1	1	1	-1	1	-1	1	-1	1	-1	1	1	-1	-1	1	1	1	1	-1
16.7.1	0	2	2	1	1	0	1	-2	1	1	-1	-1	1	1	1	2	-1	1	-1	1	0	1	2	-1	0	-1	1	1	1	-1	-1	-1	-1	-1	2	1	1	-1	-2	-1	-1	-1	1	1	1	2	1	1	1
16.9.L	-1	1	1	1	1	0	1	-1	1	-1	1	1	1	1	1	1	-1	1	1	1	1	1	1	1	0	-1	1	1	-1	-1	-1	1	1	-1	1	1	1	-1	-1	1	-1	1	1	1	1	1	1	1	1
16.b.L	0	-2	-2	-1	-1	0	-1	2	-1	-1	1	1	-1	-1	-1	-2	1	-1	1	-1	0	-1	-2	1	0	1	-1	-1	-1	1	1	1	1	1	-2	-1	-1	1	2	1	1	1	-1	-1	-1	-2	-1	-1	-1
17.1.1	0	1	1	1	1	0	1	-1	1	1	-1	-1	1	1	1	1	-1	1	-1	1	-1	1	1	-1	0	-1	1	-1	1	-1	-1	-1	1	-1	1	1	1	-1	-1	-1	1	1	1	1	1	1	1	1	-1
17.1.2	0	-1	-1	-1	-1	0	-1	-1	1	1	-1	-1	1	1	1	1	-1	1	-1	1	-1	1	-1	-1	0	-1	1	-1	1	-1	-1	-1	-1	-1	1	1	1	-1	-1	-1	1	-1	-1	1	1	-1	1	1	-1
17.3.1	-1	-1	-1	-1	1	0	-1	1	-2	-1	1	1	-1	-1	-2	-1	1	-1	-1	-1	-1	-2	-1	1	0	-1	-1	-1	-1	1	1	1	-1	1	-1	-1	-1	-1	1	-1	1	-1	-1	-1	-1	-1	-1	-1	-1
17.3.2	0	-1	-1	-1	-1	0	-1	1	-1	-1	1	1	-1	-1	-1	-1	1	-1	-1	-1	-1	-2	-1	1	0	-1	-1	-1	1	1	1	1	-1	1	-1	-1	-1	-1	1	-1	1	-1	-1	-1	-1	-1	-1	-1	-1
17.8.1	-2	1	1	1	1	0	1	-1	-1	-1	-1	1	1	0	-1	1	1	1	-1	-1	1	-1	1	1	0	1	-1	1	-1	1	1	2	1	1	1	-1	1	1	1	1	1	1	1	-1	1	1	-1	0	0
17.14.L	1	2	2	1	1	0	1	-2	1	1	-1	-1	1	1	1	1	-2	1	-1	1	-1	1	1	-1	0	1	1	1	1	-1	-2	-1	1	-1	2	1	2	-1	-2	-1	-1	1	1	2	1	1	1	1	1
17.15.L	1	2	2	1	1	0	2	-2	1	1	-1	-1	1	1	1	2	-1	1	-1	1	1	1	2	-1	0	1	1	1	-1	-2	-1	1	1	-2	2	1	2	1	-1	1	-1	1	1	1	1	2	1	1	1
[truncated: 53 more columns]

## Sheet: Chongqing
Synergy (Bonferroni p<0.05 and ABS(R)>0.6)
	1.2.1	1.3.1	1.4.1	1.5.1	1.5.2	1.5.4	2.1.2	2.2.1	2.2.2	2.3.1	2.4.1	2.a.L	3.1.1	3.1.2	3.2.1	3.2.2	3.3.1	3.3.2	3.3.3	3.3.4	3.4.L	3.6.1	3.8.1	3.8.2	3.9.1	3.b.2	3.b.3	3.c.1	4.1.1	4.1.2	4.3.1	4.4.1	4.5.1	4.6.1	4.a.L	4.b.L	4.c.1	5.3.2	5.5.1	5.5.2L	5.a.1	5.b.L	6.1.1	6.2.1	6.3.1	6.4.1	6.4.2	6.6.1	7.1.2
1.2.1		0.983333	1							0.983333		1		1								1						0.983333				1			1		1									1			0.983333
1.3.1	0.983333		0.953247	0.904412	0.89951		0.925974			0.983117		0.859649	0.947885	0.996491		0.978929			0.88459				0.945905			0.916883		0.976295				0.975758			0.97936		0.997936		0.944911					0.987491	0.967647	0.996491			0.984962
1.4.1	1	0.953247		0.914216	0.911765		0.855844			0.912987			0.9626	0.998246		0.985075			0.874898				0.945905			0.94026		0.978051				0.987879			0.981424		1		0.944911					0.991906	0.976471	0.998246			0.948872
1.5.1		0.904412	0.914216		0.928922					0.901961			0.924209	0.901961		0.919019		0.892157				0.909314						0.906193							0.9		0.926471									0.901961			0.928922
1.5.2		0.89951	0.911765	0.928922						0.89951				0.894608		0.920246						0.884804	0.899663					0.897609							0.952941		0.961765							0.932894		0.894608			0.933824
1.5.4
2.1.2		0.925974	0.855844							0.945455			0.879215	0.931579		0.90957										0.871429		0.924496							0.867905		0.919505								0.911765	0.931579			0.929323
2.2.1
2.2.2															1				0.896925				0.871717
2.3.1	0.983333	0.983117	0.912987	0.901961	0.89951		0.945455						0.963826	0.996491		0.977173			0.873136				0.944051			0.91039		0.978051							0.981424		0.995872		0.944911					0.993378	0.979412	0.996491			0.983459
2.4.1
2.a.L	1	0.859649																														1
3.1.1		0.947885	0.9626	0.924209			0.879215			0.963826				0.965052		0.956415						0.925813	0.921459			0.916003		0.966871							0.925681		0.958058							0.963656	0.941695	0.965052			0.940527
3.1.2	1	0.996491	0.998246	0.901961	0.894608		0.931579			0.996491			0.965052			0.980685			0.882828			0.85614	0.945905			0.942105		0.979807							0.981424		1		0.944911					0.991906	0.976471	1			0.985965
3.2.1									1										0.896925				0.871717
3.2.2		0.978929	0.985075	0.919019	0.920246		0.90957			0.977173			0.956415	0.980685					0.858912			0.85338	0.930957			0.942055		0.961336							0.969541		0.988126		0.936298					0.985272	0.942564	0.980685			0.980685
3.3.1																														0.908772				0.908772
3.3.2				0.892157
3.3.3		0.88459	0.874898						0.896925	0.873136				0.882828	0.896925	0.858912							0.909098					0.884485									0.862045									0.882828			0.874017
3.3.4
3.4.L
3.6.1	1			0.909314	0.884804								0.925813	0.85614		0.85338												0.885865																		0.85614			0.839098
3.8.1		0.945905	0.945905		0.899663				0.871717	0.944051			0.921459	0.945905	0.871717	0.930957			0.909098							0.897683		0.926316							0.936237		0.955674		0.927105					0.97162	0.9362	0.945905			0.945905
3.8.2
3.9.1
3.b.2		0.916883	0.94026				0.871429			0.91039			0.916003	0.942105		0.942055							0.897683					0.928007							0.902993		0.931889		0.944911					0.962473	0.961765	0.942105			0.906767
3.b.3
3.c.1	0.983333	0.976295	0.978051	0.906193	0.897609		0.924496			0.978051			0.966871	0.979807		0.961336			0.884485			0.885865	0.926316			0.928007									0.955579		0.97624		0.927671					0.960944	0.952171	0.979807			0.969272
4.1.1
4.1.2																	0.908772																	0.984416
4.3.1
4.4.1	1	0.975758	0.987879									1																							1		1
4.5.1																																										1
4.6.1																	0.908772													0.984416
4.a.L	1	0.97936	0.981424	0.9	0.952941		0.867905			0.981424			0.925681	0.981424		0.969541							0.936237			0.902993		0.955579				1					0.981424							0.965416	0.953571	0.981424			0.977296
4.b.L
4.c.1	1	0.997936	1	0.926471	0.961765		0.919505			0.995872			0.958058	1		0.988126			0.862045				0.955674			0.931889		0.97624				1			0.981424				0.944911					0.991906	0.971429	1			0.995872
5.3.2
5.5.1		0.944911	0.944911							0.944911				0.944911		0.936298							0.927105			0.944911		0.927671									0.944911							0.945756	0.943456	0.944911			0.926013
5.5.2L
5.a.1
5.b.L																																	1
6.1.1
6.2.1		0.987491	0.991906		0.932894					0.993378			0.963656	0.991906		0.985272							0.97162			0.962473		0.960944							0.965416		0.991906		0.945756						0.9901	0.991906			0.988963
6.3.1		0.967647	0.976471				0.911765			0.979412			0.941695	0.976471		0.942564							0.9362			0.961765		0.952171							0.953571		0.971429		0.943456					0.9901		0.976471			0.952941
6.4.1	1	0.996491	0.998246	0.901961	0.894608		0.931579			0.996491			0.965052	1		0.980685			0.882828			0.85614	0.945905			0.942105		0.979807							0.981424		1		0.944911					0.991906	0.976471				0.985965
6.4.2
6.6.1
7.1.2	0.983333	0.984962	0.948872	0.928922	0.933824		0.929323			0.983459			0.940527	0.985965		0.980685			0.874017			0.839098	0.945905			0.906767		0.969272							0.977296		0.995872		0.926013					0.988963	0.952941	0.985965
7.2.1
7.3.1	1	0.921805	0.861654	0.961765	0.952941		0.920301			0.954887			0.952171	0.942208		0.934435							0.895202			0.86015		0.945248				1			0.898865		0.942208		0.944911					0.915379	0.914286	0.942208			0.947368
8.1.1
8.2.1
8.4.2	1	0.979221	0.911688	0.911765	0.887255		0.936364			0.990909		0.869969	0.965052	0.994737		0.975417			0.872255				0.940341			0.909091		0.972784							0.966976		0.993808		0.944911					0.983076	0.976471	0.994737			0.983459
8.8.1
8.9.1
9.1.2
9.2.1
9.2.2		0.87013								0.885714						0.85338							0.945905			0.855844									0.869969		0.888545		0.944911					0.980133					0.875188
9.3.1							0.970588			0.887255																																							0.887255
9.4.1	1	0.981955	0.900752	0.926471	0.970588		0.92782			0.996992		0.861713	0.949228	0.995872		0.983996							0.951355			0.891729		0.974174				1			0.991744		0.995872		0.926013					0.986019	0.967857	0.995872			0.992982
9.5.1	0.983333	0.983117	0.912987	0.901961	0.889706		0.94026			0.993506		0.869969	0.963826	0.996491		0.976295			0.895163				0.945905			0.909091		0.979807							0.977296		0.995872		0.926013					0.988963	0.970588	0.996491			0.990977
9.5.2	1	0.985714	0.915584	0.901961	0.894608		0.94026			0.997403		0.876161	0.965052	1		0.980685			0.882828				0.945905			0.91039		0.979807							0.981424		1		0.944911					0.991906	0.976471	1			0.98797
9.c.1	1						1				1	1		1										1	1			1							1		1									1
10.2.L																																									1
10.3.L		0.944911	0.944911							0.944911				0.944911		0.936298							0.927105			0.944911		0.927671									0.944911		1					0.945756	0.943456	0.944911			0.926013
10.4.1
11.1.L	1	0.920301	0.971429	0.902941			0.84812			0.867669			0.961001	0.987616		0.964877						0.845113	0.922805			0.930827		0.971075							0.948529		0.985294		0.943456					0.968722	0.976471	0.987616			0.957895
11.2.1		0.949123	0.950877	0.897059	0.926471		0.875439			0.938596			0.877989	0.938596		0.946445							0.940341			0.880702		0.916594							0.96904		0.985552		0.926013					0.987491	0.923529	0.938596			0.957895
11.5.1		0.904412	0.914216	1	0.928922					0.901961			0.924209	0.901961		0.919019		0.892157				0.909314						0.906193							0.9		0.926471									0.901961			0.928922
11.5.2		0.89951	0.911765	0.928922	1					0.89951				0.894608		0.920246						0.884804	0.899663					0.897609							0.952941		0.961765							0.932894		0.894608			0.933824
11.5.3L	1			0.909314	0.884804								0.925813	0.85614		0.85338						1						0.885865																		0.85614			0.839098
11.6.1
11.7.1																							0.88099
12.2.2	1	0.979221	0.911688	0.911765	0.887255		0.936364			0.990909		0.869969	0.965052	0.994737		0.975417			0.872255				0.940341			0.909091		0.972784							0.966976		0.993808		0.944911					0.983076	0.976471	0.994737			0.983459
12.4.2
12.5.1
12.a.1		0.926316	0.846617				0.885714			0.921805				0.902993		0.868353			0.87968				0.90816					0.892562							0.863777		0.902993							0.894776		0.902993			0.935088
12.b.L
13.1.1		0.904412	0.914216	1	0.928922					0.901961			0.924209	0.901961		0.919019		0.892157				0.909314						0.906193							0.9		0.926471									0.901961			0.928922
13.1.3
13.2.2																									0.872832
14.1.L
14.5.1
14.a.1
15.1.1		0.966345	0.966345	0.913082	0.892792					0.966345			0.921405	0.966345		0.956739		0.910546				0.966345	0.89804			0.915619		0.955518							0.948008		0.961769		0.955556					0.944495	0.91273	0.966345		0.895138	0.944787
15.1.2		0.945941	0.904574	0.908025	0.89237		0.876076			0.954215			0.903734	0.946451		0.946939							0.921892			0.882511		0.912501	0.975237						0.946451		0.946451							0.943156	0.930752	0.946451			0.954215
15.2.1
15.3.1		0.943242	0.943242							0.943242				0.943242		0.908628						0.943242						0.943821							0.939336		0.939336								0.922491	0.943242			0.943242
15.a.1
15.b.1
16.6.1	1																															1
16.7.1		0.944911	0.944911							0.944911				0.944911		0.936298							0.927105			0.944911		0.927671									0.944911		1					0.945756	0.943456	0.944911			0.926013
16.9.L		0.85614	0.859649	0.875						0.863158			0.886573	0.861404								0.914035						0.861282																		0.861404
16.b.L		0.944911	0.944911							0.944911				0.944911		0.936298							0.927105			0.944911		0.927671									0.944911		1					0.945756	0.943456	0.944911			0.926013
17.1.1
17.1.2
17.3.1
17.3.2
17.8.1	1	0.96657	0.978728									1																				0.996965			0.995825		0.995825												0.972649
17.14.L		0.845455								0.864935													0.932922			0.832468		0.847235									0.869969							0.933039					0.873684
17.15.L																																				0.825974
Averaged R				0.937053
Number of indicator pairs (N)				773
Weak Synergy (Bonferroni p>=0.05 or ABS(R)<=0.6)
	1.2.1	1.3.1	1.4.1	1.5.1	1.5.2	1.5.4	2.1.2	2.2.1	2.2.2	2.3.1	2.4.1	2.a.L	3.1.1	3.1.2	3.2.1	3.2.2	3.3.1	3.3.2	3.3.3	3.3.4	3.4.L	3.6.1	3.8.1	3.8.2	3.9.1	3.b.2	3.b.3	3.c.1	4.1.1	4.1.2	4.3.1	4.4.1	4.5.1	4.6.1	4.a.L	4.b.L	4.c.1	5.3.2	5.5.1	5.5.2L	5.a.1	5.b.L	6.1.1	6.2.1	6.3.1	6.4.1	6.4.2	6.6.1	7.1.2
1.2.1				0.916667	0.933333		0.9				0.116667		0.778249			0.92051		0.866667	0.187276		0.785714		0.730297	0.6	0.166667	0.8			0.908295							0.566667		0.285714	0.845154		0.0833333			0.958101	0.809524		0.7	0.821584
1.3.1									0.82807		0.830882				0.82807			0.34386		0.775439		0.627273		0.676623			0.475439		0.894818							0.590909							0.524059					0.860916
1.4.1									0.817544		0.833333	0.69453			0.817544			0.345614		0.770175		0.755844		0.555844			0.478947		0.894818							0.554545					0.00722394		0.514767					0.860916
1.5.1	0.916667						0.857843		0.607843		0.685294	0.564835			0.607843				0.720112	0.70098			0.867817	0.379902		0.85049	0.35049		0.850199			0.878788				0.311275			0.87823		0.154412		0.670779	0.888889	0.846154		0.147059	0.833585
1.5.2	0.933333						0.801471		0.686275		0.714706	0.591209	0.874172		0.686275			0.779412	0.725045	0.654412				0.355392		0.823529	0.375		0.670654			0.745455				0.279412			0.899195		0.161765		0.648723		0.854945		0.0441176	0.833585
1.5.4
2.1.2	0.9			0.857843	0.801471				0.72807		0.732843	0.768834			0.72807			0.322807	0.788554	0.708772		0.605195	0.843896	0.741558			0.34386		0.847928			0.963636				0.624675			0.888217		0.00722394		0.440432	0.877116			0.0473684	0.778924
2.2.1																	0.527706										0.0738789			0.44855	0.300799		0.394021	0.457345				0.0457907		0.419895	0.00517601	0.394021
2.2.2		0.82807	0.817544	0.607843	0.686275		0.72807			0.808772	0.791667	0.547059	0.719804	0.819298		0.76734		0.135088		0.747368		0.659649		0.359649		0.685965	0.5	0.800703	0.191468			0.030303			0.78741	0.559649	0.818369		0.755929		0.0340557		0.626269	0.796174	0.761765	0.819298		0.532948	0.803509
2.3.1									0.808772		0.835784	0.857585			0.808772			0.349123		0.777193		0.593506		0.701299			0.477193		0.894818			0.951515				0.568831							0.4999					0.860916
2.4.1	0.116667	0.830882	0.833333	0.685294	0.714706		0.732843		0.791667	0.835784		0.437363	0.811439	0.838235	0.791667	0.812271		0.480392	0.864008	0.852941		0.77451	0.793508	0.455882		0.708333	0.443627	0.8645	0.132019			0.357576			0.782353	0.372549	0.805882		0.640619				0.566907	0.770077	0.758242	0.838235		0.402083	0.833333
2.a.L			0.69453	0.564835	0.591209		0.768834		0.547059	0.857585	0.437363		0.646865	0.826471	0.547059	0.805004		0.0558824	0.60401	0.132353		0.341589	0.76102	0.624355		0.764706	0.279412	0.752578	0.953065						0.805882	0.537668	0.826471		0.718132		0.0107143			0.818249	0.810989	0.826471		0.79507	0.845588
3.1.1	0.778249				0.874172				0.719804		0.811439	0.646865			0.719804			0.667076	0.820494	0.77008				0.42428			0.350705		0.808314			0.790277				0.416922			0.865553		0.0412068		0.636138				0.0797057	0.789407
3.1.2									0.819298		0.838235	0.826471			0.819298			0.347368		0.77193				0.601754			0.477193		0.894818			0.963636				0.524561							0.514767					0.860916
3.2.1		0.82807	0.817544	0.607843	0.686275		0.72807			0.808772	0.791667	0.547059	0.719804	0.819298		0.76734		0.135088		0.747368		0.659649		0.359649		0.685965	0.5	0.800703	0.191468			0.030303			0.78741	0.559649	0.818369		0.755929		0.0340557		0.626269	0.796174	0.761765	0.819298		0.532948	0.803509
3.2.2	0.92051								0.76734		0.812271	0.805004			0.76734			0.348551		0.773486				0.565408			0.499561		0.880318			0.926846				0.456541							0.506849					0.847874
3.3.1								0.527706													0.47549				0.644273						0.286765		0.301754					0.741176		0.830553		0.301754					0.117544
3.3.2	0.866667	0.34386	0.345614		0.779412		0.322807		0.135088	0.349123	0.480392	0.0558824	0.667076	0.347368	0.135088	0.348551			0.238769	0.492982	0.232843	0.74386	0.26337			0.382456		0.42669	0.379028			0.854545			0.298246		0.304438		0.52915				0.548217	0.232524	0.238235	0.347368	0.47193	0.860916	0.322807
3.3.3	0.187276			0.720112	0.725045		0.788554				0.864008	0.60401	0.820494					0.238769		0.807056		0.754192		0.3304		0.789435	0.516305		0.523262			0.22226			0.839223	0.502208			0.809707				0.643966	0.862237	0.812416			0.605745
3.3.4		0.775439	0.770175	0.70098	0.654412		0.708772		0.747368	0.777193	0.852941	0.132353	0.77008	0.77193	0.747368	0.773486		0.492982	0.807056			0.768421	0.730758	0.305263		0.696491	0.549123	0.799825	0.207098			0.321212			0.711042	0.236842	0.731682		0.64254				0.732195	0.626932	0.697059	0.77193		0.478287	0.749123
3.4.L	0.785714																0.47549	0.232843							0.667545				0.109246	0.57193		0.52381		0.496491				0.673529		0.382869	0.1						0.544118	0.16641
3.6.1		0.627273	0.755844				0.605195		0.659649	0.593506	0.77451	0.341589			0.659649			0.74386	0.754192	0.768421			0.788254	0.232468		0.716883	0.287719		0.887003			0.951515			0.80805	0.324675	0.830753		0.85042				0.670869	0.782929	0.835294		0.203509	0.860916
3.8.1	0.730297			0.867817			0.843896				0.793508	0.76102						0.26337		0.730758		0.788254		0.380217			0.591654		0.851405			0.522233				0.508192					0.0474081		0.534382					0.817409
3.8.2	0.6	0.676623	0.555844	0.379902	0.355392		0.741558		0.359649	0.701299	0.455882	0.624355	0.42428	0.601754	0.359649	0.565408			0.3304	0.305263		0.232468	0.380217		0.0141598	0.597403	0.107018	0.58648	0.507975		0.0220588	0.854545			0.50258	0.545455	0.531476		0.188982		0.0423117			0.306108	0.561765	0.601754		0.232311	0.643609
3.9.1	0.166667																0.644273				0.667545			0.0141598						0.614183	0.0835383	0.69697		0.605333				0.803075		0.710386							0.380546
3.b.2	0.8			0.85049	0.823529				0.685965		0.708333	0.764706			0.685965			0.382456	0.789435	0.696491		0.716883		0.597403			0.531579		0.863558			0.660606				0.55974							0.395831					0.860916
3.b.3		0.475439	0.478947	0.35049	0.375		0.34386	0.0738789	0.5	0.477193	0.443627	0.279412	0.350705	0.477193	0.5	0.499561			0.516305	0.549123		0.287719	0.591654	0.107018		0.531579		0.451273			0.0465686		0.187719		0.494324	0.022807	0.521156		0.491354		0.133127	0.187719	0.276896	0.61663	0.541176	0.477193		0.0956573	0.5
3.c.1									0.800703		0.8645	0.752578			0.800703			0.42669		0.799825				0.58648			0.451273		0.894818			0.951515				0.543459							0.514289					0.834199
4.1.1	0.908295	0.894818	0.894818	0.850199	0.670654		0.847928		0.191468	0.894818	0.132019	0.953065	0.808314	0.894818	0.191468	0.880318		0.379028	0.523262	0.207098	0.109246	0.887003	0.851405	0.507975		0.863558		0.894818				0.80904			0.914529	0.554865	0.914529		0.846157				0.232475	0.957061	0.82937	0.894818	0.371213	0.859232	0.894818
4.1.2								0.44855													0.57193				0.614183						0.183824		0.330827					0.793602		0.802107	0.0340557	0.330827					0.0666667
4.3.1								0.300799									0.286765							0.0220588	0.0835383		0.0465686			0.183824			0.142157	0.181373		0.281863				0.401227		0.142157
4.4.1				0.878788	0.745455		0.963636		0.030303	0.951515	0.357576		0.790277	0.963636	0.030303	0.926846		0.854545	0.22226	0.321212	0.52381	0.951515	0.522233	0.854545	0.69697	0.660606		0.951515	0.80904							0.478788		0.25	0.790569		0.10303		0.320637	0.936975	0.8	0.963636	0.539394	0.724569	0.963636
4.5.1								0.394021									0.301754										0.187719			0.330827	0.142157			0.36391						0.333333	0.403509
4.6.1								0.457345													0.496491				0.605333						0.181373		0.36391					0.805986		0.802107	0.0753354	0.36391					0.0368421
4.a.L									0.78741		0.782353	0.805882			0.78741			0.298246	0.839223	0.711042		0.80805		0.50258			0.494324		0.914529							0.44066			0.869318		0.186275		0.490285					0.860916
4.b.L	0.566667	0.590909	0.554545	0.311275	0.279412		0.624675		0.559649	0.568831	0.372549	0.537668	0.416922	0.524561	0.559649	0.456541			0.502208	0.236842		0.324675	0.508192	0.545455		0.55974	0.022807	0.543459	0.554865		0.281863	0.478788			0.44066		0.484004		0.302372		0.0299278		0.0334505	0.420898	0.405882	0.524561	0.0298246	0.150319	0.550376
4.c.1									0.818369		0.805882	0.826471			0.818369			0.304438		0.731682		0.830753		0.531476			0.521156		0.914529							0.484004					0.159314		0.472968					0.860916
5.3.2	0.285714							0.0457907									0.741176				0.673529				0.803075					0.793602		0.25		0.805986						0.842428	0.1						0.344118
5.5.1	0.845154			0.87823	0.899195		0.888217		0.755929		0.640619	0.718132	0.865553		0.755929			0.52915	0.809707	0.64254		0.85042		0.188982			0.491354		0.846157			0.790569			0.869318	0.302372					0.151186		0.391856					0.881917
5.5.2L								0.419895									0.830553				0.382869				0.710386					0.802107	0.401227		0.333333	0.802107				0.842428			0.0123967	0.333333					0.00263389
5.a.1	0.0833333		0.00722394	0.154412	0.161765		0.00722394	0.00517601	0.0340557			0.0107143	0.0412068		0.0340557						0.1		0.0474081	0.0423117			0.133127			0.0340557		0.10303	0.403509	0.0753354	0.186275	0.0299278	0.159314	0.1	0.151186	0.0123967		0.403509		0.0357462				0.150319	0.0134159
5.b.L								0.394021									0.301754										0.187719			0.330827	0.142157			0.36391						0.333333	0.403509
6.1.1		0.524059	0.514767	0.670779	0.648723		0.440432		0.626269	0.4999	0.566907		0.636138	0.514767	0.626269	0.506849		0.548217	0.643966	0.732195		0.670869	0.534382			0.395831	0.276896	0.514289	0.232475			0.320637			0.490285	0.0334505	0.472968		0.391856					0.338777	0.434309	0.514767	0.0929182	0.55814	0.514767
6.2.1	0.958101			0.888889			0.877116		0.796174		0.770077	0.818249			0.796174			0.232524	0.862237	0.626932		0.782929		0.306108			0.61663		0.957061			0.936975				0.420898					0.0357462		0.338777					0.832966
6.3.1	0.809524			0.846154	0.854945				0.761765		0.758242	0.810989			0.761765			0.238235	0.812416	0.697059		0.835294		0.561765			0.541176		0.82937			0.8				0.405882							0.434309					0.866025
6.4.1									0.819298		0.838235	0.826471			0.819298			0.347368		0.77193				0.601754			0.477193		0.894818			0.963636				0.524561							0.514767					0.860916
6.4.2	0.7			0.147059	0.0441176		0.0473684						0.0797057				0.117544	0.47193			0.544118	0.203509			0.380546				0.371213	0.0666667		0.539394		0.0368421		0.0298246		0.344118		0.00263389			0.0929182					0.20498
6.6.1	0.821584	0.860916	0.860916	0.833585	0.833585		0.778924		0.532948	0.860916	0.402083	0.79507	0.789407	0.860916	0.532948	0.847874		0.860916	0.605745	0.478287	0.16641	0.860916	0.817409	0.232311		0.860916	0.0956573	0.834199	0.859232			0.724569			0.860916	0.150319	0.860916		0.881917		0.150319		0.55814	0.832966	0.866025	0.860916	0.20498		0.833585
7.1.2									0.803509		0.833333	0.845588			0.803509			0.322807		0.749123				0.643609			0.5		0.894818			0.963636				0.550376					0.0134159		0.514767					0.833585
7.2.1	0.2	0.557143	0.5	0.340686	0.213235		0.632468		0.449123	0.551948	0.308824	0.438596	0.456162	0.44386	0.449123	0.372257			0.510137	0.3		0.228571	0.52303	0.274026		0.5	0.442105	0.433714	0.45327				0.207519		0.349845	0.446753	0.446852		0.548048		0.0670795	0.207519	0.18212	0.566593	0.470588	0.44386	0.0140351	0.122988	0.515789
7.3.1									0.764706		0.814706	0.750258			0.764706			0.54386	0.810177	0.80805		0.646617		0.56391			0.498452		0.914529							0.466165					0.14951		0.60068					0.860916
8.1.1	0.9	0.475188	0.559398	0.70098	0.632353		0.404511		0.445614	0.463158	0.536765	0.414216	0.684243	0.614035	0.445614	0.57331		0.661404	0.543618	0.415789	0.126935	0.688722	0.608347	0.0947368		0.571429	0.0315789	0.640913	0.633015			0.490909			0.550052	0.287218	0.545924		0.64254				0.531492	0.566593	0.708824	0.614035	0.268421	0.806255	0.470677
8.2.1								0.356202									0.670175								0.408866					0.541353	0.409314		0.374436	0.514286				0.286765		0.69225	0.0773994	0.374436
8.4.2									0.814035		0.840686				0.814035			0.391228		0.780702		0.612987		0.688312			0.477193		0.894818			0.963636				0.579221							0.535209					0.860916
8.8.1		0.483117	0.398701	0.0637255	0.129902		0.457143	0.264733	0.561404	0.485714	0.284314	0.494324	0.104231	0.317544	0.561404	0.330992			0.481062	0.317544		0.0246753	0.506338	0.284416		0.476623	0.740351	0.309043			0.45098		0.330827		0.325077	0.414286	0.413829		0.510252		0.0608875	0.330827	0.0892015	0.571008	0.332353	0.317544			0.434586
8.9.1	0.466667				0.125						0.0980392						0.0368421				0.598246				0.269037					0.223377		0.381818		0.220779	0.147575		0.0691434	0.552116		0.183597	0.285862						0.0175439	0.0683267
9.1.2		0.616883	0.524675	0.269608	0.345588		0.598701		0.610526	0.619481	0.556373	0.521156	0.299203	0.489474	0.610526	0.502195			0.596482	0.510526		0.144156	0.573107	0.480519		0.545455	0.770175	0.497805			0.257353		0.189474		0.490196	0.433766	0.560372		0.472456			0.189474	0.150527	0.613687	0.467647	0.489474			0.61203
9.2.1								0.291118									0.689474				0.252632				0.309747					0.662338	0.610294		0.193985	0.663636				0.519092		0.702032		0.193985
9.2.2	0.566667		0.801299	0.789216	0.821078		0.802597		0.714035		0.568627	0.851393	0.787247	0.842105	0.714035			0.222807	0.774457	0.587719		0.481818		0.436364			0.626316	0.818262	0.683813							0.451948					0.0856553		0.412557		0.876471	0.842105		0.833585
9.3.1	0.75	0.870098	0.816176	0.841758	0.661538				0.588235		0.573626	0.714286	0.807143	0.858824	0.588235	0.845362		0.194118	0.688394	0.591176		0.67402	0.767579	0.691176		0.85049	0.341176	0.871229	0.856349			0.97619	0.166667		0.739286	0.625	0.832143		0.786214		0.171429	0.166667	0.15709	0.793407	0.82967	0.858824	0.0323529	0.633866
9.4.1									0.810114		0.8				0.810114			0.30031	0.855821	0.731682		0.557895		0.654135			0.514964		0.914529							0.536842					0.188725		0.477297					0.860916
9.5.1									0.814035		0.857843				0.814035			0.340351		0.77193		0.616883		0.698701			0.487719		0.894818			0.939394				0.583117							0.514767					0.833585
9.5.2									0.819298		0.838235				0.819298			0.347368		0.77193		0.597403		0.705195			0.477193		0.894818			0.963636				0.575325							0.514767					0.860916
9.c.1		0.928571	0.964286	0.357143	0.428571				0.857143	0.964286			0.75		0.857143	0.702731		0.714286	0.360375	0.642857		0.964286				0.321429						0.892857				0.964286		0.8		0.648675			0.445435	0.632456	0.6		0.25		0.75
10.2.L	0.0833333		0.00722394	0.154412	0.161765		0.00722394	0.00517601	0.0340557			0.0107143	0.0412068		0.0340557						0.1		0.0474081	0.0423117			0.133127			0.0340557		0.10303	0.403509	0.0753354	0.186275	0.0299278	0.159314	0.1	0.151186	0.0123967		0.403509		0.0357462				0.150319	0.0134159
10.3.L	0.845154			0.87823	0.899195		0.888217		0.755929		0.640619	0.718132	0.865553		0.755929			0.52915	0.809707	0.64254		0.85042		0.188982			0.491354		0.846157			0.790569			0.869318	0.302372					0.151186		0.391856					0.881917
10.4.1								0.266667									0.570691								0.418167					0.467492	0.758824		0.287926	0.477812		0.139319		0.375		0.727273		0.287926
11.1.L					0.867647				0.803922		0.844118	0.715686			0.803922			0.403509	0.855821	0.80805				0.545865			0.5129		0.860761			0.963636				0.568421							0.540071					0.866025
11.2.1	0.933333								0.759649		0.708333	0.832353			0.759649			0.292982	0.790316	0.65614		0.791228		0.489474			0.482456		0.859651			0.745455				0.459649					0.0980392		0.449724					0.860916
11.5.1	0.916667						0.857843		0.607843		0.685294	0.564835			0.607843				0.720112	0.70098			0.867817	0.379902		0.85049	0.35049		0.850199			0.878788				0.311275			0.87823		0.154412		0.670779	0.888889	0.846154		0.147059	0.833585
11.5.2	0.933333						0.801471		0.686275		0.714706	0.591209	0.874172		0.686275			0.779412	0.725045	0.654412				0.355392		0.823529	0.375		0.670654			0.745455				0.279412			0.899195		0.161765		0.648723		0.854945		0.0441176	0.833585
11.5.3L		0.627273	0.755844				0.605195		0.659649	0.593506	0.77451	0.341589			0.659649			0.74386	0.754192	0.768421			0.788254	0.232468		0.716883	0.287719		0.887003			0.951515			0.80805	0.324675	0.830753		0.85042				0.670869	0.782929	0.835294		0.203509	0.860916
11.6.1		0.41039	0.296104	0.0318627			0.403896	0.32366	0.384211	0.455844	0.110294	0.642931	0.199877	0.257895	0.384211	0.225637			0.425555	0.221053		0.0038961	0.439568	0.136364		0.463636	0.508772	0.231782	0.0859651		0.365196		0.386466		0.128999	0.301299	0.164087		0.661438			0.386466	0.0706178	0.68727	0.488235	0.257895		0.040996	0.303759
11.7.1		0.781955	0.760902	0.590686	0.740196		0.642105		0.838596	0.771429	0.70098	0.639706	0.667076	0.745614	0.838596	0.757682		0.0631579	0.822915	0.645614		0.601504		0.254135		0.718797	0.677193	0.72871	0.0742425				0.0917293		0.775026	0.393985	0.793602		0.774827		0.0381837	0.0917293	0.492466	0.852097	0.691176	0.745614		0.505617	0.804511
12.2.2									0.814035		0.840686				0.814035			0.391228		0.780702		0.612987		0.688312			0.477193		0.894818			0.963636				0.579221							0.535209					0.860916
12.4.2								0.529465									0.736842				0.107018				0.385856					0.715584	0.460784		0.332331	0.712987				0.407637		0.668172	0.0691434	0.332331
12.5.1		0.41039	0.296104	0.0318627			0.403896	0.32366	0.384211	0.455844	0.110294	0.642931	0.199877	0.257895	0.384211	0.225637			0.425555	0.221053		0.0038961	0.439568	0.136364		0.463636	0.508772	0.231782	0.0859651		0.365196		0.386466		0.128999	0.301299	0.164087		0.661438			0.386466	0.0706178	0.68727	0.488235	0.257895		0.040996	0.303759
12.a.1	0.766667			0.829412	0.832353				0.793602		0.826471	0.760578	0.832966		0.793602			0.213622		0.655315		0.503759		0.529323		0.815038	0.527348		0.74057			0.466667				0.553383			0.831522		0.0588235		0.456733		0.878571			0.669601
12.b.L	0.466667				0.125						0.0980392						0.0368421				0.598246				0.269037					0.223377		0.381818		0.220779	0.147575		0.0691434	0.552116		0.183597	0.285862						0.0175439	0.0683267
13.1.1	0.916667						0.857843		0.607843		0.685294	0.564835			0.607843				0.720112	0.70098			0.867817	0.379902		0.85049	0.35049		0.850199			0.878788				0.311275			0.87823		0.154412		0.670779	0.888889	0.846154		0.147059	0.833585
13.1.3
13.2.2	0.533333																0.665635	0.0196078			0.826625								0.0198811	0.684211		0.816667		0.649624				0.770898		0.637401	0.0931373						0.494324
14.1.L
14.5.1
14.a.1
15.1.1	0.894427						0.863624		0.724125		0.737494	0.649937			0.724125				0.805802	0.806556				0.441323			0.327188		0.791377			0.921132				0.280266							0.712937				0.128085
15.1.2	0.866025								0.726194		0.751469	0.767501			0.726194			0.391447	0.838479	0.741459		0.822758		0.432063			0.54301					0.821584				0.335538			0.884263		0.0549859		0.589496					0.872872
15.2.1		0.637255	0.654412	0.602941	0.60049		0.605392		0.573529	0.666667	0.717647	0.0505495	0.668139	0.661765	0.573529	0.68589		0.585784	0.646128	0.843137		0.656863	0.599776	0.218137		0.602941	0.421569	0.665849				0.236364			0.635294		0.623529		0.559085				0.738247	0.59846	0.731868	0.661765	0.0318627	0.423625	0.627451
15.3.1	0.821584			0.869186	0.870485		0.849698		0.726271		0.840343	0.545461	0.883868		0.726271			0.867887	0.776516	0.771744			0.866578	0.461227		0.839304	0.314414		0.670744			0.870388				0.246854			0.821584				0.723522	0.910102			0.228665	0.785584
15.a.1								0.131612									0.794118				0.135714				0.70725					0.686275	0.446429		0.193627	0.661765				0.570588		0.75951		0.193627					0.240196
15.b.1								0.488964									0.668867			0.0682069					0.472931		0.204621			0.354236	0.286029		0.330033	0.341034				0.231023		0.575991		0.330033
16.6.1		0.478727	0.528743	0.671569	0.568627		0.439104		0.27193	0.462488	0.313725	0.20857	0.790926	0.533333	0.27193	0.505707		0.65614	0.354188	0.405263	0.372093	0.603443	0.450696	0.117571		0.398831		0.508341	0.871373						0.5129	0.0993829	0.490196		0.377964		0.190918		0.514767	0.335541	0.514706	0.533333	0.392982	0.669601	0.503949
16.7.1	0.845154			0.87823	0.899195		0.888217		0.755929		0.640619	0.718132	0.865553		0.755929			0.52915	0.809707	0.64254		0.85042		0.188982			0.491354		0.846157			0.790569			0.869318	0.302372					0.151186		0.391856					0.881917
16.9.L	0.916667				0.860294		0.778947		0.668421		0.77451	0.470588			0.668421	0.841967		0.666667	0.732166	0.798246			0.799383	0.35614		0.807018	0.385965		0.847928			0.878788			0.841073	0.175439	0.836945		0.812624		0.0154799		0.721045	0.774099	0.855882		0.138596	0.860916	0.838596
16.b.L	0.845154			0.87823	0.899195		0.888217		0.755929		0.640619	0.718132	0.865553		0.755929			0.52915	0.809707	0.64254		0.85042		0.188982			0.491354		0.846157			0.790569			0.869318	0.302372					0.151186		0.391856					0.881917
17.1.1		0.464437	0.356609	0.0588235	0.178922		0.396882	0.326442	0.436156	0.480026	0.209687	0.62158	0.161864	0.293989	0.436156	0.349583			0.443371	0.244844		0.0129912	0.524187	0.10328		0.441052	0.647653	0.270531			0.220588		0.264761		0.464636	0.2228	0.485287		0.643114			0.264761	0.101325	0.762887	0.381163	0.293989		0.122988	0.432493
17.1.2		0.155831	0.157895	0.223039	0.156863		0.0629515		0.143447	0.155831	0.00245098	0.225	0.244297	0.151703	0.143447	0.18905		0.0237358	0.209546	0.19711		0.0402477	0.358317			0.176471	0.448916	0.131198					0.26935		0.313725		0.32598		0.510252		0.277606	0.26935	0.0983558	0.466488	0.167857	0.151703		0.286972	0.201238
17.3.1								0.531224									0.622807				0.00350877				0.180538		0.0561404			0.527273	0.54902		0.431579	0.511688				0.0897833		0.636569	0.0650155	0.431579
17.3.2								0.630609				0.0732714					0.363158										0.340351			0.237662	0.639706		0.578947	0.264935						0.324304		0.578947		0.0470935
17.8.1				0.875384	0.741645		0.960491		0.0182372	0.948333	0.352585		0.780488	0.960491	0.0182372	0.923552		0.844989	0.232226	0.316111	0.538932	0.960491	0.523823	0.851068	0.693012	0.674775		0.948333	0.811503							0.474166		0.25	0.790569		0.0729487		0.321613	0.936975	0.8	0.960491	0.547115	0.727607
17.14.L	0.533333		0.802597	0.794118	0.830882		0.776623		0.754386		0.732843	0.768834	0.824034	0.82807	0.754386	0.833187		0.257895	0.841418	0.638596		0.501299		0.44026			0.619298		0.57831						0.847265	0.554545			0.85042				0.457157		0.817647	0.82807		0.669601
17.15.L	0.933333	0.722078	0.688312	0.463235	0.411765		0.781818		0.526316	0.716883	0.394608	0.626419	0.534641	0.678947	0.526316	0.653205		0.14386	0.53745	0.429825		0.505195	0.563834	0.732468		0.767532	0.180702	0.695347	0.867466		0.22549	0.951515			0.572755		0.622291		0.491354				0.040884	0.551877	0.567647	0.678947	0.0684211	0.368964	0.682707
Averaged R				0.529725
Number of indicator pairs (N)				2144
Weak Trade-off (Bonferroni p>=0.05 or ABS(R)<=0.6)
	1.2.1	1.3.1	1.4.1	1.5.1	1.5.2	1.5.4	2.1.2	2.2.1	2.2.2	2.3.1	2.4.1	2.a.L	3.1.1	3.1.2	3.2.1	3.2.2	3.3.1	3.3.2	3.3.3	3.3.4	3.4.L	3.6.1	3.8.1	3.8.2	3.9.1	3.b.2	3.b.3	3.c.1	4.1.1	4.1.2	4.3.1	4.4.1	4.5.1	4.6.1	4.a.L	4.b.L	4.c.1	5.3.2	5.5.1	5.5.2L	5.a.1	5.b.L	6.1.1	6.2.1	6.3.1	6.4.1	6.4.2	6.6.1	7.1.2
1.2.1								-0.870301												-0.35							-0.783333			-0.483333			-0.583333	-0.483333						-0.714311		-0.583333	-0.019803
1.3.1								-0.525068													-0.603509				-0.640733						-0.272059		-0.180451					-0.727554		-0.814146	-0.00722394	-0.180451					-0.0824561
1.4.1								-0.529465													-0.494737				-0.638963						-0.27451		-0.24812					-0.805986				-0.24812					-0.0947368
1.5.1								-0.651935													-0.146429				-0.528257					-0.791667	-0.473039		-0.352941	-0.772059				-0.674725		-0.868712		-0.352941
1.5.2								-0.488644													-0.135714				-0.611795					-0.811275	-0.473039		-0.362745	-0.786765				-0.630769		-0.84908		-0.362745
1.5.4
2.1.2								-0.605983													-0.578947				-0.523914						-0.220588		-0.16391					-0.673891		-0.75696		-0.16391
2.2.1	-0.870301	-0.525068	-0.529465	-0.651935	-0.488644		-0.605983		-0.138963	-0.516273	-0.425325	-0.355986	-0.558354	-0.531224	-0.138963	-0.501761		-0.496044	-0.272085	-0.303431	-0.148833	-0.570802	-0.33752	-0.608621	-0.0346058	-0.504839		-0.568223	-0.639996			-0.866667			-0.403729	-0.379069	-0.458594		-0.361005				-0.0698728	-0.197341	-0.415624	-0.531224	-0.374671	-0.520432	-0.543538
2.2.2								-0.138963									-0.803509				-0.612745				-0.738082						-0.0294118		-0.0947368					-0.652941		-0.611063		-0.0947368					-0.242105
2.3.1								-0.516273													-0.636842				-0.638963						-0.294118		-0.162406					-0.713106		-0.814899	-0.0175439	-0.162406					-0.0631579
2.4.1								-0.425325									-0.823529				-0.471429				-0.486488						-0.00294118		-0.257353	-0.852941				-0.643956		-0.66135	-0.291667	-0.257353					-0.159314
2.a.L								-0.355986									-0.823529				-0.576471				-0.606038					-0.618163	-0.0197802		-0.107843	-0.576883				-0.45098		-0.519927		-0.107843	-0.00302933				-0.223529
3.1.1								-0.558354													-0.373548				-0.540874						-0.45769		-0.199877	-0.843654				-0.721673		-0.806016		-0.199877
3.1.2								-0.531224													-0.495098				-0.637193						-0.262255		-0.301754					-0.732353		-0.833187	-0.0237358	-0.301754					-0.0754386
3.2.1								-0.138963									-0.803509				-0.612745				-0.738082						-0.0294118		-0.0947368					-0.652941		-0.611063		-0.0947368					-0.242105
3.2.2								-0.501761													-0.481913				-0.641296						-0.27362		-0.28007					-0.793231			-0.0278926	-0.28007					-0.136962
3.3.1									-0.803509		-0.823529	-0.823529			-0.803509			-0.347368		-0.768421				-0.592982			-0.485965		-0.894818							-0.514035					-0.00722394		-0.496183					-0.860916
3.3.2								-0.496044									-0.347368								-0.0849591		-0.0649123			-0.373684	-0.438725		-0.452632	-0.377193		-0.0140351		-0.35		-0.509219	-0.153767	-0.452632
3.3.3								-0.272085													-0.58057				-0.711118					-0.82644	-0.131938		-0.151543	-0.82644				-0.752052		-0.770728	-0.176351	-0.151543					-0.120706
3.3.4	-0.35							-0.303431									-0.768421				-0.45098				-0.561084					-0.803509	-0.159314		-0.173684	-0.814035				-0.870588		-0.725198	-0.114551	-0.173684					-0.0947368
3.4.L		-0.603509	-0.494737	-0.146429	-0.135714		-0.578947	-0.148833	-0.612745	-0.636842	-0.471429	-0.576471	-0.373548	-0.495098	-0.612745	-0.481913			-0.58057	-0.45098		-0.0982456	-0.558728	-0.494737		-0.629825	-0.683824	-0.477301			-0.567857		-0.318885		-0.379412	-0.536842	-0.461765		-0.527408			-0.318885	-0.00509277	-0.653466	-0.52967	-0.495098			-0.517028
3.6.1								-0.570802													-0.0982456				-0.509754					-0.716883	-0.264706		-0.393985	-0.787013				-0.626419			-0.157895	-0.393985
3.8.1								-0.33752													-0.558728				-0.834557						-0.238849		-0.163215					-0.76253		-0.842781		-0.163215					-0.207728
3.8.2								-0.608621									-0.592982				-0.494737									-0.635065			-0.195489	-0.577922				-0.137255		-0.331076		-0.195489	-0.0706178				-0.0561404
3.9.1		-0.640733	-0.638963	-0.528257	-0.611795		-0.523914	-0.0346058	-0.738082	-0.638963	-0.486488	-0.606038	-0.540874	-0.637193	-0.738082	-0.641296		-0.0849591	-0.711118	-0.561084		-0.509754	-0.834557			-0.660203	-0.759322	-0.635981	-0.0976876				-0.0495595		-0.68304	-0.292047	-0.710153		-0.877186		-0.154566	-0.0495595	-0.421849		-0.696315	-0.637193		-0.534522	-0.653123
3.b.2								-0.504839													-0.629825				-0.660203						-0.215686		-0.257143								-0.0877193	-0.257143					-0.0807018
3.b.3	-0.783333																-0.485965	-0.0649123			-0.683824				-0.759322				-0.238358	-0.498246		-0.806061		-0.491228				-0.697059		-0.556629							-0.608772
3.c.1								-0.568223													-0.477301				-0.635981						-0.278357		-0.343284					-0.76436			-0.0444215	-0.343284					-0.0193152
4.1.1								-0.639996									-0.894818								-0.0976876		-0.238358			-0.504068	-0.765707		-0.367305	-0.527513				-0.288543		-0.850908	-0.0580881	-0.367305
4.1.2	-0.483333			-0.791667	-0.811275							-0.618163						-0.373684	-0.82644	-0.803509		-0.716883		-0.635065			-0.498246		-0.504068			-0.721212				-0.606494			-0.812624				-0.59096	-0.880059				-0.669601
4.3.1		-0.272059	-0.27451	-0.473039	-0.473039		-0.220588		-0.0294118	-0.294118	-0.00294118	-0.0197802	-0.45769	-0.262255	-0.0294118	-0.27362		-0.438725	-0.131938	-0.159314	-0.567857	-0.264706	-0.238849			-0.215686		-0.278357	-0.765707			-0.624242			-0.402941		-0.311765	-0.0417582	-0.249259		-0.455882		-0.397018	-0.239824	-0.437363	-0.262255	-0.375	-0.478287	-0.313725
4.4.1								-0.866667																			-0.806061			-0.721212	-0.624242		-0.575758	-0.721212						-0.457326		-0.575758
4.5.1	-0.583333	-0.180451	-0.24812	-0.352941	-0.362745		-0.16391		-0.0947368	-0.162406	-0.257353	-0.107843	-0.199877	-0.301754	-0.0947368	-0.28007		-0.452632	-0.151543	-0.173684	-0.318885	-0.393985	-0.163215	-0.195489	-0.0495595	-0.257143		-0.343284	-0.367305			-0.575758			-0.312693	-0.0827068	-0.25903	-0.0171569	-0.170084				-0.208137	-0.166299	-0.320588	-0.301754	-0.542105	-0.478287	-0.172932
4.6.1	-0.483333			-0.772059	-0.786765						-0.852941	-0.576883	-0.843654					-0.377193	-0.82644	-0.814035		-0.787013		-0.577922			-0.491228		-0.527513			-0.721212				-0.522078			-0.831522				-0.589101	-0.878587				-0.696932
4.a.L								-0.403729													-0.379412				-0.68304						-0.402941		-0.312693					-0.670588		-0.847108		-0.312693					-0.219814
4.b.L								-0.379069									-0.514035	-0.0140351			-0.536842				-0.292047					-0.606494			-0.0827068	-0.522078				-0.302374		-0.295711		-0.0827068
4.c.1								-0.458594													-0.461765				-0.710153						-0.311765		-0.25903					-0.732353		-0.845042		-0.25903					-0.265222
5.3.2		-0.727554	-0.805986	-0.674725	-0.630769		-0.673891		-0.652941	-0.713106	-0.643956	-0.45098	-0.721673	-0.732353	-0.652941	-0.793231		-0.35	-0.752052	-0.870588		-0.626419	-0.76253	-0.137255			-0.697059	-0.76436	-0.288543		-0.0417582		-0.0171569		-0.670588	-0.302374	-0.732353		-0.793725			-0.0171569	-0.437738	-0.762325	-0.740659	-0.732353		-0.53621	-0.718137
5.5.1								-0.361005													-0.527408				-0.877186					-0.812624	-0.249259		-0.170084	-0.831522				-0.793725		-0.860638		-0.170084					-0.132288
5.5.2L	-0.714311	-0.814146		-0.868712	-0.84908		-0.75696		-0.611063	-0.814899	-0.66135	-0.519927	-0.806016	-0.833187	-0.611063			-0.509219	-0.770728	-0.725198			-0.842781	-0.331076			-0.556629		-0.850908			-0.457326			-0.847108	-0.295711	-0.845042		-0.860638				-0.606359	-0.851252	-0.83358	-0.833187		-0.821128	-0.828443
5.a.1		-0.00722394								-0.0175439	-0.291667			-0.0237358		-0.0278926	-0.00722394	-0.153767	-0.176351	-0.114551		-0.157895			-0.154566	-0.0877193		-0.0444215	-0.0580881		-0.455882												-0.00994609			-0.0237358	-0.254902
5.b.L	-0.583333	-0.180451	-0.24812	-0.352941	-0.362745		-0.16391		-0.0947368	-0.162406	-0.257353	-0.107843	-0.199877	-0.301754	-0.0947368	-0.28007		-0.452632	-0.151543	-0.173684	-0.318885	-0.393985	-0.163215	-0.195489	-0.0495595	-0.257143		-0.343284	-0.367305			-0.575758			-0.312693	-0.0827068	-0.25903	-0.0171569	-0.170084				-0.208137	-0.166299	-0.320588	-0.301754	-0.542105	-0.478287	-0.172932
6.1.1	-0.019803							-0.0698728				-0.00302933					-0.496183				-0.00509277			-0.0706178	-0.421849					-0.59096	-0.397018		-0.208137	-0.589101				-0.437738		-0.606359	-0.00994609	-0.208137
6.2.1								-0.197341													-0.653466									-0.880059	-0.239824		-0.166299	-0.878587				-0.762325		-0.851252		-0.166299					-0.275202
6.3.1								-0.415624													-0.52967				-0.696315						-0.437363		-0.320588					-0.740659		-0.83358		-0.320588					-0.0676471
6.4.1								-0.531224													-0.495098				-0.637193						-0.262255		-0.301754					-0.732353		-0.833187	-0.0237358	-0.301754					-0.0754386
6.4.2		-0.0824561	-0.0947368					-0.374671	-0.242105	-0.0631579	-0.159314	-0.223529		-0.0754386	-0.242105	-0.136962			-0.120706	-0.0947368			-0.207728	-0.0561404		-0.0807018	-0.608772	-0.0193152			-0.375		-0.542105		-0.219814		-0.265222		-0.132288		-0.254902	-0.542105		-0.275202	-0.0676471	-0.0754386			-0.115789
6.6.1								-0.520432									-0.860916								-0.534522					-0.669601	-0.478287		-0.478287	-0.696932				-0.53621		-0.821128		-0.478287
7.1.2								-0.543538													-0.517028				-0.653123						-0.313725		-0.172932					-0.718137		-0.828443		-0.172932					-0.115789
7.2.1								-0.327178									-0.422807	-0.0280702			-0.508772				-0.534534					-0.48961	-0.112745	-0.127273		-0.446753				-0.484004		-0.424379
7.3.1								-0.534164													-0.535604				-0.691383						-0.382353		-0.136842					-0.748194		-0.843723		-0.136842					-0.126935
8.1.1								-0.505719									-0.587719								-0.384086					-0.500752	-0.272059		-0.493233	-0.475188				-0.313725		-0.635064	-0.159959	-0.493233
8.2.1	-0.833333	-0.621053	-0.663158	-0.661765	-0.644608		-0.518797		-0.514035	-0.615038	-0.492647	-0.57598	-0.676885	-0.687719	-0.514035	-0.658473		-0.433333	-0.634367	-0.398246	-0.0319917	-0.663158	-0.693664	-0.190977		-0.640602	-0.0649123	-0.679544	-0.722888			-0.454545			-0.686275	-0.338346	-0.636739		-0.585845				-0.5222	-0.601913	-0.732353	-0.687719	-0.131579	-0.806255	-0.618045
8.4.2								-0.559369													-0.624561				-0.637193						-0.259804		-0.165414					-0.721362		-0.810384	-0.0340557	-0.165414					-0.0578947
8.8.1	-0.866667																-0.329825	-0.359649							-0.759322				-0.289155	-0.492208		-0.890909		-0.427273				-0.678019		-0.366441							-0.680702	-0.0683267
8.9.1		-0.236364	-0.151948	-0.00735294			-0.327273	-0.170625	-0.112281	-0.297403		-0.337461	-0.263642	-0.0912281	-0.112281	-0.0772608		-0.0508772	-0.167403	-0.184211		-0.0818182	-0.131685	-0.119481		-0.354545	-0.370175	-0.0298508	-0.183653		-0.357843		-0.285714			-0.0896104			-0.302372			-0.285714	-0.146811	-0.272259	-0.217647	-0.0912281			-0.147368
9.1.2	-0.366667							-0.0615657									-0.507018	-0.25614			-0.810526				-0.665513				-0.128948	-0.625974		-0.333333		-0.567532				-0.618163		-0.44921	-0.0485036						-0.52807	-0.0683267
9.2.1	-0.7	-0.706494	-0.728571	-0.595588	-0.681373		-0.680519		-0.492982	-0.724675	-0.605392	-0.323013	-0.584917	-0.691228	-0.492982	-0.693591		-0.292982	-0.604411	-0.640351		-0.514286	-0.593509	-0.497403		-0.645455	-0.34386	-0.703249	-0.695535			-0.878788			-0.708978	-0.14026	-0.669763		-0.52915		-0.0567595		-0.473883	-0.609272	-0.864706	-0.691228	-0.022807	-0.505617	-0.696241
9.2.2								-0.262974													-0.64386									-0.749351	-0.264706	-0.0424242	-0.0330827	-0.719481				-0.76677				-0.0330827					-0.247368
9.3.1								-0.676521									-0.861765				-0.657143				-0.480013					-0.769608	-0.301099			-0.767157				-0.664286		-0.673207
9.4.1								-0.439961													-0.601651				-0.708068						-0.358824		-0.140351					-0.696594		-0.826164		-0.140351					-0.232198
9.5.1								-0.540019													-0.624561				-0.637193						-0.264706		-0.166917					-0.706914		-0.820166	-0.0567595	-0.166917					-0.0719298
9.5.2								-0.531224													-0.633333				-0.637193						-0.262255		-0.162406					-0.711042		-0.814899	-0.0237358	-0.162406					-0.0754386
9.c.1								-0.714286									-0.857143				-0.0857143						-0.892857			-0.892857			-0.107143	-0.857143								-0.107143
10.2.L		-0.00722394								-0.0175439	-0.291667			-0.0237358		-0.0278926	-0.00722394	-0.153767	-0.176351	-0.114551		-0.157895			-0.154566	-0.0877193		-0.0444215	-0.0580881		-0.455882												-0.00994609			-0.0237358	-0.254902
10.3.L								-0.361005													-0.527408				-0.877186					-0.812624	-0.249259		-0.170084	-0.831522				-0.793725		-0.860638		-0.170084					-0.132288
10.4.1	-0.642857	-0.564499	-0.566563	-0.567647	-0.638235		-0.55418		-0.327141	-0.599587	-0.341176	-0.282143	-0.434143	-0.562436	-0.327141	-0.569215		-0.294118	-0.482372	-0.488132	-0.0352941	-0.525284	-0.55677	-0.186791		-0.54386	-0.380805	-0.57748	-0.829076			-0.430303			-0.627451		-0.566176		-0.524142		-0.144608		-0.440499	-0.541555	-0.794118	-0.562436	-0.114551	-0.58766	-0.578947
11.1.L								-0.618089													-0.465428				-0.635071						-0.202941		-0.240351					-0.79902		-0.815628	-0.0294118	-0.240351					-0.0712074
11.2.1								-0.466141													-0.414216				-0.716842						-0.333333		-0.314035					-0.714706		-0.830553		-0.314035					-0.142105
11.5.1								-0.651935													-0.146429				-0.528257					-0.791667	-0.473039		-0.352941	-0.772059				-0.674725		-0.868712		-0.352941
11.5.2								-0.488644													-0.135714				-0.611795					-0.811275	-0.473039		-0.362745	-0.786765				-0.630769		-0.84908		-0.362745
11.5.3L								-0.570802													-0.0982456				-0.509754					-0.716883	-0.264706		-0.393985	-0.787013				-0.626419			-0.157895	-0.393985
11.6.1	-0.366667																-0.215789	-0.207018							-0.654893					-0.319481		-0.515152		-0.276623				-0.731682		-0.325809	-0.118679						-0.298246
11.7.1	-0.0666667							-0.0782764									-0.752632				-0.607843									-0.73985	-0.127451	-0.672727		-0.724812				-0.713235		-0.68924							-0.380702
12.2.2								-0.559369													-0.624561				-0.637193						-0.259804		-0.165414					-0.721362		-0.810384	-0.0340557	-0.165414					-0.0578947
12.4.2	-0.7	-0.666234	-0.728571	-0.796569	-0.789216		-0.584416		-0.607018	-0.688312	-0.823529	-0.252838	-0.841202	-0.74386	-0.607018	-0.717296		-0.698246	-0.639654	-0.733333		-0.696104	-0.671407	-0.301299		-0.624675	-0.285965	-0.755927	-0.57831			-0.733333			-0.70485	-0.214286	-0.698658		-0.566947				-0.682019	-0.566593	-0.705882	-0.74386	-0.163158	-0.669601	-0.691729
12.5.1	-0.366667																-0.215789	-0.207018							-0.654893					-0.319481		-0.515152		-0.276623				-0.731682		-0.325809	-0.118679						-0.298246
12.a.1								-0.462735													-0.562436				-0.735181					-0.827068	-0.344118		-0.0684211	-0.78797				-0.640867		-0.749781		-0.0684211					-0.141383
12.b.L		-0.236364	-0.151948	-0.00735294			-0.327273	-0.170625	-0.112281	-0.297403		-0.337461	-0.263642	-0.0912281	-0.112281	-0.0772608		-0.0508772	-0.167403	-0.184211		-0.0818182	-0.131685	-0.119481		-0.354545	-0.370175	-0.0298508	-0.183653		-0.357843		-0.285714			-0.0896104			-0.302372			-0.285714	-0.146811	-0.272259	-0.217647	-0.0912281			-0.147368
13.1.1								-0.651935													-0.146429				-0.528257					-0.791667	-0.473039		-0.352941	-0.772059				-0.674725		-0.868712		-0.352941
13.1.3
13.2.2		-0.742857	-0.684211	-0.429412	-0.479412		-0.630075	-0.0248448	-0.653251	-0.742857	-0.664706	-0.630547	-0.584253	-0.653251	-0.653251	-0.667011			-0.723039	-0.626419		-0.303759	-0.772098	-0.332331		-0.735338		-0.652893			-0.132353		-0.175439		-0.626419	-0.345865	-0.653251		-0.680336			-0.175439	-0.222955	-0.816777	-0.721429	-0.653251		-0.259641	-0.710526
14.1.L
14.5.1
14.a.1
15.1.1								-0.564741													-0.2164				-0.511058					-0.86616	-0.34621		-0.465418					-0.775731		-0.843734	-0.0393133	-0.465418
15.1.2								-0.388289													-0.427405				-0.716177					-0.831031	-0.438357		-0.162713					-0.725005				-0.162713					-0.155924
15.2.1	-0.333333							-0.191529									-0.637255				-0.264286				-0.407864				-0.322125	-0.740196	-0.230392		-0.284314	-0.732843		-0.0612745		-0.661538		-0.640491	-0.0980392	-0.284314
15.3.1								-0.570112													-0.0683763				-0.483201						-0.400163		-0.621033					-0.631586		-0.822773	-0.120829	-0.621033
15.a.1	-0.583333	-0.769608	-0.781863	-0.767857	-0.814286		-0.578431		-0.60049	-0.791667	-0.642857	-0.555882	-0.852547	-0.781863	-0.60049	-0.771306		-0.458333	-0.670374	-0.627451		-0.720588	-0.802537	-0.0490196		-0.718137	-0.465686	-0.761964	-0.707137			-0.404762			-0.818627	-0.0563725	-0.781863		-0.718132		-0.0794118		-0.557658	-0.778514	-0.789286	-0.781863		-0.787426	-0.776961
15.b.1	-0.904762	-0.651266	-0.660066	-0.618262	-0.624863		-0.750275		-0.237624	-0.679868	-0.112792	-0.805281	-0.593664	-0.660066	-0.237624	-0.618943		-0.532454	-0.356681		-0.0245184	-0.644665	-0.585111	-0.19802		-0.649065		-0.655286	-0.906687			-0.892857			-0.633664	-0.466447	-0.660066		-0.679803		-0.0308031		-0.0700802	-0.671806	-0.776224	-0.660066	-0.39384	-0.795945	-0.649065
16.6.1								-0.62885									-0.536842								-0.118589		-0.0719298			-0.350114	-0.747549		-0.217375	-0.390387				-0.0774393		-0.463681		-0.217375
16.7.1								-0.361005													-0.527408				-0.877186					-0.812624	-0.249259		-0.170084	-0.831522				-0.793725		-0.860638		-0.170084					-0.132288
16.9.L								-0.506598													-0.132353				-0.529224					-0.835088	-0.526961		-0.366667	-0.836842				-0.641176		-0.835821		-0.366667
16.b.L								-0.361005													-0.527408				-0.877186					-0.812624	-0.249259		-0.170084	-0.831522				-0.793725		-0.860638		-0.170084					-0.132288
17.1.1	-0.683333																-0.316806	-0.327337			-0.690654				-0.805695				-0.152393	-0.392335		-0.915152		-0.350114				-0.741353		-0.390666	-0.0516262						-0.501975
17.1.2	-0.216667							-0.0621121									-0.182663				-0.129412			-0.403509	-0.611004				-0.184826	-0.0278638	-0.264706	-0.733333		-0.0361197		-0.143447		-0.557143		-0.279959							-0.182663
17.3.1	-0.883333	-0.585714	-0.577922	-0.75	-0.730392		-0.571429		-0.384211	-0.637662	-0.605392	-0.405573	-0.725935	-0.633333	-0.384211	-0.600527		-0.726316	-0.511018	-0.452632		-0.583117	-0.545287	-0.354545		-0.518182		-0.677788	-0.738518			-0.866667			-0.616099	-0.297403	-0.568627		-0.415761				-0.550076	-0.406181	-0.647059	-0.633333	-0.398246	-0.778924	-0.613534
17.3.2	-0.916667	-0.241558	-0.301299	-0.561275	-0.453431		-0.277922		-0.0438596	-0.262338	-0.303922		-0.486818	-0.373684	-0.0438596	-0.325724		-0.691228	-0.145376	-0.194737	-0.401754	-0.494805	-0.187326	-0.246753	-0.240717	-0.206494		-0.389816	-0.683813			-0.890909			-0.314757	-0.0688312	-0.263158	-0.382869			-0.00722394		-0.356806		-0.35	-0.373684	-0.591228	-0.587609	-0.296241
17.8.1								-0.887542																			-0.802435			-0.717329	-0.638301		-0.595747	-0.717329						-0.480125		-0.595747
17.14.L								-0.293757									-0.836842				-0.701754									-0.784416	-0.242647	-0.0545455	-0.0616541	-0.728571				-0.750258			-0.00309598	-0.0616541					-0.249123
17.15.L								-0.546176									-0.666667				-0.621053				-0.304437					-0.737662			-0.221053	-0.701299				-0.54386		-0.496614	-0.0402477	-0.221053
Averaged R				-0.45671
Number of indicator pairs (N)				1589
Trade-off (Bonferroni p<0.05 and ABS(R)>0.6)
	1.2.1	1.3.1	1.4.1	1.5.1	1.5.2	1.5.4	2.1.2	2.2.1	2.2.2	2.3.1	2.4.1	2.a.L	3.1.1	3.1.2	3.2.1	3.2.2	3.3.1	3.3.2	3.3.3	3.3.4	3.4.L	3.6.1	3.8.1	3.8.2	3.9.1	3.b.2	3.b.3	3.c.1	4.1.1	4.1.2	4.3.1	4.4.1	4.5.1	4.6.1	4.a.L	4.b.L	4.c.1	5.3.2	5.5.1	5.5.2L	5.a.1	5.b.L	6.1.1	6.2.1	6.3.1	6.4.1	6.4.2	6.6.1	7.1.2
1.2.1																	-0.983333														-0.983333
1.3.1																	-0.994737													-0.906494				-0.88961
1.4.1																	-0.996491													-0.92987				-0.927273						-0.855531
1.5.1																	-0.921569
1.5.2																	-0.921569
1.5.4
2.1.2																	-0.924561													-0.866234				-0.838961
2.2.1
2.2.2																														-0.857895				-0.847368
2.3.1																	-0.992982													-0.88961				-0.861039
2.4.1																														-0.882353
2.a.L
3.1.1																	-0.958921													-0.873084
3.1.2																	-0.992982													-0.922807				-0.922807
3.2.1																														-0.857895				-0.847368
3.2.2																	-0.985953													-0.887621				-0.889377						-0.854569
3.3.1	-0.983333	-0.994737	-0.996491	-0.921569	-0.921569		-0.924561			-0.992982			-0.958921	-0.992982		-0.985953			-0.85992			-0.849123	-0.945905			-0.931579		-0.972784				-0.987879			-0.97936		-0.997936		-0.944911					-0.996321	-0.967647	-0.992982			-0.991228
3.3.2
3.3.3																	-0.85992
3.3.4
3.4.L
3.6.1																	-0.849123																							-0.855531
3.8.1																	-0.945905													-0.860588				-0.851315
3.8.2
3.9.1																																												-0.890306
3.b.2																	-0.931579													-0.897403				-0.885714				-0.859649		-0.879609
3.b.3
3.c.1																	-0.972784													-0.923618				-0.920106						-0.865554
4.1.1
4.1.2		-0.906494	-0.92987				-0.866234		-0.857895	-0.88961	-0.882353		-0.873084	-0.922807	-0.857895	-0.887621							-0.860588			-0.897403		-0.923618							-0.882353		-0.909185								-0.929412	-0.922807			-0.899248
4.3.1	-0.983333
4.4.1																	-0.987879
4.5.1
4.6.1		-0.88961	-0.927273				-0.838961		-0.847368	-0.861039				-0.922807	-0.847368	-0.889377							-0.851315			-0.885714		-0.920106							-0.882353		-0.909185								-0.920588	-0.922807			-0.899248
4.a.L																	-0.97936													-0.882353				-0.882353
4.b.L
4.c.1																	-0.997936													-0.909185				-0.909185
5.3.2																										-0.859649
5.5.1																	-0.944911
5.5.2L			-0.855531													-0.854569						-0.855531				-0.879609		-0.865554
5.a.1
5.b.L
6.1.1
6.2.1																	-0.996321								-0.890306
6.3.1																	-0.967647													-0.929412				-0.920588
6.4.1																	-0.992982													-0.922807				-0.922807
6.4.2
6.6.1
7.1.2																	-0.991228													-0.899248				-0.899248
7.2.1
7.3.1																	-0.940144													-0.863158				-0.840602
8.1.1
8.2.1
8.4.2																	-0.987719													-0.898701				-0.871429
8.8.1																					-0.875439
8.9.1
9.1.2
9.2.1
9.2.2																	-0.854386								-0.8903															-0.832205
9.3.1
9.4.1																	-0.993808													-0.875188				-0.842105
9.5.1																	-0.989474													-0.894805				-0.868831
9.5.2																	-0.992982													-0.896104				-0.867532
9.c.1
10.2.L
10.3.L																	-0.944911
10.4.1
11.1.L																	-0.97936													-0.929323				-0.945865
11.2.1																	-0.959649													-0.852632				-0.854386
11.5.1																	-0.921569
11.5.2																	-0.921569
11.5.3L																	-0.849123																							-0.855531
11.6.1																					-0.859649
11.7.1																									-0.89384
12.2.2																	-0.987719													-0.898701				-0.871429
12.4.2
12.5.1																					-0.859649
12.a.1																	-0.896801
12.b.L
13.1.1																	-0.921569
13.1.3
13.2.2																											-0.861713
14.1.L
14.5.1
14.a.1
15.1.1																	-0.966345																	-0.877574
15.1.2																	-0.946451																	-0.848498						-0.855683
15.2.1
15.3.1																	-0.943242													-0.943242				-0.943242
15.a.1
15.b.1
16.6.1
16.7.1																	-0.944911
16.9.L																	-0.850877
16.b.L																	-0.944911
17.1.1
17.1.2
17.3.1
17.3.2
17.8.1																	-0.984807
17.14.L																									-0.860211															-0.841987
17.15.L
Averaged R				-0.908828
Number of indicator pairs (N)				126
The synergy and trade-off at the indicator level
	1.2.1	1.3.1	1.4.1	1.5.1	1.5.2	1.5.4	2.1.2	2.2.1	2.2.2	2.3.1	2.4.1	2.a.L	3.1.1	3.1.2	3.2.1	3.2.2	3.3.1	3.3.2	3.3.3	3.3.4	3.4.L	3.6.1	3.8.1	3.8.2	3.9.1	3.b.2	3.b.3	3.c.1	4.1.1	4.1.2	4.3.1	4.4.1	4.5.1	4.6.1	4.a.L	4.b.L	4.c.1	5.3.2	5.5.1	5.5.2L	5.a.1	5.b.L	6.1.1	6.2.1	6.3.1	6.4.1	6.4.2	6.6.1	7.1.2
1.2.1	0	2	2	1	1	0	1	-1	0	2	1	2	1	2	0	1	-2	1	1	-1	1	2	1	1	1	1	-1	2	1	-1	-2	2	-1	-1	2	1	2	1	1	-1	1	-1	-1	1	1	2	1	1	2
1.3.1	2	0	2	2	2	0	2	-1	1	2	1	2	2	2	1	2	-2	1	2	1	-1	1	2	1	-1	2	1	2	1	-2	-1	2	-1	-2	2	1	2	-1	2	-1	-1	-1	1	2	2	2	-1	1	2
1.4.1	2	2	0	2	2	0	2	-1	1	2	1	1	2	2	1	2	-2	1	2	1	-1	1	2	1	-1	2	1	2	1	-2	-1	2	-1	-2	2	1	2	-1	2	-2	1	-1	1	2	2	2	-1	1	2
1.5.1	1	2	2	0	2	0	1	-1	1	2	1	1	2	2	1	2	-2	2	1	1	-1	2	1	1	-1	1	1	2	1	-1	-1	1	-1	-1	2	1	2	-1	1	-1	1	-1	1	1	1	2	1	1	2
1.5.2	1	2	2	2	0	0	1	-1	1	2	1	1	1	2	1	2	-2	1	1	1	-1	2	2	1	-1	1	1	2	1	-1	-1	1	-1	-1	2	1	2	-1	1	-1	1	-1	1	2	1	2	1	1	2
1.5.4	0	0	0	0	0	0	0	0	0	0	0	0	0	0	0	0	0	0	0	0	0	0	0	0	0	0	0	0	0	0	0	0	0	0	0	0	0	0	0	0	0	0	0	0	0	0	0	0	0
2.1.2	1	2	2	1	1	0	0	-1	1	2	1	1	2	2	1	2	-2	1	1	1	-1	1	1	1	-1	2	1	2	1	-2	-1	1	-1	-2	2	1	2	-1	1	-1	1	-1	1	1	2	2	1	1	2
2.2.1	-1	-1	-1	-1	-1	0	-1	0	-1	-1	-1	-1	-1	-1	-1	-1	1	-1	-1	-1	-1	-1	-1	-1	-1	-1	1	-1	-1	1	1	-1	1	1	-1	-1	-1	1	-1	1	1	1	-1	-1	-1	-1	-1	-1	-1
2.2.2	0	1	1	1	1	0	1	-1	0	1	1	1	1	1	2	1	-1	1	2	1	-1	1	2	1	-1	1	1	1	1	-2	-1	1	-1	-2	1	1	1	-1	1	-1	1	-1	1	1	1	1	-1	1	1
2.3.1	2	2	2	2	2	0	2	-1	1	0	1	1	2	2	1	2	-2	1	2	1	-1	1	2	1	-1	2	1	2	1	-2	-1	1	-1	-2	2	1	2	-1	2	-1	-1	-1	1	2	2	2	-1	1	2
2.4.1	1	1	1	1	1	0	1	-1	1	1	0	1	1	1	1	1	-1	1	1	1	-1	1	1	1	-1	1	1	1	1	-2	-1	1	-1	-1	1	1	1	-1	1	-1	-1	-1	1	1	1	1	-1	1	1
2.a.L	2	2	1	1	1	0	1	-1	1	1	1	0	1	1	1	1	-1	1	1	1	-1	1	1	1	-1	1	1	1	1	-1	-1	2	-1	-1	1	1	1	-1	1	-1	1	-1	-1	1	1	1	-1	1	1
3.1.1	1	2	2	2	1	0	2	-1	1	2	1	1	0	2	1	2	-2	1	1	1	-1	2	2	1	-1	2	1	2	1	-2	-1	1	-1	-1	2	1	2	-1	1	-1	1	-1	1	2	2	2	1	1	2
3.1.2	2	2	2	2	2	0	2	-1	1	2	1	1	2	0	1	2	-2	1	2	1	-1	2	2	1	-1	2	1	2	1	-2	-1	1	-1	-2	2	1	2	-1	2	-1	-1	-1	1	2	2	2	-1	1	2
3.2.1	0	1	1	1	1	0	1	-1	2	1	1	1	1	1	0	1	-1	1	2	1	-1	1	2	1	-1	1	1	1	1	-2	-1	1	-1	-2	1	1	1	-1	1	-1	1	-1	1	1	1	1	-1	1	1
3.2.2	1	2	2	2	2	0	2	-1	1	2	1	1	2	2	1	0	-2	1	2	1	-1	2	2	1	-1	2	1	2	1	-2	-1	1	-1	-2	2	1	2	-1	2	-2	-1	-1	1	2	2	2	-1	1	2
3.3.1	-2	-2	-2	-2	-2	0	-2	1	-1	-2	-1	-1	-2	-2	-1	-2	0	-1	-2	-1	1	-2	-2	-1	1	-2	-1	-2	-1	2	1	-2	1	2	-2	-1	-2	1	-2	1	-1	1	-1	-2	-2	-2	1	-1	-2
3.3.2	1	1	1	2	1	0	1	-1	1	1	1	1	1	1	1	1	-1	0	1	1	1	1	1	0	-1	1	-1	1	1	-1	-1	1	-1	-1	1	-1	1	-1	1	-1	-1	-1	1	1	1	1	1	1	1
3.3.3	1	2	2	1	1	0	1	-1	2	2	1	1	1	2	2	2	-2	1	0	1	-1	1	2	1	-1	1	1	2	1	-1	-1	1	-1	-1	1	1	2	-1	1	-1	-1	-1	1	1	1	2	-1	1	2
3.3.4	-1	1	1	1	1	0	1	-1	1	1	1	1	1	1	1	1	-1	1	1	0	-1	1	1	1	-1	1	1	1	1	-1	-1	1	-1	-1	1	1	1	-1	1	-1	-1	-1	1	1	1	1	-1	1	1
3.4.L	1	-1	-1	-1	-1	0	-1	-1	-1	-1	-1	-1	-1	-1	-1	-1	1	1	-1	-1	0	-1	-1	-1	1	-1	-1	-1	1	1	-1	1	-1	1	-1	-1	-1	1	-1	1	1	-1	-1	-1	-1	-1	1	1	-1
3.6.1	2	1	1	2	2	0	1	-1	1	1	1	1	2	2	1	2	-2	1	1	1	-1	0	1	1	-1	1	1	2	1	-1	-1	1	-1	-1	1	1	1	-1	1	-2	-1	-1	1	1	1	2	1	1	2
3.8.1	1	2	2	1	2	0	1	-1	2	2	1	1	2	2	2	2	-2	1	2	1	-1	1	0	1	-1	2	1	2	1	-2	-1	1	-1	-2	2	1	2	-1	2	-1	1	-1	1	2	2	2	-1	1	2
3.8.2	1	1	1	1	1	0	1	-1	1	1	1	1	1	1	1	1	-1	0	1	1	-1	1	1	0	1	1	1	1	1	-1	1	1	-1	-1	1	1	1	-1	1	-1	1	-1	-1	1	1	1	-1	1	1
3.9.1	1	-1	-1	-1	-1	0	-1	-1	-1	-1	-1	-1	-1	-1	-1	-1	1	-1	-1	-1	1	-1	-1	1	0	-1	-1	-1	-1	1	1	1	-1	1	-1	-1	-1	1	-1	1	-1	-1	-1	-2	-1	-1	1	-1	-1
3.b.2	1	2	2	1	1	0	2	-1	1	2	1	1	2	2	1	2	-2	1	1	1	-1	1	2	1	-1	0	1	2	1	-2	-1	1	-1	-2	2	1	2	-2	2	-2	-1	-1	1	2	2	2	-1	1	2
3.b.3	-1	1	1	1	1	0	1	1	1	1	1	1	1	1	1	1	-1	-1	1	1	-1	1	1	1	-1	1	0	1	-1	-1	1	-1	1	-1	1	1	1	-1	1	-1	1	1	1	1	1	1	-1	1	1
3.c.1	2	2	2	2	2	0	2	-1	1	2	1	1	2	2	1	2	-2	1	2	1	-1	2	2	1	-1	2	1	0	1	-2	-1	1	-1	-2	2	1	2	-1	2	-2	-1	-1	1	2	2	2	-1	1	2
4.1.1	1	1	1	1	1	0	1	-1	1	1	1	1	1	1	1	1	-1	1	1	1	1	1	1	1	-1	1	-1	1	0	-1	-1	1	-1	-1	1	1	1	-1	1	-1	-1	-1	1	1	1	1	1	1	1
4.1.2	-1	-2	-2	-1	-1	0	-2	1	-2	-2	-2	-1	-2	-2	-2	-2	2	-1	-1	-1	1	-1	-2	-1	1	-2	-1	-2	-1	0	1	-1	1	2	-2	-1	-2	1	-1	1	1	1	-1	-1	-2	-2	1	-1	-2
4.3.1	-2	-1	-1	-1	-1	0	-1	1	-1	-1	-1	-1	-1	-1	-1	-1	1	-1	-1	-1	-1	-1	-1	1	1	-1	1	-1	-1	1	0	-1	1	1	-1	1	-1	-1	-1	1	-1	1	-1	-1	-1	-1	-1	-1	-1
4.4.1	2	2	2	1	1	0	1	-1	1	1	1	2	1	1	1	1	-2	1	1	1	1	1	1	1	1	1	-1	1	1	-1	-1	0	-1	-1	2	1	2	1	1	-1	1	-1	1	1	1	1	1	1	1
4.5.1	-1	-1	-1	-1	-1	0	-1	1	-1	-1	-1	-1	-1	-1	-1	-1	1	-1	-1	-1	-1	-1	-1	-1	-1	-1	1	-1	-1	1	1	-1	0	1	-1	-1	-1	-1	-1	1	1	2	-1	-1	-1	-1	-1	-1	-1
4.6.1	-1	-2	-2	-1	-1	0	-2	1	-2	-2	-1	-1	-1	-2	-2	-2	2	-1	-1	-1	1	-1	-2	-1	1	-2	-1	-2	-1	2	1	-1	1	0	-2	-1	-2	1	-1	1	1	1	-1	-1	-2	-2	1	-1	-2
4.a.L	2	2	2	2	2	0	2	-1	1	2	1	1	2	2	1	2	-2	1	1	1	-1	1	2	1	-1	2	1	2	1	-2	-1	2	-1	-2	0	1	2	-1	1	-1	1	-1	1	2	2	2	-1	1	2
4.b.L	1	1	1	1	1	0	1	-1	1	1	1	1	1	1	1	1	-1	-1	1	1	-1	1	1	1	-1	1	1	1	1	-1	1	1	-1	-1	1	0	1	-1	1	-1	1	-1	1	1	1	1	1	1	1
4.c.1	2	2	2	2	2	0	2	-1	1	2	1	1	2	2	1	2	-2	1	2	1	-1	1	2	1	-1	2	1	2	1	-2	-1	2	-1	-2	2	1	0	-1	2	-1	1	-1	1	2	2	2	-1	1	2
5.3.2	1	-1	-1	-1	-1	0	-1	1	-1	-1	-1	-1	-1	-1	-1	-1	1	-1	-1	-1	1	-1	-1	-1	1	-2	-1	-1	-1	1	-1	1	-1	1	-1	-1	-1	0	-1	1	1	-1	-1	-1	-1	-1	1	-1	-1
5.5.1	1	2	2	1	1	0	1	-1	1	2	1	1	1	2	1	2	-2	1	1	1	-1	1	2	1	-1	2	1	2	1	-1	-1	1	-1	-1	1	1	2	-1	0	-1	1	-1	1	2	2	2	-1	1	2
5.5.2L	-1	-1	-2	-1	-1	0	-1	1	-1	-1	-1	-1	-1	-1	-1	-2	1	-1	-1	-1	1	-2	-1	-1	1	-2	-1	-2	-1	1	1	-1	1	1	-1	-1	-1	1	-1	0	1	1	-1	-1	-1	-1	1	-1	-1
5.a.1	1	-1	1	1	1	0	1	1	1	-1	-1	1	1	-1	1	-1	-1	-1	-1	-1	1	-1	1	1	-1	-1	1	-1	-1	1	-1	1	1	1	1	1	1	1	1	1	0	1	-1	1	0	-1	-1	1	1
5.b.L	-1	-1	-1	-1	-1	0	-1	1	-1	-1	-1	-1	-1	-1	-1	-1	1	-1	-1	-1	-1	-1	-1	-1	-1	-1	1	-1	-1	1	1	-1	2	1	-1	-1	-1	-1	-1	1	1	0	-1	-1	-1	-1	-1	-1	-1
6.1.1	-1	1	1	1	1	0	1	-1	1	1	1	-1	1	1	1	1	-1	1	1	1	-1	1	1	-1	-1	1	1	1	1	-1	-1	1	-1	-1	1	1	1	-1	1	-1	-1	-1	0	1	1	1	1	1	1
6.2.1	1	2	2	1	2	0	1	-1	1	2	1	1	2	2	1	2	-2	1	1	1	-1	1	2	1	-2	2	1	2	1	-1	-1	1	-1	-1	2	1	2	-1	2	-1	1	-1	1	0	2	2	-1	1	2
6.3.1	1	2	2	1	1	0	2	-1	1	2	1	1	2	2	1	2	-2	1	1	1	-1	1	2	1	-1	2	1	2	1	-2	-1	1	-1	-2	2	1	2	-1	2	-1	0	-1	1	2	0	2	-1	1	2
6.4.1	2	2	2	2	2	0	2	-1	1	2	1	1	2	2	1	2	-2	1	2	1	-1	2	2	1	-1	2	1	2	1	-2	-1	1	-1	-2	2	1	2	-1	2	-1	-1	-1	1	2	2	0	-1	1	2
6.4.2	1	-1	-1	1	1	0	1	-1	-1	-1	-1	-1	1	-1	-1	-1	1	1	-1	-1	1	1	-1	-1	1	-1	-1	-1	1	1	-1	1	-1	1	-1	1	-1	1	-1	1	-1	-1	1	-1	-1	-1	0	1	-1
6.6.1	1	1	1	1	1	0	1	-1	1	1	1	1	1	1	1	1	-1	1	1	1	1	1	1	1	-1	1	1	1	1	-1	-1	1	-1	-1	1	1	1	-1	1	-1	1	-1	1	1	1	1	1	0	1
7.1.2	2	2	2	2	2	0	2	-1	1	2	1	1	2	2	1	2	-2	1	2	1	-1	2	2	1	-1	2	1	2	1	-2	-1	1	-1	-2	2	1	2	-1	2	-1	1	-1	1	2	2	2	-1	1	0
7.2.1	1	1	1	1	1	0	1	-1	1	1	1	1	1	1	1	1	-1	-1	1	1	-1	1	1	1	-1	1	1	1	1	-1	-1	-1	1	-1	1	1	1	-1	1	-1	1	1	1	1	1	1	1	1	1
7.3.1	2	2	2	2	2	0	2	-1	1	2	1	1	2	2	1	2	-2	1	1	1	-1	1	2	1	-1	2	1	2	1	-2	-1	2	-1	-2	2	1	2	-1	2	-1	1	-1	1	2	2	2	-1	1	2
8.1.1	1	1	1	1	1	0	1	-1	1	1	1	1	1	1	1	1	-1	1	1	1	1	1	1	1	-1	1	1	1	1	-1	-1	1	-1	-1	1	1	1	-1	1	-1	-1	-1	1	1	1	1	1	1	1
8.2.1	-1	-1	-1	-1	-1	0	-1	1	-1	-1	-1	-1	-1	-1	-1	-1	1	-1	-1	-1	-1	-1	-1	-1	1	-1	-1	-1	-1	1	1	-1	1	1	-1	-1	-1	1	-1	1	1	1	-1	-1	-1	-1	-1	-1	-1
8.4.2	2	2	2	2	2	0	2	-1	1	2	1	2	2	2	1	2	-2	1	2	1	-1	1	2	1	-1	2	1	2	1	-2	-1	1	-1	-2	2	1	2	-1	2	-1	-1	-1	1	2	2	2	-1	1	2
8.8.1	-1	1	1	1	1	0	1	1	1	1	1	1	1	1	1	1	-1	-1	1	1	-2	1	1	1	-1	1	1	1	-1	-1	1	-1	1	-1	1	1	1	-1	1	-1	1	1	1	1	1	1	-1	-1	1
8.9.1	1	-1	-1	-1	1	0	-1	-1	-1	-1	1	-1	-1	-1	-1	-1	1	-1	-1	-1	1	-1	-1	-1	1	-1	-1	-1	-1	1	-1	1	-1	1	1	-1	1	1	-1	1	1	-1	-1	-1	-1	-1	1	1	-1
9.1.2	-1	1	1	1	1	0	1	-1	1	1	1	1	1	1	1	1	-1	-1	1	1	-1	1	1	1	-1	1	1	1	-1	-1	1	-1	1	-1	1	1	1	-1	1	-1	-1	1	1	1	1	1	-1	-1	1
9.2.1	-1	-1	-1	-1	-1	0	-1	1	-1	-1	-1	-1	-1	-1	-1	-1	1	-1	-1	-1	1	-1	-1	-1	1	-1	-1	-1	-1	1	1	-1	1	1	-1	-1	-1	1	-1	1	-1	1	-1	-1	-1	-1	-1	-1	-1
9.2.2	1	2	1	1	1	0	1	-1	1	2	1	1	1	1	1	2	-2	1	1	1	-1	1	2	1	-2	2	1	1	1	-1	-1	-1	-1	-1	2	1	2	-1	2	-2	1	-1	1	2	1	1	-1	1	2
9.3.1	1	1	1	1	1	0	2	-1	1	2	1	1	1	1	1	1	-1	1	1	1	-1	1	1	1	-1	1	1	1	1	-1	-1	1	1	-1	1	1	1	-1	1	-1	1	1	1	1	1	1	1	1	2
9.4.1	2	2	2	2	2	0	2	-1	1	2	1	2	2	2	1	2	-2	1	1	1	-1	1	2	1	-1	2	1	2	1	-2	-1	2	-1	-2	2	1	2	-1	2	-1	1	-1	1	2	2	2	-1	1	2
9.5.1	2	2	2	2	2	0	2	-1	1	2	1	2	2	2	1	2	-2	1	2	1	-1	1	2	1	-1	2	1	2	1	-2	-1	1	-1	-2	2	1	2	-1	2	-1	-1	-1	1	2	2	2	-1	1	2
9.5.2	2	2	2	2	2	0	2	-1	1	2	1	2	2	2	1	2	-2	1	2	1	-1	1	2	1	-1	2	1	2	1	-2	-1	1	-1	-2	2	1	2	-1	2	-1	-1	-1	1	2	2	2	-1	1	2
9.c.1	2	1	1	1	1	0	2	-1	1	1	2	2	1	2	1	1	-1	1	1	1	-1	1	0	2	2	1	-1	2	0	-1	0	1	-1	-1	2	1	2	1	0	1	0	-1	1	1	1	2	1	0	1
10.2.L	1	-1	1	1	1	0	1	1	1	-1	-1	1	1	-1	1	-1	-1	-1	-1	-1	1	-1	1	1	-1	-1	1	-1	-1	1	-1	1	1	1	1	1	1	1	1	1	2	1	-1	1	0	-1	-1	1	1
10.3.L	1	2	2	1	1	0	1	-1	1	2	1	1	1	2	1	2	-2	1	1	1	-1	1	2	1	-1	2	1	2	1	-1	-1	1	-1	-1	1	1	2	-1	2	-1	1	-1	1	2	2	2	-1	1	2
10.4.1	-1	-1	-1	-1	-1	0	-1	1	-1	-1	-1	-1	-1	-1	-1	-1	1	-1	-1	-1	-1	-1	-1	-1	1	-1	-1	-1	-1	1	1	-1	1	1	-1	1	-1	1	-1	1	-1	1	-1	-1	-1	-1	-1	-1	-1
11.1.L	2	2	2	2	1	0	2	-1	1	2	1	1	2	2	1	2	-2	1	1	1	-1	2	2	1	-1	2	1	2	1	-2	-1	1	-1	-2	2	1	2	-1	2	-1	-1	-1	1	2	2	2	-1	1	2
11.2.1	1	2	2	2	2	0	2	-1	1	2	1	1	2	2	1	2	-2	1	1	1	-1	1	2	1	-1	2	1	2	1	-2	-1	1	-1	-2	2	1	2	-1	2	-1	1	-1	1	2	2	2	-1	1	2
11.5.1	1	2	2	2	2	0	1	-1	1	2	1	1	2	2	1	2	-2	2	1	1	-1	2	1	1	-1	1	1	2	1	-1	-1	1	-1	-1	2	1	2	-1	1	-1	1	-1	1	1	1	2	1	1	2
11.5.2	1	2	2	2	2	0	1	-1	1	2	1	1	1	2	1	2	-2	1	1	1	-1	2	2	1	-1	1	1	2	1	-1	-1	1	-1	-1	2	1	2	-1	1	-1	1	-1	1	2	1	2	1	1	2
11.5.3L	2	1	1	2	2	0	1	-1	1	1	1	1	2	2	1	2	-2	1	1	1	-1	2	1	1	-1	1	1	2	1	-1	-1	1	-1	-1	1	1	1	-1	1	-2	-1	-1	1	1	1	2	1	1	2
11.6.1	-1	1	1	1	0	0	1	1	1	1	1	1	1	1	1	1	-1	-1	1	1	-2	1	1	1	-1	1	1	1	1	-1	1	-1	1	-1	1	1	1	-1	1	-1	-1	1	1	1	1	1	-1	1	1
11.7.1	-1	1	1	1	1	0	1	-1	1	1	1	1	1	1	1	1	-1	1	1	1	-1	1	2	1	-2	1	1	1	1	-1	-1	-1	1	-1	1	1	1	-1	1	-1	1	1	1	1	1	1	-1	1	1
12.2.2	2	2	2	2	2	0	2	-1	1	2	1	2	2	2	1	2	-2	1	2	1	-1	1	2	1	-1	2	1	2	1	-2	-1	1	-1	-2	2	1	2	-1	2	-1	-1	-1	1	2	2	2	-1	1	2
12.4.2	-1	-1	-1	-1	-1	0	-1	1	-1	-1	-1	-1	-1	-1	-1	-1	1	-1	-1	-1	1	-1	-1	-1	1	-1	-1	-1	-1	1	1	-1	1	1	-1	-1	-1	1	-1	1	1	1	-1	-1	-1	-1	-1	-1	-1
12.5.1	-1	1	1	1	0	0	1	1	1	1	1	1	1	1	1	1	-1	-1	1	1	-2	1	1	1	-1	1	1	1	1	-1	1	-1	1	-1	1	1	1	-1	1	-1	-1	1	1	1	1	1	-1	1	1
12.a.1	1	2	2	1	1	0	2	-1	1	2	1	1	1	2	1	2	-2	1	2	1	-1	1	2	1	-1	1	1	2	1	-1	-1	1	-1	-1	2	1	2	-1	1	-1	1	-1	1	2	1	2	-1	1	2
12.b.L	1	-1	-1	-1	1	0	-1	-1	-1	-1	1	-1	-1	-1	-1	-1	1	-1	-1	-1	1	-1	-1	-1	1	-1	-1	-1	-1	1	-1	1	-1	1	1	-1	1	1	-1	1	1	-1	-1	-1	-1	-1	1	1	-1
13.1.1	1	2	2	2	2	0	1	-1	1	2	1	1	2	2	1	2	-2	2	1	1	-1	2	1	1	-1	1	1	2	1	-1	-1	1	-1	-1	2	1	2	-1	1	-1	1	-1	1	1	1	2	1	1	2
13.1.3	0	0	0	0	0	0	0	0	0	0	0	0	0	0	0	0	0	0	0	0	0	0	0	0	0	0	0	0	0	0	0	0	0	0	0	0	0	0	0	0	0	0	0	0	0	0	0	0	0
13.2.2	1	-1	-1	-1	-1	0	-1	-1	-1	-1	-1	-1	-1	-1	-1	-1	1	1	-1	-1	1	-1	-1	-1	2	-1	-2	-1	1	1	-1	1	-1	1	-1	-1	-1	1	-1	1	1	-1	-1	-1	-1	-1	1	-1	-1
14.1.L	0	0	0	0	0	0	0	0	0	0	0	0	0	0	0	0	0	0	0	0	0	0	0	0	0	0	0	0	0	0	0	0	0	0	0	0	0	0	0	0	0	0	0	0	0	0	0	0	0
14.5.1	0	0	0	0	0	0	0	0	0	0	0	0	0	0	0	0	0	0	0	0	0	0	0	0	0	0	0	0	0	0	0	0	0	0	0	0	0	0	0	0	0	0	0	0	0	0	0	0	0
14.a.1	0	0	0	0	0	0	0	0	0	0	0	0	0	0	0	0	0	0	0	0	0	0	0	0	0	0	0	0	0	0	0	0	0	0	0	0	0	0	0	0	0	0	0	0	0	0	0	0	0
15.1.1	1	2	2	2	2	0	1	-1	1	2	1	1	2	2	1	2	-2	2	1	1	-1	2	2	1	-1	2	1	2	1	-1	-1	1	-1	-2	2	1	2	-1	2	-1	-1	-1	1	2	2	2	1	2	2
15.1.2	1	2	2	2	2	0	2	-1	1	2	1	1	2	2	1	2	-2	1	1	1	-1	1	2	1	-1	2	1	2	2	-1	-1	1	-1	-2	2	1	2	-1	1	-2	1	-1	1	2	2	2	-1	1	2
15.2.1	-1	1	1	1	1	0	1	-1	1	1	1	1	1	1	1	1	-1	1	1	1	-1	1	1	1	-1	1	1	1	-1	-1	-1	1	-1	-1	1	-1	1	-1	1	-1	-1	-1	1	1	1	1	1	1	1
15.3.1	1	2	2	1	1	0	1	-1	1	2	1	1	1	2	1	2	-2	1	1	1	-1	2	1	1	-1	1	1	2	1	-2	-1	1	-1	-2	2	1	2	-1	1	-1	-1	-1	1	1	2	2	1	1	2
15.a.1	-1	-1	-1	-1	-1	0	-1	1	-1	-1	-1	-1	-1	-1	-1	-1	1	-1	-1	-1	1	-1	-1	-1	1	-1	-1	-1	-1	1	1	-1	1	1	-1	-1	-1	1	-1	1	-1	1	-1	-1	-1	-1	1	-1	-1
15.b.1	-1	-1	-1	-1	-1	0	-1	1	-1	-1	-1	-1	-1	-1	-1	-1	1	-1	-1	1	-1	-1	-1	-1	1	-1	1	-1	-1	1	1	-1	1	1	-1	-1	-1	1	-1	1	-1	1	-1	-1	-1	-1	-1	-1	-1
16.6.1	2	1	1	1	1	0	1	-1	1	1	1	1	1	1	1	1	-1	1	1	1	1	1	1	1	-1	1	-1	1	1	-1	-1	2	-1	-1	1	1	1	-1	1	-1	1	-1	1	1	1	1	1	1	1
16.7.1	1	2	2	1	1	0	1	-1	1	2	1	1	1	2	1	2	-2	1	1	1	-1	1	2	1	-1	2	1	2	1	-1	-1	1	-1	-1	1	1	2	-1	2	-1	1	-1	1	2	2	2	-1	1	2
16.9.L	1	2	2	2	1	0	1	-1	1	2	1	1	2	2	1	1	-2	1	1	1	-1	2	1	1	-1	1	1	2	1	-1	-1	1	-1	-1	1	1	1	-1	1	-1	1	-1	1	1	1	2	1	1	1
16.b.L	1	2	2	1	1	0	1	-1	1	2	1	1	1	2	1	2	-2	1	1	1	-1	1	2	1	-1	2	1	2	1	-1	-1	1	-1	-1	1	1	2	-1	2	-1	1	-1	1	2	2	2	-1	1	2
17.1.1	-1	1	1	1	1	0	1	1	1	1	1	1	1	1	1	1	-1	-1	1	1	-1	1	1	1	-1	1	1	1	-1	-1	1	-1	1	-1	1	1	1	-1	1	-1	-1	1	1	1	1	1	-1	1	1
17.1.2	-1	1	1	1	1	0	1	-1	1	1	1	1	1	1	1	1	-1	1	1	1	-1	1	1	-1	-1	1	1	1	-1	-1	-1	-1	1	-1	1	-1	1	-1	1	-1	1	1	1	1	1	1	-1	1	1
17.3.1	-1	-1	-1	-1	-1	0	-1	1	-1	-1	-1	-1	-1	-1	-1	-1	1	-1	-1	-1	1	-1	-1	-1	1	-1	1	-1	-1	1	1	-1	1	1	-1	-1	-1	1	-1	1	1	1	-1	-1	-1	-1	-1	-1	-1
17.3.2	-1	-1	-1	-1	-1	0	-1	1	-1	-1	-1	1	-1	-1	-1	-1	1	-1	-1	-1	-1	-1	-1	-1	-1	-1	1	-1	-1	1	1	-1	1	1	-1	-1	-1	-1	0	1	-1	1	-1	1	-1	-1	-1	-1	-1
17.8.1	2	2	2	1	1	0	1	-1	1	1	1	2	1	1	1	1	-2	1	1	1	1	1	1	1	1	1	-1	1	1	-1	-1	2	-1	-1	2	1	2	1	1	-1	1	-1	1	1	1	1	1	1	2
17.14.L	1	2	1	1	1	0	1	-1	1	2	1	1	1	1	1	1	-1	1	1	1	-1	1	2	1	-2	2	1	2	1	-1	-1	-1	-1	-1	1	1	2	-1	1	-2	-1	-1	1	2	1	1	-1	1	2
17.15.L	1	1	1	1	1	0	1	-1	1	1	1	1	1	1	1	1	-1	1	1	1	-1	1	1	1	-1	1	1	1	1	-1	1	1	-1	-1	1	2	1	-1	1	-1	-1	-1	1	1	1	1	1	1	1
[truncated: 53 more columns]

## Sheet: Fujian
Synergy (Bonferroni p<0.05 and ABS(R)>0.6)
	1.2.1	1.3.1	1.4.1	1.5.1	1.5.2	1.5.4	2.1.2	2.2.1	2.2.2	2.3.1	2.4.1	2.a.L	3.1.1	3.1.2	3.2.1	3.2.2	3.3.1	3.3.2	3.3.3	3.3.4	3.4.L	3.6.1	3.8.1	3.8.2	3.9.1	3.b.2	3.b.3	3.c.1	4.1.1	4.1.2	4.3.1	4.4.1	4.5.1	4.6.1	4.a.L	4.b.L	4.c.1	5.3.2	5.5.1	5.5.2L	5.a.1	5.b.L	6.1.1	6.2.1	6.3.1	6.4.1	6.4.2	6.6.1	7.1.2
1.2.1		1							1	1					1							1										1			1		1									1
1.3.1	1		0.907792				0.972727		0.994729	0.98961	0.918797		0.977941	0.924804	0.994729	0.98552						0.957143	0.970175			0.937662		0.917069				0.987879			0.977296		1		0.944911					0.997059	0.966667	0.989474
1.4.1		0.907792					0.916883		0.996487	0.914286	0.888722		0.973039	0.914371	0.996487	0.994296						0.945455	0.957895			0.948052		0.925845							0.975232		0.997936		0.944911					0.994118	0.973684	0.998246
1.5.1					0.946078		0.884804
1.5.2				0.946078
1.5.4
2.1.2		0.972727	0.916883	0.884804					0.977154	0.975325	0.965414		0.909314	0.92101	0.977154	0.978499						0.945455	0.973684			0.945455		0.908293							0.946336		0.975232		0.944911					0.967647	0.952632	0.978947
2.2.1																	0.892011
2.2.2	1	0.994729	0.996487				0.977154			0.996487	0.915204		0.975433	0.926431	1	0.995166						0.982427	0.96661			0.973639		0.925715				0.987804			0.976768		0.999484		0.944911					0.997059	0.975397	0.998244
2.3.1	1	0.98961	0.914286				0.975325		0.996487		0.933835		0.977941	0.924804	0.996487	0.992541						0.963636	0.947368			0.942857		0.925845							0.975232		0.997936		0.944911					0.991176	0.975439	0.998246
2.4.1		0.918797	0.888722				0.965414		0.915204	0.933835				0.898428	0.915204	0.925142						0.897744	0.93808			0.902256		0.867321							0.892157		0.904412		0.943456					0.939286	0.902993	0.919505
2.a.L
3.1.1		0.977941	0.973039				0.909314		0.975433	0.977941				0.878101	0.975433	0.954016						0.968137	0.894608			0.946078		0.921569							0.952941		0.985294							0.978022	0.936275	0.970588
3.1.2		0.924804	0.914371				0.92101		0.926431	0.924804	0.898428		0.878101		0.926431	0.92521						0.907731	0.924804			0.905834		0.848347							0.911779		0.936035							0.957939	0.90204	0.924804
3.2.1	1	0.994729	0.996487				0.977154		1	0.996487	0.915204		0.975433	0.926431		0.995166						0.982427	0.96661			0.973639		0.925715				0.987804			0.976768		0.999484		0.944911					0.997059	0.975397	0.998244
3.2.2		0.98552	0.994296				0.978499		0.995166	0.992541	0.925142		0.954016	0.92521	0.995166							0.980255	0.967091			0.967969		0.927129							0.972638		0.995354		0.944911					0.997059	0.973234	0.996051
3.3.1								0.892011																														0.996321
3.3.2																						0.866667				0.884211		0.882843
3.3.3
3.3.4
3.4.L
3.6.1	1	0.957143	0.945455				0.945455		0.982427	0.963636	0.897744		0.968137	0.907731	0.982427	0.980255		0.866667					0.94386			0.98961		0.936376							0.954592		0.981424		0.944911					0.970588	0.963158	0.984211
3.8.1		0.970175	0.957895				0.973684		0.96661	0.947368	0.93808		0.894608	0.924804	0.96661	0.967091						0.94386				0.945614		0.890742							0.942208		0.964912		0.926013					0.964706	0.935088	0.959649
3.8.2
3.9.1
3.b.2		0.937662	0.948052				0.945455		0.973639	0.942857	0.902256		0.946078	0.905834	0.973639	0.967969		0.884211				0.98961	0.945614					0.925845							0.942208		0.971104		0.944911					0.955882	0.954386	0.975439
3.b.3
3.c.1		0.917069	0.925845				0.908293		0.925715	0.925845	0.867321		0.921569	0.848347	0.925715	0.927129		0.882843				0.936376	0.890742			0.925845									0.901394		0.914817								0.910048	0.9276
4.1.1
4.1.2																																		0.975325
4.3.1
4.4.1	1	0.987879							0.987804						0.987804																				1		1
4.5.1																																										1
4.6.1																														0.975325
4.a.L	1	0.977296	0.975232				0.946336		0.976768	0.975232	0.892157		0.952941	0.911779	0.976768	0.972638						0.954592	0.942208			0.942208		0.901394				1					0.977296							0.964706	0.995872	0.977296
4.b.L
4.c.1	1	1	0.997936				0.975232		0.999484	0.997936	0.904412		0.985294	0.936035	0.999484	0.995354						0.981424	0.964912			0.971104		0.914817				1			0.977296				0.944911					0.997059	0.973168	1
5.3.2																	0.996321
5.5.1		0.944911	0.944911				0.944911		0.944911	0.944911	0.943456				0.944911	0.944911						0.944911	0.926013			0.944911											0.944911							0.944911		0.944911
5.5.2L
5.a.1
5.b.L																																	1
6.1.1
6.2.1		0.997059	0.994118				0.967647		0.997059	0.991176	0.939286		0.978022	0.957939	0.997059	0.997059						0.970588	0.964706			0.955882									0.964706		0.997059		0.944911						0.958824	0.997059
6.3.1		0.966667	0.973684				0.952632		0.975397	0.975439	0.902993		0.936275	0.90204	0.975397	0.973234						0.963158	0.935088			0.954386		0.910048							0.995872		0.973168							0.958824		0.977193
6.4.1	1	0.989474	0.998246				0.978947		0.998244	0.998246	0.919505		0.970588	0.924804	0.998244	0.996051						0.984211	0.959649			0.975439		0.9276							0.977296		1		0.944911					0.997059	0.977193
6.4.2
6.6.1
7.1.2
7.2.1
7.3.1	1	0.864662	0.956391				0.869173		0.943728	0.863158			0.967647	0.876499	0.943728	0.939597		0.886481				0.896241	0.909185			0.918797		0.927207				1			0.890609		0.944272		0.944911					0.917647	0.886481	0.944272
8.1.1
8.2.1
8.4.2	1	0.972727	0.896104				0.962338		0.971882	0.979221	0.924812		0.963235	0.896349	0.971882	0.969724		0.878947				0.951948	0.933333			0.946753		0.919702							0.927761		0.96904		0.944911					0.952941	0.935088	0.973684
8.8.1
8.9.1	1	0.87218					0.834586			0.870677																						1			0.888545										0.880289
9.1.2		0.92987	0.879221				0.893506		0.9174	0.894805	0.840602		0.894608	0.924804	0.9174	0.889864						0.909091	0.929825			0.906494									0.952528		0.975232							0.967647	0.875439	0.9
9.2.1
9.2.2
9.3.1
9.4.1		0.86015	0.924812				0.843609		0.933402	0.858647			0.944118	0.867679	0.933402	0.933402		0.876161				0.900752	0.902993			0.915789		0.923077				0.983333			0.890609		0.933953		0.944911					0.902941	0.886481	0.933953
9.5.1	1	0.985714	0.935065				0.981818		0.998244	0.992208	0.941353		0.965686	0.924804	0.998244	0.996051						0.966234	0.963158			0.949351		0.925845							0.975232		0.997936		0.944911					0.997059	0.975439	0.998246
9.5.2		0.984416	0.931169				0.990909		0.992972	0.98961	0.954887		0.955882	0.924804	0.992972	0.987275						0.958442	0.966667			0.949351		0.918824							0.971104		0.993808		0.944911					0.988235	0.97193	0.994737
9.c.1	1																															1			1		1
10.2.L																																									1
10.3.L		0.944911	0.944911				0.944911		0.944911	0.944911	0.943456				0.944911	0.944911						0.944911	0.926013			0.944911											0.944911		1					0.944911		0.944911
10.4.1
11.1.L	1		0.966917						0.983456				0.964706	0.895029	0.983456	0.980898						0.908271	0.93808			0.917293		0.930305							0.953431		0.982843		0.943456					0.971429	0.960784	0.985552
11.2.1
11.5.1				1	0.946078		0.884804
11.5.2				0.946078	1
11.5.3L	1	0.957143	0.945455				0.945455		0.982427	0.963636	0.897744		0.968137	0.907731	0.982427	0.980255		0.866667				1	0.94386			0.98961		0.936376							0.954592		0.981424		0.944911					0.970588	0.963158	0.984211
11.6.1
11.7.1	1	0.97594	0.971429				0.96391		0.989457	0.977444	0.921053		0.970588	0.915319	0.989457	0.984642						0.948872	0.952632			0.935338		0.926722				0.987879			0.95872		0.98968		0.944911					0.982353	0.957895	0.989474
12.2.2	1	0.972727	0.896104				0.962338		0.971882	0.979221	0.924812		0.963235	0.896349	0.971882	0.969724		0.878947				0.951948	0.933333			0.946753		0.919702							0.927761		0.96904		0.944911					0.952941	0.935088	0.973684
12.4.2								0.959193									0.93111																					0.925697
12.5.1
12.a.1
12.b.L	1	0.87218					0.834586			0.870677																						1			0.888545										0.880289
13.1.1				1	0.946078		0.884804
13.1.3
13.2.2								0.875581									0.982963																					0.97936
14.1.L
14.5.1
14.a.1			0.857895													0.877451						0.861404				0.870175		0.886573											0.944911
15.1.1		0.923677	0.929942				0.949633		0.931578	0.929942	0.962853			0.899097	0.931578	0.9402						0.904881	0.939788			0.904881		0.902592							0.914781		0.933773		0.941357					0.939044	0.907567	0.929942		0.888106
15.1.2			0.888027						0.885847				0.904615		0.885847	0.874937		0.940999				0.87148				0.879753		0.927302							0.885389		0.885389								0.885389	0.885389
15.2.1		0.868421							0.861161	0.859649				0.898246	0.861161	0.865292						0.859649													0.869969		0.882353						0.877692	0.926471	0.859649	0.861404
15.3.1		0.943242	0.943242				0.884777		0.945563	0.943242			0.943242		0.945563	0.92952						0.943242	0.886076			0.928951		0.943821							0.939336		0.939336								0.943242	0.943242
15.a.1
15.b.1
16.6.1
16.7.1
16.9.L	1	0.975439	0.984211				0.964912		0.984184	0.984211	0.902993		0.968137	0.909628	0.984184	0.98201		0.861404				0.998246	0.945614			0.989474		0.9276							0.956656		0.983488		0.944911					0.973529	0.966667	0.985965
16.b.L		0.944911	0.944911				0.944911		0.944911	0.944911	0.943456				0.944911	0.944911						0.944911	0.926013			0.944911											0.944911		1					0.944911		0.944911
17.1.1
17.1.2
17.3.1																	0.975718																					0.973626
17.3.2																	0.918323
17.8.1	1	0.969223	0.969223						0.98119						0.98119							0.969223										0.969223			0.983192		0.983192									0.969223
17.14.L		0.887013					0.846753		0.854131	0.879221				0.907731	0.854131	0.84774						0.875325				0.855844									0.861713		0.892673		0.926013					0.961765		0.847368
17.15.L
Averaged R				0.940123
Number of indicator pairs (N)				757
Weak Synergy (Bonferroni p>=0.05 or ABS(R)<=0.6)
	1.2.1	1.3.1	1.4.1	1.5.1	1.5.2	1.5.4	2.1.2	2.2.1	2.2.2	2.3.1	2.4.1	2.a.L	3.1.1	3.1.2	3.2.1	3.2.2	3.3.1	3.3.2	3.3.3	3.3.4	3.4.L	3.6.1	3.8.1	3.8.2	3.9.1	3.b.2	3.b.3	3.c.1	4.1.1	4.1.2	4.3.1	4.4.1	4.5.1	4.6.1	4.a.L	4.b.L	4.c.1	5.3.2	5.5.1	5.5.2L	5.a.1	5.b.L	6.1.1	6.2.1	6.3.1	6.4.1	6.4.2	6.6.1	7.1.2
1.2.1			0.964286	0.0357143			0.642857				0.607143	0.785714	0.928571	0.612372		0.928571		0.892857		0.714286	0.3		0.5	0.785714		0.857143		0.964286	0.697512	0.964286	0.821429		0.428571	0.964286					0.866025			0.428571	0.481812	0.964286	0.964286		0.25	0.866025
1.3.1				0.803922	0.620098							0.585139						0.812281						0.137662			0.336842		0.290949		0.389706												0.798399				0.115789	0.860916	0.631579
1.4.1	0.964286			0.79902	0.607843							0.55418						0.826316						0.0857143			0.335088		0.308909		0.397059	0.963636											0.779259				0.112281	0.860916	0.631579
1.5.1	0.0357143	0.803922	0.79902						0.815727	0.791667	0.726471	0.428571	0.664706	0.771082	0.815727	0.817903		0.718137		0.00735294	0.167857	0.818627	0.857843	0.0514706		0.855392	0.5	0.743103			0.303922	0.563636			0.711765	0.0392157	0.782353		0.645278				0.689647	0.70989	0.762255	0.818627		0.560279	0.551471
1.5.2		0.620098	0.607843				0.737745		0.631452	0.60049	0.570588	0.243956	0.479412	0.66132	0.631452	0.636419		0.578431			0.132143	0.634804	0.72549			0.693627	0.507353	0.559166			0.183824	0.115152			0.511765	0.0735294	0.570588		0.444939				0.560257	0.507692	0.593137	0.634804		0.341633	0.546569
1.5.4
2.1.2	0.642857				0.737745							0.572755						0.82807						0.151948			0.335088		0.20115		0.352941	0.842424											0.761031					0.860916	0.718797
2.2.1																			0.415311		0.14347									0.462484			0.411584	0.458973		0.530057		0.831494		0.639438	0.243676	0.411584
2.2.2				0.815727	0.631452							0.602941						0.822497						0.114236			0.335677		0.311092		0.400493												0.799803				0.0861161	0.86155	0.602813
2.3.1				0.791667	0.60049							0.576883						0.831579						0.151948			0.326316		0.326869		0.394608	0.951515											0.798399				0.101754	0.860916	0.667669
2.4.1	0.607143			0.726471	0.570588							0.602941	0.808824					0.820433						0.148872			0.213622		0.373565		0.261765	0.454545											0.60472				0.131063	0.866025	0.770175
2.a.L	0.785714	0.585139	0.55418	0.428571	0.243956		0.572755		0.602941	0.576883	0.602941		0.630769	0.518884	0.602941	0.608824		0.729412		0.294118		0.541796	0.602941	0.329205		0.517028	0.167647	0.760854	0.447293		0.358242	0.785714	0.0220588		0.661765		0.602941		0.64254			0.0220588	0.283614	0.611765	0.664706	0.602941	0.370588	0.83205	0.0269608
3.1.1	0.928571			0.664706	0.479412						0.808824	0.630769						0.843137		0.00980392	0.0535714			0.237745			0.178922		0.427444		0.470588	0.915152							0.908314				0.7207				0.0710784	0.835096	0.389706
3.1.2	0.612372			0.771082	0.66132							0.518884						0.803394									0.397429		0.455593		0.0891821								0.896421				0.78004				0.082521	0.737865	0.705697
3.2.1				0.815727	0.631452							0.602941						0.822497						0.114236			0.335677		0.311092		0.400493												0.799803				0.0861161	0.86155	0.602813
3.2.2	0.928571			0.817903	0.636419							0.608824						0.810882						0.122861			0.331724		0.271669		0.393624	0.936175											0.80422				0.062308	0.86155	0.629223
3.3.1																			0.533217	0.22115	0.230533									0.687144			0.422993	0.678368		0.366828				0.644708	0.30253	0.422993
3.3.2	0.892857	0.812281	0.826316	0.718137	0.578431		0.82807		0.822497	0.831579	0.820433	0.729412	0.843137	0.803394	0.822497	0.810882				0.0175439			0.782456	0.161404			0.421053		0.459772		0.29902	0.50303			0.801858		0.812178		0.869318				0.596976	0.785294	0.821053	0.829825	0.0964912	0.860916	0.533333
3.3.3								0.415311									0.533217			0.0211083	0.185733									0.312226				0.265612		0.514514		0.574599		0.610916
3.3.4	0.714286			0.00735294								0.294118	0.00980392				0.22115	0.0175439	0.0211083		0.502451			0.72807				0.00702062		0.421053	0.796569	0.793939	0.410526	0.45614				0.432353				0.410526						0.232311
3.4.L	0.3			0.167857	0.132143			0.14347					0.0535714				0.230533		0.185733	0.502451				0.208772						0.350877	0.503571	0.880952	0.331269	0.464912		0.354386		0.741176				0.331269						0.20339
3.6.1				0.818627	0.634804							0.541796												0.0779221			0.391228		0.283765		0.404412	0.963636											0.825741				0.101754	0.860916	0.652632
3.8.1	0.5			0.857843	0.72549							0.602941						0.782456						0.0561404			0.352632		0.222702		0.316176	0.769697											0.744625				0.0263158	0.833585	0.642105
3.8.2	0.785714	0.137662	0.0857143	0.0514706			0.151948		0.114236	0.151948	0.148872	0.329205	0.237745		0.114236	0.122861		0.161404		0.72807	0.208772	0.0779221	0.0561404			0.0675325		0.267661	0.107759	0.331169	0.789216	0.806061	0.336842	0.320779	0.0815273		0.00103199	0.190918				0.336842			0.182456	0.122807		0.341633
3.9.1
3.b.2	0.857143			0.855392	0.693627							0.517028												0.0675325			0.394737		0.251438		0.384804	0.915152											0.801133				0.0385965	0.860916	0.667669
3.b.3		0.336842	0.335088	0.5	0.507353		0.335088		0.335677	0.326316	0.213622	0.167647	0.178922	0.397429	0.335677	0.331724		0.421053				0.391228	0.352632			0.394737		0.494954					0.077193		0.30031		0.341589		0.472456			0.077193	0.279804	0.35	0.294737	0.333333		0.0956573	0.507018
3.c.1	0.964286			0.743103	0.559166							0.760854								0.00702062				0.267661			0.494954		0.240662		0.480687	0.951515							0.889011				0.695714	0.875644			0.138657	0.86155	0.537955
4.1.1	0.697512	0.290949	0.308909				0.20115		0.311092	0.326869	0.373565	0.447293	0.427444	0.455593	0.311092	0.271669		0.459772				0.283765	0.222702	0.107759		0.251438		0.240662		0.179598	0.0376705	0.012466	0.00718393	0.0502875	0.375952	0.0790233	0.375952		0.401643			0.00718393	0.0921254	0.523249	0.233478	0.283765	0.323277	0.351605	0.125719
4.1.2	0.964286							0.462484									0.687144		0.312226	0.421053	0.350877			0.331169					0.179598		0.22549	0.50303	0.517293			0.264935		0.591331		0.348382	0.22807	0.517293
4.3.1	0.821429	0.389706	0.397059	0.303922	0.183824		0.352941		0.400493	0.394608	0.261765	0.358242	0.470588	0.0891821	0.400493	0.393624		0.29902		0.796569	0.503571	0.404412	0.316176	0.789216		0.384804		0.480687	0.0376705	0.22549		0.90303	0.107843	0.27451	0.379412		0.285294	0.0681319				0.107843	0.238077		0.47549	0.404412	0.0245098	0.368964
4.4.1			0.963636	0.563636	0.115152		0.842424			0.951515	0.454545	0.785714	0.915152			0.936175		0.50303		0.793939	0.880952	0.963636	0.769697	0.806061		0.915152		0.951515	0.012466	0.50303	0.90303		0.0787879	0.612121		0.0424242			0.790569			0.0787879	0.529423	0.964286	0.951515	0.963636	0.115152	0.724569
4.5.1	0.428571							0.411584				0.0220588					0.422993			0.410526	0.331269			0.336842			0.077193		0.00718393	0.517293	0.107843	0.0787879		0.548872		0.0105263		0.590686			0.155831
4.6.1	0.964286							0.458973									0.678368		0.265612	0.45614	0.464912			0.320779					0.0502875		0.27451	0.612121	0.548872			0.276623		0.678019		0.319789	0.232198	0.548872
4.a.L				0.711765	0.511765							0.661765						0.801858						0.0815273			0.30031		0.375952		0.379412								0.85042				0.709134				0.277606	0.860916	0.496388
4.b.L				0.0392157	0.0735294			0.530057									0.366828		0.514514		0.354386								0.0790233	0.264935		0.0424242	0.0105263	0.276623				0.459236		0.515425		0.0105263
4.c.1				0.782353	0.570588							0.602941						0.812178						0.00103199			0.341589		0.375952		0.285294												0.787809				0.201238	0.860916	0.550052
5.3.2								0.831494											0.574599	0.432353	0.741176			0.190918						0.591331	0.0681319		0.590686	0.678019		0.459236				0.490497		0.590686
5.5.1	0.866025			0.645278	0.444939							0.64254	0.908314	0.896421				0.869318									0.472456	0.889011	0.401643			0.790569			0.85042								0.712065		0.85042		0.226779	0.881917	0.604743
5.5.2L								0.639438									0.644708		0.610916											0.348382				0.319789		0.515425		0.490497			0.243802
5.a.1								0.243676									0.30253													0.22807			0.155831	0.232198						0.243802		0.155831	0.130663	0.00357143			0.0175439
5.b.L	0.428571							0.411584				0.0220588					0.422993			0.410526	0.331269			0.336842			0.077193		0.00718393	0.517293	0.107843	0.0787879		0.548872		0.0105263		0.590686			0.155831
6.1.1	0.481812	0.798399	0.779259	0.689647	0.560257		0.761031		0.799803	0.798399	0.60472	0.283614	0.7207	0.78004	0.799803	0.80422		0.596976				0.825741	0.744625			0.801133	0.279804	0.695714	0.0921254		0.238077	0.529423			0.709134		0.787809		0.712065		0.130663			0.752323	0.740068	0.798399		0.527818	0.407402
6.2.1	0.964286			0.70989	0.507692							0.611765						0.785294									0.35	0.875644	0.523249			0.964286									0.00357143		0.752323				0.232353	0.83205	0.638235
6.3.1	0.964286			0.762255	0.593137							0.664706						0.821053						0.182456			0.294737		0.233478		0.47549	0.951515							0.85042				0.740068				0.135088	0.860916	0.573684
6.4.1				0.818627	0.634804							0.602941						0.829825						0.122807			0.333333		0.283765		0.404412	0.963636											0.798399				0.0842105	0.860916	0.617544
6.4.2	0.25	0.115789	0.112281						0.0861161	0.101754	0.131063	0.370588	0.0710784	0.082521	0.0861161	0.062308		0.0964912				0.101754	0.0263158			0.0385965		0.138657	0.323277		0.0245098	0.115152			0.277606		0.201238		0.226779		0.0175439			0.232353	0.135088	0.0842105		0.20498
6.6.1	0.866025	0.860916	0.860916	0.560279	0.341633		0.860916		0.86155	0.860916	0.866025	0.83205	0.835096	0.737865	0.86155	0.86155		0.860916		0.232311	0.20339	0.860916	0.833585	0.341633		0.860916	0.0956573	0.86155	0.351605		0.368964	0.724569			0.860916		0.860916		0.881917				0.527818	0.83205	0.860916	0.860916	0.20498		0.20498
7.1.2		0.631579	0.631579	0.551471	0.546569		0.718797		0.602813	0.667669	0.770175	0.0269608	0.389706	0.705697	0.602813	0.629223		0.533333				0.652632	0.642105			0.667669	0.507018	0.537955	0.125719						0.496388		0.550052		0.604743				0.407402	0.638235	0.573684	0.617544		0.20498
7.2.1	0.607143	0.168831	0.354545	0.22549			0.0727273		0.502637	0.153247	0.0255639	0.345717	0.519608	0.278864	0.502637	0.48179		0.447368		0.312281	0.329825	0.246753	0.405263	0.3		0.224675	0.00175439	0.56165	0.111351		0.651961	0.757576	0.0511278		0.498452		0.475748	0.0340557	0.32127			0.0511278	0.43839	0.270588	0.510526	0.496491	0.535088	0.587609
7.3.1				0.782353	0.582353						0.836842	0.591331															0.415893		0.375952		0.308824												0.762293				0.0835913	0.860916	0.538596
8.1.1	0.75	0.0586466	0.181955	0.213235	0.0710784		0.087218		0.214412	0.111278	0.178947	0.669118	0.161765	0.158402	0.214412	0.240456		0.433333	0.000879511	0.433333	0.252838	0.138346	0.192982	0.430075		0.105263		0.393155	0.290949	0.0195489	0.291667	0.139394	0.168421		0.0897833		0.0897833		0.491354			0.168421	0.0583305	0.208824	0.219298	0.226316	0.0912281	0.560279
8.2.1		0.293233	0.252632	0.164216	0.166667		0.315789		0.244289	0.309774	0.25614		0.272059	0.0322496	0.244289	0.248355			0.102903	0.00701754	0.219814	0.287218	0.210526	0.0796992		0.306767		0.122861			0.345588	0.721212			0.124871	0.0887218	0.122807	0.0122549					0.196865		0.250877	0.254386			0.186466
8.4.2				0.82598	0.651961							0.560372												0.138961			0.370175		0.283765		0.411765	0.963636											0.802044					0.860916	0.67218
8.8.1		0.31039	0.133766				0.307792	0.00438789	0.0650265	0.309091	0.401504			0.237129	0.0650265	0.0544098			0.232191			0.261039	0.108772			0.232468			0.607042						0.112487	0.0714286	0.139319		0.132288	0.386005	0.147575		0.123041	0.3	0.0192982	0.0578947	0.184211		0.406015
8.9.1			0.750376	0.488235	0.261765				0.83428		0.822807	0.568627	0.75	0.695687	0.83428	0.82602		0.591331				0.819549	0.781218	0.281203		0.774436		0.713475	0.375952		0.638235						0.834881		0.585845				0.609196	0.761765		0.834881	0.356037	0.806255	0.291228
9.1.2	0.678571			0.754902	0.627451							0.444788						0.768421									0.377193	0.820535	0.409484		0.218137	0.50303							0.888217				0.737334				0.142105	0.778924	0.58797
9.2.1		0.237662	0.101299		0.122549		0.263636	0.0842475	0.0351494	0.216883	0.332331	0.0485036		0.324393	0.0351494	0.0315928		0.0157895	0.0677223			0.198701	0.131579			0.228571	0.191228		0.222702						0.135191		0.172343		0.377964	0.199398	0.0319917		0.103901	0.455882		0.022807			0.521805
9.2.2		0.584416	0.464935	0.176471	0.210784		0.584416		0.428823	0.575325	0.654135	0.360165	0.232843	0.698109	0.428823	0.430891		0.364912				0.536364	0.494737			0.524675	0.322807	0.31154	0.395116						0.490196		0.535604		0.737031		0.0588235		0.396465	0.773529	0.375439	0.421053	0.145614	0.232311	0.708271
9.3.1								0.609272									0.732353		0.401479	0.144118	0.425			0.0367647						0.762255	0.125275	0.571429	0.0735294	0.747549		0.536765		0.657143		0.469651	0.075	0.0735294
9.4.1	0.964286			0.767647	0.570588						0.817544	0.607843															0.403509		0.324897		0.294118												0.817578				0.149639	0.860916	0.492982
9.5.1				0.821078	0.642157							0.552116						0.826316						0.14026			0.336842		0.308909		0.401961	0.951515											0.798399				0.0649123	0.860916	0.667669
9.5.2	0.892857			0.848039	0.676471							0.578947						0.842105						0.144156			0.331579		0.301725		0.387255	0.927273											0.76741				0.0666667	0.860916	0.690226
9.c.1		0.964286	0.892857	0.535714	0.285714		0.75		0.963624	0.857143	0.214286	0.4	0.785714		0.963624	0.846881				0.642857	0.771429	0.892857	0.678571	0.464286		0.785714	0.642857	0.892857		0.178571	0.892857			0.5		0.107143				0.126131			0.612372	0.8	0.892857	0.892857
10.2.L								0.243676									0.30253													0.22807			0.155831	0.232198						0.243802		0.155831	0.130663	0.00357143			0.0175439
10.3.L	0.866025			0.645278	0.444939							0.64254	0.908314	0.896421				0.869318									0.472456	0.889011	0.401643			0.790569			0.85042								0.712065		0.85042		0.226779	0.881917	0.604743
10.4.1		0.114551	0.110423				0.122807		0.11272	0.114551	0.311275	0.0357143		0.330821	0.11272	0.131131			0.0568476			0.124871	0.176471			0.108359	0.120743		0.306331						0.159314		0.164216		0.104828	0.457645	0.203431		0.234329	0.3	0.102167	0.110423	0.153767		0.323013
11.1.L		0.801504		0.814706	0.638235		0.807519			0.809023	0.750877	0.514706						0.843137						0.102256			0.434469		0.236711		0.417647	0.963636											0.83365				0.137255	0.866025	0.645614
11.2.1	0.142857	0.517544	0.47193	0.198529	0.198529		0.487719		0.490335	0.482456	0.539732	0.4	0.367647	0.736998	0.490335	0.485301		0.405263				0.452632	0.554386			0.450877	0.147368	0.356297	0.445404						0.624355		0.667699		0.793725		0.100103		0.479404	0.829412	0.433333	0.478947	0.22807	0.450956	0.535088
11.5.1	0.0357143	0.803922	0.79902						0.815727	0.791667	0.726471	0.428571	0.664706	0.771082	0.815727	0.817903		0.718137		0.00735294	0.167857	0.818627	0.857843	0.0514706		0.855392	0.5	0.743103			0.303922	0.563636			0.711765	0.0392157	0.782353		0.645278				0.689647	0.70989	0.762255	0.818627		0.560279	0.551471
11.5.2		0.620098	0.607843				0.737745		0.631452	0.60049	0.570588	0.243956	0.479412	0.66132	0.631452	0.636419		0.578431			0.132143	0.634804	0.72549			0.693627	0.507353	0.559166			0.183824	0.115152			0.511765	0.0735294	0.570588		0.444939				0.560257	0.507692	0.593137	0.634804		0.341633	0.546569
11.5.3L				0.818627	0.634804							0.541796												0.0779221			0.391228		0.283765		0.404412	0.963636											0.825741				0.101754	0.860916	0.652632
11.6.1		0.42987	0.305195				0.436364		0.219684	0.403896	0.566917	0.298246		0.398377	0.219684	0.22115		0.0736842				0.353247	0.335088			0.324675	0.164912	0.0912681	0.62141						0.312693		0.345717		0.472456	0.186607			0.0619761	0.561765	0.150877	0.205263	0.259649	0.040996	0.535338
11.7.1				0.79902	0.610294							0.512255						0.819298						0.154887			0.326316		0.283765		0.409314												0.778347				0.0807018	0.860916	0.657143
12.2.2				0.82598	0.651961							0.560372												0.138961			0.370175		0.283765		0.411765	0.963636											0.802044					0.860916	0.67218
12.4.2																			0.369394	0.15614	0.350877									0.428571			0.592481	0.520779		0.341558				0.580888	0.302374	0.592481
12.5.1		0.42987	0.305195				0.436364		0.219684	0.403896	0.566917	0.298246		0.398377	0.219684	0.22115		0.0736842				0.353247	0.335088			0.324675	0.164912	0.0912681	0.62141						0.312693		0.345717		0.472456	0.186607			0.0619761	0.561765	0.150877	0.205263	0.259649	0.040996	0.535338
12.a.1	0.321429	0.712782	0.697744	0.170588			0.637594		0.674239	0.720301	0.691228	0.4613	0.65	0.700097	0.674239	0.659783		0.568627				0.709774	0.618163			0.663158	0.186791	0.572019	0.617304			0.0166667			0.671827		0.678019		0.661438				0.500753	0.770588	0.649123	0.678019	0.675955	0.450956	0.450877
12.b.L			0.750376	0.488235	0.261765				0.83428		0.822807	0.568627	0.75	0.695687	0.83428	0.82602		0.591331				0.819549	0.781218	0.281203		0.774436		0.713475	0.375952		0.638235						0.834881		0.585845				0.609196	0.761765		0.834881	0.356037	0.806255	0.291228
13.1.1	0.0357143	0.803922	0.79902						0.815727	0.791667	0.726471	0.428571	0.664706	0.771082	0.815727	0.817903		0.718137		0.00735294	0.167857	0.818627	0.857843	0.0514706		0.855392	0.5	0.743103			0.303922	0.563636			0.711765	0.0392157	0.782353		0.645278				0.689647	0.70989	0.762255	0.818627		0.560279	0.551471
13.1.3
13.2.2																			0.670811	0.345717	0.55418									0.538346			0.466667	0.651128		0.421053				0.604917	0.183824	0.466667
14.1.L	0.542857	0.460714	0.689286	0.245455	0.0727273		0.464286		0.78022	0.460714	0.52967	0.15	0.690909	0.729105	0.78022	0.785714		0.461538	0.0110653			0.635714	0.769231			0.614286	0.0879121	0.631868	0.763763		0.127273	0.3			0.846154		0.78022		0.581087	0.0836084			0.453046	0.78022	0.785714	0.78022	0.598901	0.580948	0.49011
14.5.1	0.927634	0.127032					0.15362			0.112261	0.143241	0.0843818					0.249728		0.346667	0.0972391		0.0073856		0.224522						0.444613	0.340257	0.198206		0.409162						0.0188511	0.234258
14.a.1	0.75	0.817544		0.685714	0.521429		0.812281		0.865196	0.819298	0.826625	0.616099	0.857143	0.825506	0.865196			0.860294					0.862745				0.473039		0.524781			0.666667			0.796569		0.865196						0.724031	0.841176	0.79902	0.865196		0.85042	0.607843
15.1.1	0.694365			0.700521	0.54429							0.606813	0.867531					0.788527						0.13336			0.336534		0.274587		0.238127	0.597503											0.657477				0.0554922		0.690968
15.1.2	0.866025	0.838385		0.673191	0.469668		0.806211			0.838385	0.789119	0.705689		0.841053									0.841774	0.113991			0.408893		0.598463		0.297457	0.821584							0.884263				0.658267	0.855082			0.292222	0.872872	0.469753
15.2.1	0.607143		0.84386	0.67402	0.551471		0.815789				0.698658	0.532353	0.808824					0.733333					0.814035			0.831579	0.319298	0.781044	0.158047		0.232843	0.212121							0.812624		0.0629515						0.0842105	0.696932	0.494737
15.3.1	0.612372			0.704184	0.556071						0.788893	0.660295		0.856027				0.857493		0.227366	0.106363			0.1689			0.485913				0.432644	0.870388							0.821584				0.693422	0.899532			0.167601	0.785584	0.38977
15.a.1		0.0269608	0.0343137				0.0784314	0.175353	0.0269608	0.0367647	0.158824		0.1	0.223844	0.0269608	0.0416667		0.0980392	0.0110702				0.0931373				0.379902	0.0846107					0.147059		0.0465686		0.0269608		0.0944911			0.147059		0.208824	0.0220588	0.0269608	0.0441176		0.566176
15.b.1								0.265711						0.0211693			0.240353		0.335923	0.0528636				0.00220265												0.127754		0.218062		0.242291									0.3326
16.6.1	0.821429	0.3709	0.347515	0.258737	0.106683		0.367002		0.388572	0.381293	0.319669	0.541796	0.647456	0.140442	0.388572	0.390694		0.44932		0.567793	0.415094	0.316336	0.321194	0.765184		0.320234		0.492537	0.0737644	0.155895	0.759044	0.924016	0.160963	0.142254	0.322148		0.315953		0.245677			0.160963	0.186922	0.105882	0.385257	0.390522		0.670094
16.7.1					0.0209657			0.662029									0.435048		0.313505								0.188982						0.0377964			0.52915		0.472456		0.614741	0.377964	0.0377964							0.0944911
16.9.L				0.818627	0.634804							0.638235												0.0736842			0.37193		0.283765		0.404412	0.963636											0.820272				0.0912281	0.860916	0.603509
16.b.L	0.866025			0.645278	0.444939							0.64254	0.908314	0.896421				0.869318									0.472456	0.889011	0.401643			0.790569			0.85042								0.712065		0.85042		0.226779	0.881917	0.604743
17.1.1	0.630062	0.485854	0.449431	0.0540542	0.0466832		0.480001		0.409511	0.470245	0.544634	0.442836	0.221131	0.64451	0.409511	0.408092		0.375386				0.454635	0.442199			0.44748	0.218902	0.28716	0.54622						0.506986		0.544234		0.873225		0.0869118		0.368108	0.860522	0.375386	0.401759	0.188132	0.370054	0.580792
17.1.2	0.321429						0.0257998	0.0898296			0.0882353	0.189286		0.266243			0.0134228	0.145511	0.138717				0.0526316				0.0485036		0.376705						0.0882353		0.117647		0.491354					0.439286				0.0956573	0.256966
17.3.1								0.816777											0.772533	0.0470588	0.0461538									0.520588			0.208824	0.523529		0.294118				0.647535	0.3	0.208824
17.3.2								0.768212											0.778442		0.0153846									0.482353				0.467647		0.358824		0.876923		0.771155	0.373529
17.8.1				0.631558	0.243869		0.844162			0.937958	0.468979	0.785714	0.862921			0.947085		0.569028		0.869175	0.849805		0.794138	0.775379		0.919199		0.956717		0.406449	0.906693			0.506497					0.790569				0.546235	0.964286	0.956717		0.0187592	0.736956
17.14.L	0.928571		0.812987	0.610294	0.460784						0.828571	0.628483	0.830882					0.82807					0.838596				0.326316	0.785432	0.711209		0.0882353	0.0787879											0.746448		0.819298		0.187719	0.806255	0.581955
17.15.L		0.662338	0.658442	0.556373	0.45098		0.666234		0.622145	0.675325	0.565414		0.470588	0.47995	0.622145	0.631856		0.336842				0.715584	0.566667			0.719481	0.242105	0.437911	0.0395116		0.171569	0.745455			0.488132	0.112987	0.560372		0.283473				0.701789	0.414706	0.570175	0.626316		0.150319	0.57594
Averaged R				0.461348
Number of indicator pairs (N)				2264
Weak Trade-off (Bonferroni p>=0.05 or ABS(R)<=0.6)
	1.2.1	1.3.1	1.4.1	1.5.1	1.5.2	1.5.4	2.1.2	2.2.1	2.2.2	2.3.1	2.4.1	2.a.L	3.1.1	3.1.2	3.2.1	3.2.2	3.3.1	3.3.2	3.3.3	3.3.4	3.4.L	3.6.1	3.8.1	3.8.2	3.9.1	3.b.2	3.b.3	3.c.1	4.1.1	4.1.2	4.3.1	4.4.1	4.5.1	4.6.1	4.a.L	4.b.L	4.c.1	5.3.2	5.5.1	5.5.2L	5.a.1	5.b.L	6.1.1	6.2.1	6.3.1	6.4.1	6.4.2	6.6.1	7.1.2
1.2.1					-0.357143			-0.892857									-0.964286		-0.414431								-0.785714									-0.464286				-0.678571									-0.714286
1.3.1																			-0.577838	-0.224561	-0.463158									-0.554545			-0.500752	-0.650649		-0.368831				-0.647103	-0.285862	-0.500752
1.4.1																			-0.507478	-0.210526	-0.270175									-0.728571			-0.446617	-0.775325		-0.379221				-0.629797	-0.356037	-0.446617
1.5.1								-0.684243									-0.821582		-0.365316										-0.216606	-0.526961			-0.294118	-0.519608				-0.692308		-0.397302	-0.286765	-0.294118					-0.355392
1.5.2	-0.357143							-0.522379									-0.635193		-0.226324	-0.0122549				-0.0588235					-0.428502	-0.522059			-0.345588	-0.522059				-0.494505		-0.213366	-0.223039	-0.345588					-0.519608
1.5.4
2.1.2																			-0.453827	-0.207018	-0.435088									-0.606494			-0.509774	-0.693506		-0.333766				-0.598947	-0.420021	-0.509774					-0.0350877
2.2.1	-0.892857			-0.684243	-0.522379						-0.808467	-0.615158	-0.841202	-0.801849				-0.701185		-0.00351031				-0.358052			-0.0324704	-0.80597	-0.208334		-0.646229	-0.951515							-0.699859				-0.752246	-0.828551			-0.0666959	-0.834199	-0.345766
2.2.2																			-0.529516	-0.210897	-0.228502									-0.683657			-0.441125	-0.681899		-0.395431				-0.642041	-0.317477	-0.441125
2.3.1																			-0.505719	-0.208772	-0.447368									-0.579221			-0.518797	-0.677922		-0.32987				-0.640331	-0.316821	-0.518797
2.4.1								-0.808467											-0.343509	-0.147575	-0.486068									-0.627068			-0.529825	-0.72782		-0.369925				-0.53907	-0.563725	-0.529825
2.a.L								-0.615158									-0.59014		-0.576077		-0.308824									-0.242518				-0.25903		-0.448916		-0.585139		-0.496628	-0.15
3.1.1								-0.841202											-0.69945											-0.551471			-0.178922	-0.534314		-0.279412				-0.757817	-0.308824	-0.178922
3.1.2								-0.801849											-0.48835	-0.378458	-0.447688			-0.0958002						-0.803394			-0.47995	-0.814776		-0.426833				-0.521668	-0.17674	-0.47995
3.2.1																			-0.529516	-0.210897	-0.228502									-0.683657			-0.441125	-0.681899		-0.395431				-0.642041	-0.317477	-0.441125
3.2.2																			-0.494502	-0.213251	-0.24157									-0.696797			-0.472137	-0.695919		-0.385257				-0.620553	-0.344863	-0.472137
3.3.1	-0.964286			-0.821582	-0.635193							-0.59014						-0.826678						-0.113208			-0.345766		-0.308909		-0.41447												-0.799661				-0.103554	-0.834199	-0.595875
3.3.2								-0.701185									-0.826678		-0.517152		-0.0392157									-0.640351			-0.191228	-0.619298		-0.3		-0.791176		-0.76295	-0.389061	-0.191228
3.3.3	-0.414431	-0.577838	-0.507478	-0.365316	-0.226324		-0.453827		-0.529516	-0.505719	-0.343509	-0.576077	-0.69945	-0.48835	-0.529516	-0.494502		-0.517152				-0.510996	-0.497803	-0.0255058		-0.496044	-0.385226	-0.543776	-0.192507		-0.146372	-0.430303	-0.190854		-0.682198		-0.685304		-0.484507		-0.109731	-0.190854	-0.359132	-0.568691	-0.529465	-0.507478	-0.19789	-0.645123	-0.0976257
3.3.4		-0.224561	-0.210526		-0.0122549		-0.207018	-0.00351031	-0.210897	-0.208772	-0.147575			-0.378458	-0.210897	-0.213251						-0.184211	-0.233333			-0.177193	-0.233333		-0.387932						-0.213622	-0.0859649	-0.312693		-0.32127	-0.244074	-0.178535		-0.346337	-0.447059	-0.107018	-0.203509	-0.0175439		-0.526316
3.4.L		-0.463158	-0.270175				-0.435088		-0.228502	-0.447368	-0.486068	-0.308824		-0.447688	-0.228502	-0.24157		-0.0392157				-0.354386	-0.279412			-0.291228	-0.303922	-0.166769	-0.254737						-0.388235		-0.341176		-0.339885	-0.0557563	-0.408824		-0.133271	-0.63956	-0.264706	-0.232843	-0.355392		-0.496388
3.6.1																			-0.510996	-0.184211	-0.354386									-0.668831			-0.52782	-0.728571		-0.322078				-0.625282	-0.331269	-0.52782
3.8.1																			-0.497803	-0.233333	-0.279412									-0.692982			-0.484211	-0.692982		-0.387719				-0.553117	-0.380805	-0.484211
3.8.2					-0.0588235			-0.358052						-0.0958002			-0.113208		-0.0255058								-0.292982									-0.257143			-0.151186	-0.495109	-0.351909		-0.121218	-0.241176			-0.0315789		-0.239098
3.9.1
3.b.2																			-0.496044	-0.177193	-0.291228									-0.696104			-0.502256	-0.744156		-0.302597				-0.638826	-0.380805	-0.502256
3.b.3	-0.785714							-0.0324704									-0.345766		-0.385226	-0.233333	-0.303922			-0.292982					-0.614226	-0.601754	-0.205882	-0.139394		-0.557895		-0.101754		-0.358824		-0.166813	-0.0381837						-0.0333333
3.c.1								-0.80597											-0.543776		-0.166769									-0.655551			-0.22115	-0.630979		-0.433524		-0.878587		-0.724638	-0.345896	-0.22115
4.1.1				-0.216606	-0.428502			-0.208334									-0.308909		-0.192507	-0.387932	-0.254737						-0.614226											-0.489491		-0.264472	-0.0941763
4.1.2		-0.554545	-0.728571	-0.526961	-0.522059		-0.606494		-0.683657	-0.579221	-0.627068	-0.242518	-0.551471	-0.803394	-0.683657	-0.696797		-0.640351				-0.668831	-0.692982			-0.696104	-0.601754	-0.655551							-0.638803		-0.665635		-0.661438				-0.550494	-0.744118	-0.682456	-0.698246	-0.107018	-0.286972	-0.795489
4.3.1								-0.646229									-0.41447		-0.146372								-0.205882									-0.161765			-0.188691	-0.465972	-0.196078			-0.0725275					-0.377451
4.4.1								-0.951515											-0.430303								-0.139394													-0.583589	-0.393939								-0.393939
4.5.1		-0.500752	-0.446617	-0.294118	-0.345588		-0.509774		-0.441125	-0.518797	-0.529825		-0.178922	-0.47995	-0.441125	-0.472137		-0.191228	-0.190854			-0.52782	-0.484211			-0.502256		-0.22115							-0.403509		-0.403509		-0.359066	-0.00526712			-0.534089	-0.514706	-0.445614	-0.449123	-0.00701754	-0.0956573	-0.52782
4.6.1		-0.650649	-0.775325	-0.519608	-0.522059		-0.693506		-0.681899	-0.677922	-0.72782	-0.25903	-0.534314	-0.814776	-0.681899	-0.695919		-0.619298				-0.728571	-0.692982			-0.744156	-0.557895	-0.630979							-0.638803		-0.661507		-0.661438				-0.533177	-0.752941	-0.680702	-0.694737	-0.0859649	-0.286972
4.a.L																			-0.682198	-0.213622	-0.388235									-0.638803			-0.403509	-0.638803		-0.556244				-0.608471	-0.252451	-0.403509
4.b.L	-0.464286	-0.368831	-0.379221				-0.333766		-0.395431	-0.32987	-0.369925	-0.448916	-0.279412	-0.426833	-0.395431	-0.385257		-0.3		-0.0859649		-0.322078	-0.387719	-0.257143		-0.302597	-0.101754	-0.433524			-0.161765				-0.556244		-0.490196		-0.434659		-0.174407		-0.261576	-0.532353	-0.461404	-0.385965	-0.245614	-0.478287	-0.0781955
4.c.1																			-0.685304	-0.312693	-0.341176									-0.665635			-0.403509	-0.661507		-0.490196				-0.618802	-0.20098	-0.403509
5.3.2				-0.692308	-0.494505							-0.585139						-0.791176									-0.358824	-0.878587	-0.489491												-0.0321429		-0.752323				-0.247059	-0.83205	-0.688725
5.5.1								-0.699859											-0.484507	-0.32127	-0.339885			-0.151186						-0.661438	-0.188691		-0.359066	-0.661438		-0.434659				-0.605284	-0.0755929	-0.359066
5.5.2L	-0.678571	-0.647103	-0.629797	-0.397302	-0.213366		-0.598947		-0.642041	-0.640331	-0.53907	-0.496628	-0.757817	-0.521668	-0.642041	-0.620553		-0.76295		-0.244074	-0.0557563	-0.625282	-0.553117	-0.495109		-0.638826	-0.166813	-0.724638	-0.264472		-0.465972	-0.583589	-0.00526712		-0.608471		-0.618802		-0.605284			-0.00526712	-0.446073	-0.491538	-0.640035	-0.642669	-0.139596	-0.779497	-0.230248
5.a.1		-0.285862	-0.356037	-0.286765	-0.223039		-0.420021		-0.317477	-0.316821	-0.563725	-0.15	-0.308824	-0.17674	-0.317477	-0.344863		-0.389061	-0.109731	-0.178535	-0.408824	-0.331269	-0.380805	-0.351909		-0.380805	-0.0381837	-0.345896	-0.0941763		-0.196078	-0.393939			-0.252451	-0.174407	-0.20098	-0.0321429	-0.0755929						-0.356037	-0.327141		-0.396295	-0.463364
5.b.L		-0.500752	-0.446617	-0.294118	-0.345588		-0.509774		-0.441125	-0.518797	-0.529825		-0.178922	-0.47995	-0.441125	-0.472137		-0.191228	-0.190854			-0.52782	-0.484211			-0.502256		-0.22115							-0.403509		-0.403509		-0.359066	-0.00526712			-0.534089	-0.514706	-0.445614	-0.449123	-0.00701754	-0.0956573	-0.52782
6.1.1								-0.752246									-0.799661		-0.359132	-0.346337	-0.133271			-0.121218						-0.550494			-0.534089	-0.533177		-0.261576		-0.752323		-0.446073		-0.534089					-0.0783816
6.2.1								-0.828551											-0.568691	-0.447059	-0.63956			-0.241176						-0.744118	-0.0725275		-0.514706	-0.752941		-0.532353				-0.491538		-0.514706
6.3.1																			-0.529465	-0.107018	-0.264706									-0.682456			-0.445614	-0.680702		-0.461404				-0.640035	-0.356037	-0.445614
6.4.1																			-0.507478	-0.203509	-0.232843									-0.698246			-0.449123	-0.694737		-0.385965				-0.642669	-0.327141	-0.449123
6.4.2				-0.355392	-0.519608		-0.0350877	-0.0666959									-0.103554		-0.19789	-0.0175439	-0.355392			-0.0315789			-0.0333333			-0.107018			-0.00701754	-0.0859649		-0.245614		-0.247059		-0.139596		-0.00701754	-0.0783816						-0.161404
6.6.1								-0.834199									-0.834199		-0.645123											-0.286972			-0.0956573	-0.286972		-0.478287		-0.83205		-0.779497	-0.396295	-0.0956573
7.1.2	-0.714286							-0.345766									-0.595875		-0.0976257	-0.526316	-0.496388			-0.239098						-0.795489	-0.377451	-0.393939	-0.52782			-0.0781955		-0.688725		-0.230248	-0.463364	-0.52782					-0.161404
7.2.1					-0.0171569			-0.546731									-0.501975		-0.410731											-0.0636364				-0.00909091		-0.31039				-0.492852	-0.0361197								-0.32782
7.3.1								-0.776459											-0.731888	-0.226006	-0.20743			-0.00601504						-0.667669			-0.280702	-0.708271		-0.381955		-0.814241		-0.702371	-0.242647	-0.280702
8.1.1								-0.178148									-0.182536										-0.0403509							-0.0150376		-0.0661654		-0.0416667		-0.301731	-0.236326								-0.0360902
8.2.1	-0.464286							-0.298377				-0.495098					-0.252742	-0.00526316									-0.0754386		-0.377157	-0.157895			-0.452632	-0.105263					-0.264575	-0.120391	-0.420021	-0.452632		-0.147059			-0.150877	-0.0956573
8.4.2								-0.841597											-0.516273	-0.184211	-0.338596									-0.572727			-0.497744	-0.65974		-0.235065				-0.683221	-0.364293	-0.497744					-0.0140351
8.8.1	-0.0714286			-0.223039	-0.161765							-0.0691434	-0.247549				-0.0631856	-0.145614		-0.807018	-0.654386			-0.516883			-0.103509	-0.191312		-0.17013	-0.686275	-0.69697	-0.556391	-0.280519				-0.508772				-0.556391						-0.286972
8.9.1																	-0.824987		-0.482404	-0.0464396	-0.438596						-0.0588235			-0.252632			-0.485965	-0.368421		-0.526316		-0.824561		-0.500439	-0.193627	-0.485965
9.1.2								-0.799474											-0.640284	-0.317544	-0.459649			-0.0298701						-0.619481			-0.458647	-0.692208		-0.41039				-0.580888	-0.124871	-0.458647
9.2.1	-0.571429			-0.0196078									-0.142157				-0.0263273			-0.752632	-0.591228			-0.6				-0.11233		-0.366234	-0.830882	-0.854545	-0.416541	-0.437662		-0.0168831		-0.595459				-0.416541			-0.00701754		-0.0736842	-0.177649
9.2.2	-0.214286							-0.236946									-0.42036		-0.207564	-0.757895	-0.822807			-0.462338						-0.571429	-0.708333	-0.878788	-0.521805	-0.680519		-0.228571		-0.836945		-0.0775019		-0.521805
9.3.1		-0.622549	-0.708333	-0.516484	-0.52967		-0.656863		-0.734364	-0.617647	-0.617647	-0.503571	-0.675	-0.862372	-0.734364	-0.708824		-0.755882				-0.612745	-0.741176			-0.659314	-0.526471	-0.764706	-0.169932						-0.775		-0.764286		-0.707592				-0.460538	-0.775824	-0.752941	-0.732353	-0.132353	-0.507093	-0.487745
9.4.1								-0.788849											-0.632508	-0.223942	-0.184727			-0.0360902						-0.645113			-0.375439	-0.690226		-0.360902		-0.80805		-0.675154	-0.240196	-0.375439
9.5.1																			-0.505719	-0.201754	-0.435088									-0.609091			-0.532331	-0.701299		-0.351948				-0.625282	-0.325077	-0.532331
9.5.2																			-0.486369	-0.198246	-0.445614									-0.612987			-0.517293	-0.703896		-0.332468				-0.62453	-0.368421	-0.517293
9.c.1								-0.964286									-0.964286	-0.464286	-0.214286										-0.660801				-0.107143								-0.178571	-0.107143					-0.214286		-0.142857
10.2.L		-0.285862	-0.356037	-0.286765	-0.223039		-0.420021		-0.317477	-0.316821	-0.563725	-0.15	-0.308824	-0.17674	-0.317477	-0.344863		-0.389061	-0.109731	-0.178535	-0.408824	-0.331269	-0.380805	-0.351909		-0.380805	-0.0381837	-0.345896	-0.0941763		-0.196078	-0.393939			-0.252451	-0.174407	-0.20098	-0.0321429	-0.0755929						-0.356037	-0.327141		-0.396295	-0.463364
10.3.L								-0.699859											-0.484507	-0.32127	-0.339885			-0.151186						-0.661438	-0.188691		-0.359066	-0.661438		-0.434659				-0.605284	-0.0755929	-0.359066
10.4.1	-0.6			-0.205882	-0.0970588			-0.0485036					-0.223529				-0.105318	-0.0670795		-0.729618	-0.585294			-0.647059				-0.0454311		-0.401445	-0.667647	-0.90303	-0.47162	-0.405573		-0.0980392		-0.296429				-0.47162						-0.278365
11.1.L																			-0.490957	-0.223942	-0.135191									-0.768421			-0.459649	-0.77594		-0.359398		-0.691176		-0.607551	-0.348039	-0.459649
11.2.1								-0.366828									-0.487933		-0.248901	-0.657895	-0.691176			-0.47193						-0.601754	-0.509804	-0.818182	-0.466667	-0.640351		-0.322807		-0.823529		-0.162423		-0.466667
11.5.1								-0.684243									-0.821582		-0.365316										-0.216606	-0.526961			-0.294118	-0.519608				-0.692308		-0.397302	-0.286765	-0.294118					-0.355392
11.5.2	-0.357143							-0.522379									-0.635193		-0.226324	-0.0122549				-0.0588235					-0.428502	-0.522059			-0.345588	-0.522059				-0.494505		-0.213366	-0.223039	-0.345588					-0.519608
11.5.3L																			-0.510996	-0.184211	-0.354386									-0.668831			-0.52782	-0.728571		-0.322078				-0.625282	-0.331269	-0.52782
11.6.1	-0.107143			-0.0514706	-0.0392157			-0.0201843					-0.0343137				-0.208864		-0.0510116	-0.714035	-0.749123			-0.394805						-0.331169	-0.637255	-0.527273	-0.41203	-0.442857		-0.087013		-0.673891			-0.0650155	-0.41203
11.7.1																			-0.525947	-0.185965	-0.31063									-0.679699			-0.457143	-0.693233		-0.403008				-0.663657	-0.304438	-0.457143
12.2.2								-0.841597											-0.516273	-0.184211	-0.338596									-0.572727			-0.497744	-0.65974		-0.235065				-0.683221	-0.364293	-0.497744					-0.0140351
12.4.2	-0.964286			-0.747549	-0.568627							-0.510836		-0.829953				-0.729825						-0.216883			-0.0877193	-0.813515	-0.233478		-0.514706								-0.812624				-0.81845				-0.0754386	-0.860916	-0.521805
12.5.1	-0.107143			-0.0514706	-0.0392157			-0.0201843					-0.0343137				-0.208864		-0.0510116	-0.714035	-0.749123			-0.394805						-0.331169	-0.637255	-0.527273	-0.41203	-0.442857		-0.087013		-0.673891			-0.0650155	-0.41203
12.a.1					-0.0147059			-0.50697									-0.687661		-0.356109	-0.459236	-0.566563			-0.24812						-0.603008	-0.0529412		-0.57193	-0.681203		-0.269173		-0.772962		-0.338894	-0.0588235	-0.57193
12.b.L																	-0.824987		-0.482404	-0.0464396	-0.438596						-0.0588235			-0.252632			-0.485965	-0.368421		-0.526316		-0.824561		-0.500439	-0.193627	-0.485965
13.1.1								-0.684243									-0.821582		-0.365316										-0.216606	-0.526961			-0.294118	-0.519608				-0.692308		-0.397302	-0.286765	-0.294118					-0.355392
13.1.3
13.2.2	-0.75			-0.820588	-0.614706							-0.535604						-0.795666						-0.0691729			-0.347781		-0.43629		-0.261765	-0.85											-0.792062				-0.147575	-0.806255	-0.64386
14.1.L								-0.654746									-0.791209			-0.395604	-0.39011			-0.178571						-0.557143			-0.626374	-0.553571		-0.332143		-0.460714			-0.237762	-0.626374
14.5.1			-0.165437	-0.232371	-0.174278			-0.0619475	-0.238678				-0.331583	-0.304437	-0.238678	-0.238678		-0.324867			-0.234258		-0.269617			-0.0221568	-0.384536	-0.251938	-0.0802714				-0.130943		-0.256358	-0.0635161	-0.238678	-0.240578	-0.079167			-0.130943	-0.0135613	-0.0857559	-0.300557	-0.238678	-0.150279	-0.127653	-0.231392
14.a.1								-0.624157									-0.852238		-0.59041	-0.306373	-0.210784			-0.182456						-0.603509	-0.0142857		-0.327141	-0.661404		-0.277193		-0.785346		-0.542075	-0.226471	-0.327141					-0.0171569
15.1.1								-0.808572											-0.444662	-0.210333	-0.214754									-0.676647			-0.37681	-0.682912		-0.447518				-0.576909	-0.484819	-0.37681
15.1.2								-0.765297											-0.687436	-0.077417	-0.225969									-0.69222			-0.271188	-0.675672		-0.489977		-0.789393		-0.774256	-0.248746	-0.271188
15.2.1								-0.810882											-0.532983	-0.307018	-0.416667			-0.0421053						-0.636842			-0.459649	-0.64386		-0.5				-0.561897		-0.459649
15.3.1								-0.811218											-0.654625										-0.17943	-0.64312			-0.213074	-0.614537		-0.344296				-0.761817	-0.272839	-0.213074
15.a.1	-0.892857			-0.175	-0.0821429							-0.0617647					-0.030656			-0.308824	-0.596429	-0.0612745		-0.164216		-0.0318627			-0.0185217	-0.414216	-0.525	-0.928571		-0.453431		-0.115196		-0.202941		-0.00980993	-0.252941		-0.264309					-0.220479
15.b.1	-0.545545	-0.218062	-0.226873	-0.129956	-0.0462556		-0.147577		-0.218062	-0.222468	-0.0303031	-0.0418503	-0.283748		-0.218062	-0.145375		-0.167401			-0.564916	-0.218062	-0.0154185			-0.233481	-0.0154185	-0.110254	-0.251538	-0.213657	-0.268723	-0.810844	-0.081498	-0.240089	-0.134362		-0.218062		-0.179769		-0.22467	-0.081498	-0.252304	-0.180617	-0.134362	-0.218062	-0.0308371	-0.185308
16.6.1								-0.493415									-0.381036		-0.290366								-0.184291									-0.205261		-0.108359		-0.693639	-0.42127						-0.111452		-0.142159
16.7.1	-0.866025	-0.472456	-0.472456	-0.104828			-0.472456		-0.472456	-0.472456	-0.524142	-0.774827	-0.539128	-0.298807	-0.472456	-0.472456		-0.548048		-0.491354	-0.187523	-0.472456	-0.434659	-0.604743		-0.472456		-0.529623	-0.401643	-0.0944911	-0.482211	-0.790569		-0.0944911	-0.566947		-0.472456		-0.5				-0.096225	-0.472456	-0.566947	-0.472456	-0.283473	-0.881917
16.9.L																			-0.532104	-0.185965	-0.169118									-0.712281			-0.452632	-0.694737		-0.329825				-0.637401	-0.331269	-0.452632
16.b.L								-0.699859											-0.484507	-0.32127	-0.339885			-0.151186						-0.661438	-0.188691		-0.359066	-0.661438		-0.434659				-0.605284	-0.0755929	-0.359066
17.1.1								-0.258576									-0.390062		-0.290436	-0.707694	-0.733655			-0.472196						-0.522277	-0.692877	-0.656491	-0.40452	-0.628294		-0.416261				-0.14135		-0.40452
17.1.2		-0.00103199	-0.0278638	-0.198529	-0.0857843				-0.0155119	-0.0154799					-0.0155119	-0.0123903				-0.457172	-0.432353	-0.0650155		-0.256966		-0.0278638		-0.0299432		-0.213622	-0.512255	-0.769697	-0.118679	-0.275542		-0.126935		-0.428571		-0.0661157	-0.0134159	-0.118679	-0.0259166		-0.0856553	-0.0237358	-0.00103199
17.3.1	-0.892857			-0.797059	-0.591176						-0.878571	-0.749451						-0.870588						-0.0676471			-0.417647		-0.35528		-0.261765	-0.9											-0.712314				-0.144118	-0.860916	-0.435294
17.3.2	-0.857143			-0.744118	-0.567647						-0.846429	-0.806593		-0.829701						-0.202941				-0.276471			-0.429412		-0.224387		-0.394118	-0.933333	-0.0205882						-0.838628			-0.0205882	-0.528095	-0.881319			-0.120588	-0.860916	-0.370588
17.8.1								-0.931705									-0.956717		-0.443967								-0.0937958		-0.0450163				-0.0750366			-0.0375183				-0.608393	-0.375183	-0.0750366							-0.400195
17.14.L								-0.709961											-0.578718	-0.361404	-0.510526			-0.0831169						-0.572727			-0.496241	-0.677922		-0.331169				-0.553048	-0.0918473	-0.496241
17.15.L	-0.321429							-0.497587				-0.182663					-0.627468		-0.102023	-0.449123	-0.0350877			-0.193506						-0.431169			-0.589474	-0.48961				-0.510836		-0.208427	-0.244582	-0.589474					-0.217544
Averaged R				-0.400935
Number of indicator pairs (N)				1581
Trade-off (Bonferroni p<0.05 and ABS(R)>0.6)
	1.2.1	1.3.1	1.4.1	1.5.1	1.5.2	1.5.4	2.1.2	2.2.1	2.2.2	2.3.1	2.4.1	2.a.L	3.1.1	3.1.2	3.2.1	3.2.2	3.3.1	3.3.2	3.3.3	3.3.4	3.4.L	3.6.1	3.8.1	3.8.2	3.9.1	3.b.2	3.b.3	3.c.1	4.1.1	4.1.2	4.3.1	4.4.1	4.5.1	4.6.1	4.a.L	4.b.L	4.c.1	5.3.2	5.5.1	5.5.2L	5.a.1	5.b.L	6.1.1	6.2.1	6.3.1	6.4.1	6.4.2	6.6.1	7.1.2
1.2.1																																						-1
1.3.1								-0.894252									-0.992541																					-1
1.4.1								-0.882843									-0.994296																					-0.865841
1.5.1
1.5.2
1.5.4
2.1.2								-0.885476									-0.971479																					-0.96904
2.2.1		-0.894252	-0.882843				-0.885476		-0.897583	-0.896007					-0.897583	-0.891133						-0.867925	-0.848618			-0.86968									-0.908622		-0.881776								-0.92409	-0.897762
2.2.2								-0.897583									-0.996045																					-1
2.3.1								-0.896007									-0.994296																					-0.997936
2.4.1																	-0.896231																					-0.948529
2.a.L
3.1.1																	-0.980392																					-0.986813
3.1.2																	-0.924261																					-0.957939
3.2.1								-0.897583									-0.996045																					-1
3.2.2								-0.891133									-0.989464																					-0.994118
3.3.1		-0.992541	-0.994296				-0.971479		-0.996045	-0.994296	-0.896231		-0.980392	-0.924261	-0.996045	-0.989464						-0.980255	-0.955682			-0.971479		-0.922739				-0.975758			-0.973671		-0.997419		-0.926841					-0.993378	-0.969724	-0.996051
3.3.2
3.3.3
3.3.4
3.4.L
3.6.1								-0.867925									-0.980255																					-0.944272
3.8.1								-0.848618									-0.955682																					-0.958824
3.8.2
3.9.1
3.b.2								-0.86968									-0.971479																					-0.913313
3.b.3
3.c.1																	-0.922739
4.1.1
4.1.2
4.3.1
4.4.1																	-0.975758																					-1
4.5.1
4.6.1																																																	-0.845113
4.a.L								-0.908622									-0.973671																					-0.967647
4.b.L
4.c.1								-0.881776									-0.997419																					-1
5.3.2	-1	-1	-0.865841				-0.96904		-1	-0.997936	-0.948529		-0.986813	-0.957939	-1	-0.994118						-0.944272	-0.958824			-0.913313						-1			-0.967647		-1		-0.944911					-0.997059	-0.961765	-1
5.5.1																	-0.926841																					-0.944911
5.5.2L
5.a.1
5.b.L
6.1.1
6.2.1																	-0.993378																					-0.997059
6.3.1								-0.92409									-0.969724																					-0.961765
6.4.1								-0.897762									-0.996051																					-1
6.4.2
6.6.1
7.1.2																																		-0.845113
7.2.1
7.3.1																	-0.947858
8.1.1
8.2.1
8.4.2																	-0.974112																					-0.96904
8.8.1
8.9.1								-0.931337
9.1.2																	-0.917069																					-0.93808
9.2.1
9.2.2
9.3.1
9.4.1																	-0.933402
9.5.1								-0.894252									-0.992541																					-0.991744
9.5.2								-0.892497									-0.990786																					-0.987616
9.c.1																																						-1
10.2.L
10.3.L																	-0.926841																					-0.944911
10.4.1
11.1.L								-0.907121									-0.979866
11.2.1
11.5.1
11.5.2
11.5.3L								-0.867925									-0.980255																					-0.944272
11.6.1
11.7.1								-0.878456									-0.988153																					-0.968137
12.2.2																	-0.974112																					-0.96904
12.4.2		-0.949351	-0.84026				-0.935065		-0.936733	-0.950649	-0.881203		-0.879902		-0.936733	-0.931988						-0.925974	-0.894737			-0.906494						-0.975758			-0.923633		-0.927761							-0.894118	-0.931579	-0.936842
12.5.1
12.a.1
12.b.L								-0.931337
13.1.1
13.1.3
13.2.2		-0.984962	-0.887218				-0.968421		-0.980898	-0.981955	-0.901754		-0.95	-0.936035	-0.980898	-0.978833						-0.95188	-0.946336			-0.935338		-0.890036							-0.95872		-0.981424		-0.907115					-0.982353	-0.95872	-0.981424
14.1.L
14.5.1
14.a.1
15.1.1																	-0.913337																					-0.939044
15.1.2																	-0.885847
15.2.1																	-0.861782																					-0.920588
15.3.1																	-0.943821																					-0.918671
15.a.1
15.b.1
16.6.1
16.7.1
16.9.L								-0.86968									-0.98201																					-0.976471
16.b.L																	-0.926841																					-0.944911
17.1.1																																						-0.867049
17.1.2
17.3.1		-0.979412	-0.976471				-0.961765		-0.981604	-0.973529			-0.942857	-0.904244	-0.981604	-0.984548						-0.979412	-0.955882			-0.970588		-0.928624							-0.961765		-0.979412		-0.922491					-0.986813	-0.958824	-0.979412
17.3.2		-0.917647	-0.914706				-0.917647		-0.916851	-0.908824			-0.921429		-0.916851	-0.910964		-0.905882				-0.917647	-0.897059			-0.929412		-0.947756							-0.920588		-0.917647								-0.917647	-0.917647
17.8.1																																						-1
17.14.L																	-0.846863																					-0.956656
17.15.L
Averaged R				-0.938755
Number of indicator pairs (N)				235
The synergy and trade-off at the indicator level
	1.2.1	1.3.1	1.4.1	1.5.1	1.5.2	1.5.4	2.1.2	2.2.1	2.2.2	2.3.1	2.4.1	2.a.L	3.1.1	3.1.2	3.2.1	3.2.2	3.3.1	3.3.2	3.3.3	3.3.4	3.4.L	3.6.1	3.8.1	3.8.2	3.9.1	3.b.2	3.b.3	3.c.1	4.1.1	4.1.2	4.3.1	4.4.1	4.5.1	4.6.1	4.a.L	4.b.L	4.c.1	5.3.2	5.5.1	5.5.2L	5.a.1	5.b.L	6.1.1	6.2.1	6.3.1	6.4.1	6.4.2	6.6.1	7.1.2
1.2.1	0	2	1	1	-1	0	1	-1	2	2	1	1	1	1	2	1	-1	1	-1	1	1	2	1	1	0	1	-1	1	1	1	1	2	1	1	2	-1	2	-2	1	-1	0	1	1	1	1	2	1	1	-1
1.3.1	2	0	2	1	1	0	2	-2	2	2	2	1	2	2	2	2	-2	1	-1	-1	-1	2	2	1	0	2	1	2	1	-1	1	2	-1	-1	2	-1	2	-2	2	-1	-1	-1	1	2	2	2	1	1	1
1.4.1	1	2	0	1	1	0	2	-2	2	2	2	1	2	2	2	2	-2	1	-1	-1	-1	2	2	1	0	2	1	2	1	-1	1	1	-1	-1	2	-1	2	-2	2	-1	-1	-1	1	2	2	2	1	1	1
1.5.1	1	1	1	0	2	0	2	-1	1	1	1	1	1	1	1	1	-1	1	-1	1	1	1	1	1	0	1	1	1	-1	-1	1	1	-1	-1	1	1	1	-1	1	-1	-1	-1	1	1	1	1	-1	1	1
1.5.2	-1	1	1	2	0	0	1	-1	1	1	1	1	1	1	1	1	-1	1	-1	-1	1	1	1	-1	0	1	1	1	-1	-1	1	1	-1	-1	1	1	1	-1	1	-1	-1	-1	1	1	1	1	-1	1	1
1.5.4	0	0	0	0	0	0	0	0	0	0	0	0	0	0	0	0	0	0	0	0	0	0	0	0	0	0	0	0	0	0	0	0	0	0	0	0	0	0	0	0	0	0	0	0	0	0	0	0	0
2.1.2	1	2	2	2	1	0	0	-2	2	2	2	1	2	2	2	2	-2	1	-1	-1	-1	2	2	1	0	2	1	2	1	-1	1	1	-1	-1	2	-1	2	-2	2	-1	-1	-1	1	2	2	2	-1	1	1
2.2.1	-1	-2	-2	-1	-1	0	-2	0	-2	-2	-1	-1	-1	-1	-2	-2	2	-1	1	-1	1	-2	-2	-1	0	-2	-1	-1	-1	1	-1	-1	1	1	-2	1	-2	1	-1	1	1	1	-1	-1	-2	-2	-1	-1	-1
2.2.2	2	2	2	1	1	0	2	-2	0	2	2	1	2	2	2	2	-2	1	-1	-1	-1	2	2	1	0	2	1	2	1	-1	1	2	-1	-1	2	-1	2	-2	2	-1	-1	-1	1	2	2	2	1	1	1
2.3.1	2	2	2	1	1	0	2	-2	2	0	2	1	2	2	2	2	-2	1	-1	-1	-1	2	2	1	0	2	1	2	1	-1	1	1	-1	-1	2	-1	2	-2	2	-1	-1	-1	1	2	2	2	1	1	1
2.4.1	1	2	2	1	1	0	2	-1	2	2	0	1	1	2	2	2	-2	1	-1	-1	-1	2	2	1	0	2	1	2	1	-1	1	1	-1	-1	2	-1	2	-2	2	-1	-1	-1	1	2	2	2	1	1	1
2.a.L	1	1	1	1	1	0	1	-1	1	1	1	0	1	1	1	1	-1	1	-1	1	-1	1	1	1	0	1	1	1	1	-1	1	1	1	-1	1	-1	1	-1	1	-1	-1	1	1	1	1	1	1	1	1
3.1.1	1	2	2	1	1	0	2	-1	2	2	1	1	0	2	2	2	-2	1	-1	1	1	2	2	1	0	2	1	2	1	-1	1	1	-1	-1	2	-1	2	-2	1	-1	-1	-1	1	2	2	2	1	1	1
3.1.2	1	2	2	1	1	0	2	-1	2	2	2	1	2	0	2	2	-2	1	-1	-1	-1	2	2	-1	0	2	1	2	1	-1	1	0	-1	-1	2	-1	2	-2	1	-1	-1	-1	1	2	2	2	1	1	1
3.2.1	2	2	2	1	1	0	2	-2	2	2	2	1	2	2	0	2	-2	1	-1	-1	-1	2	2	1	0	2	1	2	1	-1	1	2	-1	-1	2	-1	2	-2	2	-1	-1	-1	1	2	2	2	1	1	1
3.2.2	1	2	2	1	1	0	2	-2	2	2	2	1	2	2	2	0	-2	1	-1	-1	-1	2	2	1	0	2	1	2	1	-1	1	1	-1	-1	2	-1	2	-2	2	-1	-1	-1	1	2	2	2	1	1	1
3.3.1	-1	-2	-2	-1	-1	0	-2	2	-2	-2	-2	-1	-2	-2	-2	-2	0	-1	1	1	1	-2	-2	-1	0	-2	-1	-2	-1	1	-1	-2	1	1	-2	1	-2	2	-2	1	1	1	-1	-2	-2	-2	-1	-1	-1
3.3.2	1	1	1	1	1	0	1	-1	1	1	1	1	1	1	1	1	-1	0	-1	1	-1	2	1	1	0	2	1	2	1	-1	1	1	-1	-1	1	-1	1	-1	1	-1	-1	-1	1	1	1	1	1	1	1
3.3.3	-1	-1	-1	-1	-1	0	-1	1	-1	-1	-1	-1	-1	-1	-1	-1	1	-1	0	1	1	-1	-1	-1	0	-1	-1	-1	-1	1	-1	-1	-1	1	-1	1	-1	1	-1	1	-1	-1	-1	-1	-1	-1	-1	-1	-1
3.3.4	1	-1	-1	1	-1	0	-1	-1	-1	-1	-1	1	1	-1	-1	-1	1	1	1	0	1	-1	-1	1	0	-1	-1	1	-1	1	1	1	1	1	-1	-1	-1	1	-1	-1	-1	1	-1	-1	-1	-1	-1	1	-1
3.4.L	1	-1	-1	1	1	0	-1	1	-1	-1	-1	-1	1	-1	-1	-1	1	-1	1	1	0	-1	-1	1	0	-1	-1	-1	-1	1	1	1	1	1	-1	1	-1	1	-1	-1	-1	1	-1	-1	-1	-1	-1	1	-1
3.6.1	2	2	2	1	1	0	2	-2	2	2	2	1	2	2	2	2	-2	2	-1	-1	-1	0	2	1	0	2	1	2	1	-1	1	1	-1	-1	2	-1	2	-2	2	-1	-1	-1	1	2	2	2	1	1	1
3.8.1	1	2	2	1	1	0	2	-2	2	2	2	1	2	2	2	2	-2	1	-1	-1	-1	2	0	1	0	2	1	2	1	-1	1	1	-1	-1	2	-1	2	-2	2	-1	-1	-1	1	2	2	2	1	1	1
3.8.2	1	1	1	1	-1	0	1	-1	1	1	1	1	1	-1	1	1	-1	1	-1	1	1	1	1	0	0	1	-1	1	1	1	1	1	1	1	1	-1	1	1	-1	-1	-1	1	-1	-1	1	1	-1	1	-1
3.9.1	0	0	0	0	0	0	0	0	0	0	0	0	0	0	0	0	0	0	0	0	0	0	0	0	0	0	0	0	0	0	0	0	0	0	0	0	0	0	0	0	0	0	0	0	0	0	0	0	0
3.b.2	1	2	2	1	1	0	2	-2	2	2	2	1	2	2	2	2	-2	2	-1	-1	-1	2	2	1	0	0	1	2	1	-1	1	1	-1	-1	2	-1	2	-2	2	-1	-1	-1	1	2	2	2	1	1	1
3.b.3	-1	1	1	1	1	0	1	-1	1	1	1	1	1	1	1	1	-1	1	-1	-1	-1	1	1	-1	0	1	0	1	-1	-1	-1	-1	1	-1	1	-1	1	-1	1	-1	-1	1	1	1	1	1	-1	1	1
3.c.1	1	2	2	1	1	0	2	-1	2	2	2	1	2	2	2	2	-2	2	-1	1	-1	2	2	1	0	2	1	0	1	-1	1	1	-1	-1	2	-1	2	-1	1	-1	-1	-1	1	1	2	2	1	1	1
4.1.1	1	1	1	-1	-1	0	1	-1	1	1	1	1	1	1	1	1	-1	1	-1	-1	-1	1	1	1	0	1	-1	1	0	1	1	1	1	1	1	1	1	-1	1	-1	-1	1	1	1	1	1	1	1	1
4.1.2	1	-1	-1	-1	-1	0	-1	1	-1	-1	-1	-1	-1	-1	-1	-1	1	-1	1	1	1	-1	-1	1	0	-1	-1	-1	1	0	1	1	1	2	-1	1	-1	1	-1	1	1	1	-1	-1	-1	-1	-1	-1	-1
4.3.1	1	1	1	1	1	0	1	-1	1	1	1	1	1	1	1	1	-1	1	-1	1	1	1	1	1	0	1	-1	1	1	1	0	1	1	1	1	-1	1	1	-1	-1	-1	1	1	-1	1	1	1	1	-1
4.4.1	2	2	1	1	1	0	1	-1	2	1	1	1	1	0	2	1	-2	1	-1	1	1	1	1	1	0	1	-1	1	1	1	1	0	1	1	2	1	2	-2	1	-1	-1	1	1	1	1	1	1	1	-1
4.5.1	1	-1	-1	-1	-1	0	-1	1	-1	-1	-1	1	-1	-1	-1	-1	1	-1	-1	1	1	-1	-1	1	0	-1	1	-1	1	1	1	1	0	1	-1	1	-1	1	-1	-1	1	2	-1	-1	-1	-1	-1	-1	-1
4.6.1	1	-1	-1	-1	-1	0	-1	1	-1	-1	-1	-1	-1	-1	-1	-1	1	-1	1	1	1	-1	-1	1	0	-1	-1	-1	1	2	1	1	1	0	-1	1	-1	1	-1	1	1	1	-1	-1	-1	-1	-1	-1	-2
4.a.L	2	2	2	1	1	0	2	-2	2	2	2	1	2	2	2	2	-2	1	-1	-1	-1	2	2	1	0	2	1	2	1	-1	1	2	-1	-1	0	-1	2	-2	1	-1	-1	-1	1	2	2	2	1	1	1
4.b.L	-1	-1	-1	1	1	0	-1	1	-1	-1	-1	-1	-1	-1	-1	-1	1	-1	1	-1	1	-1	-1	-1	0	-1	-1	-1	1	1	-1	1	1	1	-1	0	-1	1	-1	1	-1	1	-1	-1	-1	-1	-1	-1	-1
4.c.1	2	2	2	1	1	0	2	-2	2	2	2	1	2	2	2	2	-2	1	-1	-1	-1	2	2	1	0	2	1	2	1	-1	1	2	-1	-1	2	-1	0	-2	2	-1	-1	-1	1	2	2	2	1	1	1
5.3.2	-2	-2	-2	-1	-1	0	-2	1	-2	-2	-2	-1	-2	-2	-2	-2	2	-1	1	1	1	-2	-2	1	0	-2	-1	-1	-1	1	1	-2	1	1	-2	1	-2	0	-2	1	-1	1	-1	-2	-2	-2	-1	-1	-1
5.5.1	1	2	2	1	1	0	2	-1	2	2	2	1	1	1	2	2	-2	1	-1	-1	-1	2	2	-1	0	2	1	1	1	-1	-1	1	-1	-1	1	-1	2	-2	0	-1	-1	-1	1	2	1	2	1	1	1
5.5.2L	-1	-1	-1	-1	-1	0	-1	1	-1	-1	-1	-1	-1	-1	-1	-1	1	-1	1	-1	-1	-1	-1	-1	0	-1	-1	-1	-1	1	-1	-1	-1	1	-1	1	-1	1	-1	0	1	-1	-1	-1	-1	-1	-1	-1	-1
5.a.1	0	-1	-1	-1	-1	0	-1	1	-1	-1	-1	-1	-1	-1	-1	-1	1	-1	-1	-1	-1	-1	-1	-1	0	-1	-1	-1	-1	1	-1	-1	1	1	-1	-1	-1	-1	-1	1	0	1	1	1	-1	-1	1	-1	-1
5.b.L	1	-1	-1	-1	-1	0	-1	1	-1	-1	-1	1	-1	-1	-1	-1	1	-1	-1	1	1	-1	-1	1	0	-1	1	-1	1	1	1	1	2	1	-1	1	-1	1	-1	-1	1	0	-1	-1	-1	-1	-1	-1	-1
6.1.1	1	1	1	1	1	0	1	-1	1	1	1	1	1	1	1	1	-1	1	-1	-1	-1	1	1	-1	0	1	1	1	1	-1	1	1	-1	-1	1	-1	1	-1	1	-1	1	-1	0	1	1	1	-1	1	1
6.2.1	1	2	2	1	1	0	2	-1	2	2	2	1	2	2	2	2	-2	1	-1	-1	-1	2	2	-1	0	2	1	1	1	-1	-1	1	-1	-1	2	-1	2	-2	2	-1	1	-1	1	0	2	2	1	1	1
6.3.1	1	2	2	1	1	0	2	-2	2	2	2	1	2	2	2	2	-2	1	-1	-1	-1	2	2	1	0	2	1	2	1	-1	1	1	-1	-1	2	-1	2	-2	1	-1	-1	-1	1	2	0	2	1	1	1
6.4.1	2	2	2	1	1	0	2	-2	2	2	2	1	2	2	2	2	-2	1	-1	-1	-1	2	2	1	0	2	1	2	1	-1	1	1	-1	-1	2	-1	2	-2	2	-1	-1	-1	1	2	2	0	1	1	1
6.4.2	1	1	1	-1	-1	0	-1	-1	1	1	1	1	1	1	1	1	-1	1	-1	-1	-1	1	1	-1	0	1	-1	1	1	-1	1	1	-1	-1	1	-1	1	-1	1	-1	1	-1	-1	1	1	1	0	1	-1
6.6.1	1	1	1	1	1	0	1	-1	1	1	1	1	1	1	1	1	-1	1	-1	1	1	1	1	1	0	1	1	1	1	-1	1	1	-1	-1	1	-1	1	-1	1	-1	-1	-1	1	1	1	1	1	0	1
7.1.2	-1	1	1	1	1	0	1	-1	1	1	1	1	1	1	1	1	-1	1	-1	-1	-1	1	1	-1	0	1	1	1	1	-1	-1	-1	-1	-2	1	-1	1	-1	1	-1	-1	-1	1	1	1	1	-1	1	0
7.2.1	1	1	1	1	-1	0	1	-1	1	1	1	1	1	1	1	1	-1	1	-1	1	1	1	1	1	0	1	1	1	1	-1	1	1	1	-1	1	-1	1	1	1	-1	-1	1	1	1	1	1	1	1	-1
7.3.1	2	2	2	1	1	0	2	-1	2	2	1	1	2	2	2	2	-2	2	-1	-1	-1	2	2	-1	0	2	1	2	1	-1	1	2	-1	-1	2	-1	2	-1	2	-1	-1	-1	1	2	2	2	1	1	1
8.1.1	1	1	1	1	1	0	1	-1	1	1	1	1	1	1	1	1	-1	1	1	1	1	1	1	1	0	1	-1	1	1	1	1	1	1	-1	1	-1	1	-1	1	-1	-1	1	1	1	1	1	1	1	-1
8.2.1	-1	1	1	1	1	0	1	-1	1	1	1	-1	1	1	1	1	-1	-1	1	1	1	1	1	1	0	1	-1	1	-1	-1	1	1	-1	-1	1	1	1	1	-1	-1	-1	-1	1	-1	1	1	-1	-1	1
8.4.2	2	2	2	1	1	0	2	-1	2	2	2	1	2	2	2	2	-2	2	-1	-1	-1	2	2	1	0	2	1	2	1	-1	1	1	-1	-1	2	-1	2	-2	2	-1	-1	-1	1	2	2	2	-1	1	1
8.8.1	-1	1	1	-1	-1	0	1	1	1	1	1	-1	-1	1	1	1	-1	-1	1	-1	-1	1	1	-1	0	1	-1	-1	1	-1	-1	-1	-1	-1	1	1	1	-1	1	1	1	-1	1	1	1	1	1	-1	1
8.9.1	2	2	1	1	1	0	2	-2	1	2	1	1	1	1	1	1	-1	1	-1	-1	-1	1	1	1	0	1	-1	1	1	-1	1	2	-1	-1	2	-1	1	-1	1	-1	-1	-1	1	1	2	1	1	1	1
9.1.2	1	2	2	1	1	0	2	-1	2	2	2	1	2	2	2	2	-2	1	-1	-1	-1	2	2	-1	0	2	1	1	1	-1	1	1	-1	-1	2	-1	2	-2	1	-1	-1	-1	1	2	2	2	1	1	1
9.2.1	-1	1	1	-1	1	0	1	1	1	1	1	1	-1	1	1	1	-1	1	1	-1	-1	1	1	-1	0	1	1	-1	1	-1	-1	-1	-1	-1	1	-1	1	-1	1	1	1	-1	1	1	-1	1	-1	-1	1
9.2.2	-1	1	1	1	1	0	1	-1	1	1	1	1	1	1	1	1	-1	1	-1	-1	-1	1	1	-1	0	1	1	1	1	-1	-1	-1	-1	-1	1	-1	1	-1	1	-1	1	-1	1	1	1	1	1	1	1
9.3.1	0	-1	-1	-1	-1	0	-1	1	-1	-1	-1	-1	-1	-1	-1	-1	1	-1	1	1	1	-1	-1	1	0	-1	-1	-1	-1	1	1	1	1	1	-1	1	-1	1	-1	1	1	1	-1	-1	-1	-1	-1	-1	-1
9.4.1	1	2	2	1	1	0	2	-1	2	2	1	1	2	2	2	2	-2	2	-1	-1	-1	2	2	-1	0	2	1	2	1	-1	1	2	-1	-1	2	-1	2	-1	2	-1	-1	-1	1	2	2	2	1	1	1
9.5.1	2	2	2	1	1	0	2	-2	2	2	2	1	2	2	2	2	-2	1	-1	-1	-1	2	2	1	0	2	1	2	1	-1	1	1	-1	-1	2	-1	2	-2	2	-1	-1	-1	1	2	2	2	1	1	1
9.5.2	1	2	2	1	1	0	2	-2	2	2	2	1	2	2	2	2	-2	1	-1	-1	-1	2	2	1	0	2	1	2	1	-1	1	1	-1	-1	2	-1	2	-2	2	-1	-1	-1	1	2	2	2	1	1	1
9.c.1	2	1	1	1	1	0	1	-1	1	1	1	1	1	0	1	1	-1	-1	-1	1	1	1	1	1	0	1	1	1	-1	1	1	2	-1	1	2	1	2	-2	0	1	-1	-1	1	1	1	1	-1	0	-1
10.2.L	0	-1	-1	-1	-1	0	-1	1	-1	-1	-1	-1	-1	-1	-1	-1	1	-1	-1	-1	-1	-1	-1	-1	0	-1	-1	-1	-1	1	-1	-1	1	1	-1	-1	-1	-1	-1	1	2	1	1	1	-1	-1	1	-1	-1
10.3.L	1	2	2	1	1	0	2	-1	2	2	2	1	1	1	2	2	-2	1	-1	-1	-1	2	2	-1	0	2	1	1	1	-1	-1	1	-1	-1	1	-1	2	-2	2	-1	-1	-1	1	2	1	2	1	1	1
10.4.1	-1	1	1	-1	-1	0	1	-1	1	1	1	1	-1	1	1	1	-1	-1	1	-1	-1	1	1	-1	0	1	1	-1	1	-1	-1	-1	-1	-1	1	-1	1	-1	1	1	1	-1	1	1	1	1	1	-1	1
11.1.L	2	1	2	1	1	0	1	-2	2	1	1	1	2	2	2	2	-2	1	-1	-1	-1	2	2	1	0	2	1	2	1	-1	1	1	-1	-1	2	-1	2	-1	2	-1	-1	-1	1	2	2	2	1	1	1
11.2.1	1	1	1	1	1	0	1	-1	1	1	1	1	1	1	1	1	-1	1	-1	-1	-1	1	1	-1	0	1	1	1	1	-1	-1	-1	-1	-1	1	-1	1	-1	1	-1	1	-1	1	1	1	1	1	1	1
11.5.1	1	1	1	2	2	0	2	-1	1	1	1	1	1	1	1	1	-1	1	-1	1	1	1	1	1	0	1	1	1	-1	-1	1	1	-1	-1	1	1	1	-1	1	-1	-1	-1	1	1	1	1	-1	1	1
11.5.2	-1	1	1	2	2	0	1	-1	1	1	1	1	1	1	1	1	-1	1	-1	-1	1	1	1	-1	0	1	1	1	-1	-1	1	1	-1	-1	1	1	1	-1	1	-1	-1	-1	1	1	1	1	-1	1	1
11.5.3L	2	2	2	1	1	0	2	-2	2	2	2	1	2	2	2	2	-2	2	-1	-1	-1	2	2	1	0	2	1	2	1	-1	1	1	-1	-1	2	-1	2	-2	2	-1	-1	-1	1	2	2	2	1	1	1
11.6.1	-1	1	1	-1	-1	0	1	-1	1	1	1	1	-1	1	1	1	-1	1	-1	-1	-1	1	1	-1	0	1	1	1	1	-1	-1	-1	-1	-1	1	-1	1	-1	1	1	-1	-1	1	1	1	1	1	1	1
11.7.1	2	2	2	1	1	0	2	-2	2	2	2	1	2	2	2	2	-2	1	-1	-1	-1	2	2	1	0	2	1	2	1	-1	1	2	-1	-1	2	-1	2	-2	2	-1	-1	-1	1	2	2	2	1	1	1
12.2.2	2	2	2	1	1	0	2	-1	2	2	2	1	2	2	2	2	-2	2	-1	-1	-1	2	2	1	0	2	1	2	1	-1	1	1	-1	-1	2	-1	2	-2	2	-1	-1	-1	1	2	2	2	-1	1	1
12.4.2	-1	-2	-2	-1	-1	0	-2	2	-2	-2	-2	-1	-2	-1	-2	-2	2	-1	1	1	1	-2	-2	-1	0	-2	-1	-1	-1	1	-1	-2	1	1	-2	1	-2	2	-1	1	1	1	-1	-2	-2	-2	-1	-1	-1
12.5.1	-1	1	1	-1	-1	0	1	-1	1	1	1	1	-1	1	1	1	-1	1	-1	-1	-1	1	1	-1	0	1	1	1	1	-1	-1	-1	-1	-1	1	-1	1	-1	1	1	-1	-1	1	1	1	1	1	1	1
12.a.1	1	1	1	1	-1	0	1	-1	1	1	1	1	1	1	1	1	-1	1	-1	-1	-1	1	1	-1	0	1	1	1	1	-1	-1	1	-1	-1	1	-1	1	-1	1	-1	-1	-1	1	1	1	1	1	1	1
12.b.L	2	2	1	1	1	0	2	-2	1	2	1	1	1	1	1	1	-1	1	-1	-1	-1	1	1	1	0	1	-1	1	1	-1	1	2	-1	-1	2	-1	1	-1	1	-1	-1	-1	1	1	2	1	1	1	1
13.1.1	1	1	1	2	2	0	2	-1	1	1	1	1	1	1	1	1	-1	1	-1	1	1	1	1	1	0	1	1	1	-1	-1	1	1	-1	-1	1	1	1	-1	1	-1	-1	-1	1	1	1	1	-1	1	1
13.1.3	0	0	0	0	0	0	0	0	0	0	0	0	0	0	0	0	0	0	0	0	0	0	0	0	0	0	0	0	0	0	0	0	0	0	0	0	0	0	0	0	0	0	0	0	0	0	0	0	0
13.2.2	-1	-2	-2	-1	-1	0	-2	2	-2	-2	-2	-1	-2	-2	-2	-2	2	-1	1	1	1	-2	-2	-1	0	-2	-1	-2	-1	1	-1	-1	1	1	-2	1	-2	2	-2	1	1	1	-1	-2	-2	-2	-1	-1	-1
14.1.L	1	1	1	1	1	0	1	-1	1	1	1	1	1	1	1	1	-1	1	1	-1	-1	1	1	-1	0	1	1	1	1	-1	1	1	-1	-1	1	-1	1	-1	1	1	-1	-1	1	1	1	1	1	1	1
14.5.1	1	1	-1	-1	-1	0	1	-1	-1	1	1	1	-1	-1	-1	-1	1	-1	1	1	-1	1	-1	1	0	-1	-1	-1	-1	1	1	1	-1	1	-1	-1	-1	-1	-1	1	1	-1	-1	-1	-1	-1	-1	-1	-1
14.a.1	1	1	2	1	1	0	1	-1	1	1	1	1	1	1	1	2	-1	1	-1	-1	-1	2	1	-1	0	2	1	2	1	-1	-1	1	-1	-1	1	-1	1	-1	2	-1	-1	-1	1	1	1	1	-1	1	1
15.1.1	1	2	2	1	1	0	2	-1	2	2	2	1	1	2	2	2	-2	1	-1	-1	-1	2	2	1	0	2	1	2	1	-1	1	1	-1	-1	2	-1	2	-2	2	-1	-1	-1	1	2	2	2	1	2	1
15.1.2	1	1	2	1	1	0	1	-1	2	1	1	1	2	1	2	2	-2	2	-1	-1	-1	2	1	1	0	2	1	2	1	-1	1	1	-1	-1	2	-1	2	-1	1	-1	-1	-1	1	1	2	2	1	1	1
15.2.1	1	2	1	1	1	0	1	-1	2	2	1	1	1	2	2	2	-2	1	-1	-1	-1	2	1	-1	0	1	1	1	1	-1	1	1	-1	-1	2	-1	2	-2	1	-1	1	-1	2	2	2	2	1	1	1
15.3.1	1	2	2	1	1	0	2	-1	2	2	1	1	2	1	2	2	-2	1	-1	1	1	2	2	1	0	2	1	2	-1	-1	1	1	-1	-1	2	-1	2	-2	1	-1	-1	-1	1	1	2	2	1	1	1
15.a.1	-1	1	1	-1	-1	0	1	1	1	1	1	-1	1	1	1	1	-1	1	1	-1	-1	-1	1	-1	0	-1	1	1	-1	-1	-1	-1	1	-1	1	-1	1	-1	1	-1	-1	1	-1	1	1	1	1	-1	1
15.b.1	-1	-1	-1	-1	-1	0	-1	1	-1	-1	-1	-1	-1	1	-1	-1	1	-1	1	1	-1	-1	-1	1	0	-1	-1	-1	-1	-1	-1	-1	-1	-1	-1	1	-1	1	-1	1	-1	-1	-1	-1	-1	-1	-1	-1	1
16.6.1	1	1	1	1	1	0	1	-1	1	1	1	1	1	1	1	1	-1	1	-1	1	1	1	1	1	0	1	-1	1	1	1	1	1	1	1	1	-1	1	-1	1	-1	-1	1	1	1	1	1	-1	1	-1
16.7.1	-1	-1	-1	-1	1	0	-1	1	-1	-1	-1	-1	-1	-1	-1	-1	1	-1	1	-1	-1	-1	-1	-1	0	-1	1	-1	-1	-1	-1	-1	1	-1	-1	1	-1	1	-1	1	1	1	-1	-1	-1	-1	-1	-1	1
16.9.L	2	2	2	1	1	0	2	-2	2	2	2	1	2	2	2	2	-2	2	-1	-1	-1	2	2	1	0	2	1	2	1	-1	1	1	-1	-1	2	-1	2	-2	2	-1	-1	-1	1	2	2	2	1	1	1
16.b.L	1	2	2	1	1	0	2	-1	2	2	2	1	1	1	2	2	-2	1	-1	-1	-1	2	2	-1	0	2	1	1	1	-1	-1	1	-1	-1	1	-1	2	-2	2	-1	-1	-1	1	2	1	2	1	1	1
17.1.1	1	1	1	1	1	0	1	-1	1	1	1	1	1	1	1	1	-1	1	-1	-1	-1	1	1	-1	0	1	1	1	1	-1	-1	-1	-1	-1	1	-1	1	-2	1	-1	1	-1	1	1	1	1	1	1	1
17.1.2	1	-1	-1	-1	-1	0	1	1	-1	-1	1	1	0	1	-1	-1	1	1	1	-1	-1	-1	1	-1	0	-1	1	-1	1	-1	-1	-1	-1	-1	1	-1	1	-1	1	-1	-1	-1	-1	1	-1	-1	-1	1	1
17.3.1	-1	-2	-2	-1	-1	0	-2	1	-2	-2	-1	-1	-2	-2	-2	-2	2	-1	1	1	1	-2	-2	-1	0	-2	-1	-2	-1	1	-1	-1	1	1	-2	1	-2	2	-2	1	1	1	-1	-2	-2	-2	-1	-1	-1
17.3.2	-1	-2	-2	-1	-1	0	-2	1	-2	-2	-1	-1	-2	-1	-2	-2	2	-2	1	-1	1	-2	-2	-1	0	-2	-1	-2	-1	1	-1	-1	-1	1	-2	1	-2	1	-1	1	1	-1	-1	-1	-2	-2	-1	-1	-1
17.8.1	2	2	2	1	1	0	1	-1	2	1	1	1	1	0	2	1	-1	1	-1	1	1	2	1	1	0	1	-1	1	-1	1	1	2	-1	1	2	-1	2	-2	1	-1	-1	-1	1	1	1	2	1	1	-1
17.14.L	1	2	1	1	1	0	2	-1	2	2	1	1	1	2	2	2	-2	1	-1	-1	-1	2	1	-1	0	2	1	1	1	-1	1	1	-1	-1	2	-1	2	-2	2	-1	-1	-1	1	2	1	2	1	1	1
17.15.L	-1	1	1	1	1	0	1	-1	1	1	1	-1	1	1	1	1	-1	1	-1	-1	-1	1	1	-1	0	1	1	1	1	-1	1	1	-1	-1	1	1	1	-1	1	-1	-1	-1	1	1	1	1	-1	1	1
[truncated: 53 more columns]

## Sheet: Gansu
Synergy (Bonferroni p<0.05 and ABS(R)>0.6)
	1.2.1	1.3.1	1.4.1	1.5.1	1.5.2	1.5.4	2.1.2	2.2.1	2.2.2	2.3.1	2.4.1	2.a.L	3.1.1	3.1.2	3.2.1	3.2.2	3.3.1	3.3.2	3.3.3	3.3.4	3.4.L	3.6.1	3.8.1	3.8.2	3.9.1	3.b.2	3.b.3	3.c.1	4.1.1	4.1.2	4.3.1	4.4.1	4.5.1	4.6.1	4.a.L	4.b.L	4.c.1	5.3.2	5.5.1	5.5.2L	5.a.1	5.b.L	6.1.1	6.2.1	6.3.1	6.4.1	6.4.2	6.6.1	7.1.2
1.2.1		1	0.987879				0.987879							0.996965								1	1					0.996965				1			1		1									1			1
1.3.1	1		0.935065				0.955844		0.95259	0.981818		0.983488	0.967505	0.997366	0.95259	0.978947						0.996104	1			0.951948		0.993413				0.987879			0.98968		1						0.865174	0.991176	0.905263	1			0.977811
1.4.1	0.987879	0.935065					0.871429		0.955224	0.885714			0.965052	0.993855	0.955224	0.968421						0.923377	0.996491			0.925974		0.987265				0.975758			0.985552		0.995872						0.872201	0.982353	0.907018	0.996491			0.940203
1.5.1
1.5.2
1.5.4
2.1.2	0.987879	0.955844	0.871429						0.919228	0.967532		0.960784	0.963826	0.958736	0.919228	0.954386						0.955844	0.966667			0.887013		0.960036				0.975758			0.931889		0.960784							0.935294	0.850877	0.966667			0.990598
2.2.1
2.2.2		0.95259	0.955224				0.919228			0.932397		0.927153	0.885206	0.95123	1	0.938543						0.948201	0.95259			0.878841		0.946374							0.933885		0.944215							0.890361		0.95259			0.929763
2.3.1		0.981818	0.885714				0.967532		0.932397			0.98968	0.958921	0.987709	0.932397	0.978947						0.981818	0.991228			0.933766		0.98463							0.97936		0.98968						0.854634	0.982353	0.907018	0.991228			0.975555
2.4.1
2.a.L		0.983488					0.960784		0.927153	0.98968			1	0.994118	0.927153	0.970588						0.983488	0.997059			0.933953		0.986001							0.982353		0.997059							0.988235		0.997059			0.969957
3.1.1		0.967505	0.965052				0.963826		0.885206	0.958921		1		0.976673	0.885206	0.938075						0.971184	0.967505			0.940527		0.964417							0.964706		0.979412							0.982418		0.967505			0.967505
3.1.2	0.996965	0.997366	0.993855				0.958736		0.95123	0.987709		0.994118	0.976673		0.95123	0.975417						0.995611	0.997366			0.953468		0.989011				0.993921			0.987094		0.997419						0.85978	0.988235	0.904302	0.997366			0.974539
3.2.1		0.95259	0.955224				0.919228		1	0.932397		0.927153	0.885206	0.95123		0.938543						0.948201	0.95259			0.878841		0.946374							0.933885		0.944215							0.890361		0.95259			0.929763
3.2.2		0.978947	0.968421				0.954386		0.938543	0.978947		0.970588	0.938075	0.975417	0.938543							0.978947	0.978947			0.917544		0.969698							0.964912		0.977296							0.958824	0.887719	0.978947			0.959649
3.3.1																																	0.862659					0.943341				0.862659
3.3.2																				0.868421
3.3.3
3.3.4																		0.868421
3.4.L
3.6.1	1	0.996104	0.923377				0.955844		0.948201	0.981818		0.983488	0.971184	0.995611	0.948201	0.978947							0.996491			0.944156		0.988143				1			0.995872		0.997936						0.861661	0.988235	0.898246	0.996491			0.978563
3.8.1	1	1	0.996491				0.966667		0.95259	0.991228		0.997059	0.967505	0.997366	0.95259	0.978947						0.996491				0.95614		0.993413				0.987879			0.98968		1						0.865174	0.991176	0.905263	1			0.980702
3.8.2
3.9.1
3.b.2		0.951948	0.925974				0.887013		0.878841	0.933766		0.933953	0.940527	0.953468	0.878841	0.917544						0.944156	0.95614					0.958279							0.944272		0.9484							0.982353		0.95614			0.921399
3.b.3
3.c.1	0.996965	0.993413	0.987265				0.960036		0.946374	0.98463		0.986001	0.964417	0.989011	0.946374	0.969698						0.988143	0.993413			0.958279						0.984807			0.979846		0.992249						0.862357	0.980106	0.888011	0.993413			0.971455
4.1.1
4.1.2																																		0.963636
4.3.1
4.4.1	1	0.987879	0.975758				0.975758							0.993921								1	0.987879					0.984807							1		1									0.987879			0.987879
4.5.1																	0.862659																									1
4.6.1																														0.963636
4.a.L	1	0.98968	0.985552				0.931889		0.933885	0.97936		0.982353	0.964706	0.987094	0.933885	0.964912						0.995872	0.98968			0.944272		0.979846				1					0.98968							0.976471	0.876161	0.98968			0.95872
4.b.L
4.c.1	1	1	0.995872				0.960784		0.944215	0.98968		0.997059	0.979412	0.997419	0.944215	0.977296						0.997936	1			0.9484		0.992249				1			0.98968									0.991176	0.888545	1			0.977296
5.3.2																	0.943341
5.5.1
5.5.2L
5.a.1
5.b.L																	0.862659																1
6.1.1		0.865174	0.872201							0.854634				0.85978								0.861661	0.865174					0.862357																		0.865174
6.2.1		0.991176	0.982353				0.935294		0.890361	0.982353		0.988235	0.982418	0.988235	0.890361	0.958824						0.988235	0.991176			0.982353		0.980106							0.976471		0.991176									0.991176			0.958824
6.3.1		0.905263	0.907018				0.850877			0.907018				0.904302		0.887719						0.898246	0.905263					0.888011							0.876161		0.888545									0.905263			0.889474
6.4.1	1	1	0.996491				0.966667		0.95259	0.991228		0.997059	0.967505	0.997366	0.95259	0.978947						0.996491	1			0.95614		0.993413				0.987879			0.98968		1						0.865174	0.991176	0.905263				0.980702
6.4.2
6.6.1
7.1.2	1	0.977811	0.940203				0.990598		0.929763	0.975555		0.969957	0.967505	0.974539	0.929763	0.959649						0.978563	0.980702			0.921399		0.971455				0.987879			0.95872		0.977296							0.958824	0.889474	0.980702
7.2.1			0.867532						0.85338					0.913082	0.85338	0.898246							0.908772					0.908213				0.987879			0.890609		0.894737								0.864912	0.908772
7.3.1		0.966917	0.857143				0.947368		0.916323	0.968421		0.985552	0.935294	0.966443	0.916323	0.983488						0.966917	0.96904			0.906767		0.961241							0.95872		0.96904							0.973529		0.96904			0.953927
8.1.1
8.2.1
8.4.2	0.987879	0.987013	0.88961				0.972727		0.950834	0.990909		0.991744	0.958921	0.995611	0.950834	0.980702						0.987013	0.998246			0.931169		0.991657				0.975758			0.987616		0.997936							0.988235	0.901754	0.998246			0.981572
8.8.1												0.925
8.9.1	1	0.956044	0.938462				0.947253			0.92967		0.990909	0.927099	0.955926								0.973626	0.945055					0.943605							1		1									0.945055			0.945055
9.1.2		0.911688					0.898701		0.91396	0.912987		0.954592		0.897279	0.91396	0.866667						0.916883	0.896491			0.879221		0.898552							0.915377		0.925697							0.935294		0.896491			0.894321
9.2.1
9.2.2
9.3.1
9.4.1	1	0.986466	0.884211				0.957895		0.946281	0.98797		0.98968	0.979412	0.999484	0.946281	0.975232						0.983459	0.997936			0.926316		0.988115				1			0.987616		0.997936							0.988235	0.892673	0.997936			0.967969
9.5.1		0.888312					0.88961			0.918182		0.880289	0.891478	0.877086		0.87193						0.893506	0.878947			0.849351		0.897673									0.869969									0.878947			0.861978
9.5.2		0.874026	0.885714				0.838961			0.872727		0.861713		0.87094		0.905263						0.864935	0.877193			0.897403		0.880985																0.894118		0.877193			0.863483
9.c.1
10.2.L																																									1
10.3.L																																							1
10.4.1
11.1.L	1													0.860538														0.858916				0.987879
11.2.1		0.933333	0.92807				0.891228		0.893767	0.915789		0.95	0.918455	0.940299	0.893767	0.92807						0.940351	0.933333			0.878947		0.937199							0.956656		0.96904							0.944118	0.845614	0.933333			0.914035
11.5.1				1
11.5.2					1
11.5.3L	1	0.996104	0.923377				0.955844		0.948201	0.981818		0.983488	0.971184	0.995611	0.948201	0.978947						1	0.996491			0.944156		0.988143				1			0.995872		0.997936						0.861661	0.988235	0.898246	0.996491			0.978563
11.6.1								0.887719				0.869969
11.7.1		0.986466	0.948872				0.950376		0.923618	0.972932		0.982843	0.961374	0.984197	0.923618	0.952632						0.977444	0.984211			0.954887		0.981995							0.964912		0.981424							0.979412	0.864912	0.984211			0.961264
12.2.2	0.987879	0.987013	0.88961				0.972727		0.950834	0.990909		0.991744	0.958921	0.995611	0.950834	0.980702						0.987013	0.998246			0.931169		0.991657				0.975758			0.987616		0.997936							0.988235	0.901754	0.998246			0.981572
12.4.2																																								0.860045
12.5.1								0.887719				0.869969
12.a.1		0.969925	0.884211				0.935338		0.946281	0.959398		0.973168	0.941176	0.971606	0.946281	0.983488						0.968421	0.975232			0.903759		0.964342							0.973168		0.975232							0.947059	0.865841	0.975232			0.941641
12.b.L	1	0.956044	0.938462				0.947253			0.92967		0.990909	0.927099	0.955926								0.973626	0.945055					0.943605							1		1									0.945055			0.945055
13.1.1				1
13.1.3
13.2.2																	0.914817																					0.956656
14.1.L
14.5.1
14.a.1
15.1.1		0.975579	0.975579				0.956697		0.935939	0.968386		0.961769	0.927877	0.972836	0.935939	0.975579						0.975579	0.975579			0.903647		0.960209							0.963251		0.972798							0.948008	0.872177	0.975579		0.895138	0.962991
15.1.2		0.945941	0.887107				0.954215			0.954215		0.95165	0.951006	0.938212		0.946451					0.878052	0.954215	0.946451			0.911009		0.943551							0.946451		0.946451							0.942462		0.946451			0.954634
15.2.1
15.3.1
15.a.1
15.b.1
16.6.1							0.849253						0.957669																																				0.84268
16.7.1		0.944911	0.944911				0.944911			0.944911		0.944911	0.937614	0.944911		0.944911						0.926013	0.944911					0.937137									0.944911							0.926013		0.944911			0.944911
16.9.L		0.910448	0.903424				0.881475		0.866872	0.928007		0.959529	0.875998	0.906415	0.866872	0.932397						0.900791	0.910448			0.901668		0.900659							0.890036		0.900362							0.941869		0.910448			0.891133
16.b.L																																							1
17.1.1		0.842481					0.871062			0.872361		0.887971										0.850926				0.854823											0.859061												0.857035
17.1.2
17.3.1																	0.874068																					0.888545
17.3.2
17.8.1	1	0.996965	0.984807				0.984807							0.996947								0.996965	0.996965					0.993902				0.996965			1		1									0.996965			0.996965
17.14.L		0.935065	0.84026				0.927273		0.884109	0.953247		0.950464	0.950337	0.947323	0.884109	0.892982						0.935065	0.942105			0.944156		0.951252							0.921569		0.93808							0.929412	0.859649	0.942105			0.931177
17.15.L
Averaged R				0.944093
Number of indicator pairs (N)				763
Weak Synergy (Bonferroni p>=0.05 or ABS(R)<=0.6)
	1.2.1	1.3.1	1.4.1	1.5.1	1.5.2	1.5.4	2.1.2	2.2.1	2.2.2	2.3.1	2.4.1	2.a.L	3.1.1	3.1.2	3.2.1	3.2.2	3.3.1	3.3.2	3.3.3	3.3.4	3.4.L	3.6.1	3.8.1	3.8.2	3.9.1	3.b.2	3.b.3	3.c.1	4.1.1	4.1.2	4.3.1	4.4.1	4.5.1	4.6.1	4.a.L	4.b.L	4.c.1	5.3.2	5.5.1	5.5.2L	5.a.1	5.b.L	6.1.1	6.2.1	6.3.1	6.4.1	6.4.2	6.6.1	7.1.2
1.2.1				0.878788	0.527273				0.68294	0.939394		0.97619	0.915152		0.68294	0.878788		0.963636		0.624242	0.880952			0.563636	0.0666667	0.757576			0.717329	0.309091				0.527273		0.151515					0.430303		0.831839	0.928571	0.939394		0.333333	0.797724
1.3.1				0.531863	0.230392			0.624561			0.566917							0.589474		0.691228	0.787719			0.407792					0.774667							0.432468			0.472456								0.494737	0.860916
1.4.1				0.492647	0.176471			0.626316			0.455639	0.843137						0.587719		0.682456	0.801754			0.411688					0.760582							0.262338			0.472456								0.489474	0.860916
1.5.1	0.878788	0.531863	0.492647		0.796569		0.561275		0.441718	0.526961		0.375824	0.525386	0.53497	0.441718	0.551471		0.735294	0.0147877	0.676471	0.667857	0.54902	0.531863	0.193627	0.105392	0.529412		0.523605	0.733976			0.878788			0.526471		0.485294				0.132353		0.541437	0.371429	0.482843	0.531863	0.39951	0.560279	0.502451
1.5.2	0.527273	0.230392	0.176471	0.796569			0.245098	0.00490196	0.0834356	0.262255		0.296703	0.311994	0.24908	0.0834356	0.294118		0.421569		0.52451	0.346429	0.272059	0.230392			0.318627		0.225628	0.403687	0.0514706		0.29697		0.10049	0.297059		0.241176				0.122549		0.189073	0.318681	0.132353	0.230392		0.314303	0.198529
1.5.4
2.1.2				0.561275	0.245098			0.591228			0.565414							0.661404		0.742105	0.789474			0.471429					0.746497							0.366234			0.472456				0.844094				0.491228	0.860916
2.2.1		0.624561	0.626316		0.00490196		0.591228		0.692713	0.635088	0.711042	0.808824	0.521153	0.625988	0.692713	0.650877		0.0929825		0.375439	0.517157	0.629825	0.624561			0.640351	0.0894737	0.61748							0.692466	0.301754	0.69453		0.64254				0.487484	0.794118	0.414035	0.624561	0.235088	0.396295	0.603509
2.2.2	0.68294			0.441718	0.0834356			0.692713			0.569215							0.545215		0.609307	0.817903			0.467077					0.515904			0.664647				0.271291			0.567454				0.843077		0.839333		0.591747	0.72533
2.3.1	0.939394			0.526961	0.262255			0.635088			0.568421							0.582456		0.714035	0.766667			0.424675					0.831007			0.927273				0.472727			0.472456								0.435088	0.860916
2.4.1		0.566917	0.455639				0.565414	0.711042	0.569215	0.568421		0.693627	0.130979	0.418389	0.569215	0.391125					0.327141	0.553383	0.424149	0.296241		0.515789	0.5129	0.420672			0.0117647				0.419118	0.541353	0.455882		0.873571				0.502326	0.560714	0.244582	0.424149	0.380805		0.501097
2.a.L	0.97619		0.843137	0.375824	0.296703			0.808824			0.693627							0.317647		0.576471	0.588235			0.141383					0.616667			0.964286				0.609907			0.472456				0.774669		0.841176		0.15	0.83205
3.1.1	0.915152			0.525386	0.311994			0.521153			0.130979							0.664623		0.783569	0.807864			0.461067					0.698422			0.869305				0.16309			0.205103				0.842138		0.848559		0.374004	0.866025
3.1.2				0.53497	0.24908			0.625988			0.418389							0.595259		0.692713	0.834356			0.465321					0.766789							0.274803			0.472456								0.46971	0.86155
3.2.1	0.68294			0.441718	0.0834356			0.692713			0.569215							0.545215		0.609307	0.817903			0.467077					0.515904			0.664647				0.271291			0.567454				0.843077		0.839333		0.591747	0.72533
3.2.2	0.878788			0.551471	0.294118			0.650877			0.391125							0.585965		0.696491	0.85049			0.378947					0.661988			0.878788				0.210526			0.472456				0.792271				0.473684	0.860916
3.3.1																			0.410316						0.186047		0.319438			0.746819	0.848039			0.726635						0.816425	0.0526316
3.3.2	0.963636	0.589474	0.587719	0.735294	0.421569		0.661404	0.0929825	0.545215	0.582456		0.317647	0.664623	0.595259	0.545215	0.585965					0.757353	0.589474	0.589474	0.521053		0.554386		0.608696	0.542267			0.951515			0.52322		0.517028						0.491876	0.291176	0.52807	0.589474	0.289474	0.860916	0.62807
3.3.3				0.0147877													0.410316								0.596482		0.439652			0.303968	0.638334	0.0978634	0.216742	0.262558				0.681923		0.352736	0.223032	0.216742					0.212337
3.3.4	0.624242	0.691228	0.682456	0.676471	0.52451		0.742105	0.375439	0.609307	0.714035		0.576471	0.783569	0.692713	0.609307	0.696491					0.789216	0.687719	0.691228	0.294737		0.710526		0.701801	0.605649			0.490909			0.661507		0.655315						0.517348	0.541176	0.614035	0.691228	0.17193	0.860916	0.714035
3.4.L	0.880952	0.787719	0.801754	0.667857	0.346429		0.789474	0.517157	0.817903	0.766667	0.327141	0.588235	0.807864	0.834356	0.817903	0.85049		0.757353		0.789216		0.780702	0.835784	0.350877		0.735088		0.834356	0.901908			0.833333			0.770588	0.101754	0.802941		0.304725				0.869246	0.714286	0.681373	0.835784	0.47549	0.83205	0.851833
3.6.1				0.54902	0.272059			0.629825			0.553383							0.589474		0.687719	0.780702			0.407792					0.774667							0.44026			0.434659								0.498246	0.860916
3.8.1				0.531863	0.230392			0.624561			0.424149							0.589474		0.691228	0.835784			0.468421					0.774667							0.273684			0.472456								0.494737	0.860916
3.8.2	0.563636	0.407792	0.411688	0.193627			0.471429		0.467077	0.424675	0.296241	0.141383	0.461067	0.465321	0.467077	0.378947		0.521053		0.294737	0.350877	0.407792	0.468421		0.224561	0.388312	0.0298246	0.519105	0.535225			0.793939			0.356037	0.0948052	0.380805		0.359066		0.277606		0.608696	0.0970588	0.394737	0.468421	0.445614	0.314303	0.400903
3.9.1	0.0666667			0.105392													0.186047		0.596482					0.224561			0.222807		0.126764	0.489474	0.598039	0.406061		0.449123				0.873529		0.317823	0.434469						0.391228
3.b.2	0.757576			0.529412	0.318627			0.640351			0.515789							0.554386		0.710526	0.735088			0.388312					0.788752			0.69697				0.48961			0.472456				0.84058		0.84386		0.378947	0.806255
3.b.3								0.0894737			0.5129						0.319438		0.439652					0.0298246	0.222807						0.561275		0.398246					0.252941	0.359066	0.498683		0.398246					0.22807
3.c.1				0.523605	0.225628			0.61748			0.420672							0.608696		0.701801	0.834356			0.519105					0.793662							0.282829			0.482768								0.496267	0.847874
4.1.1	0.717329	0.774667	0.760582	0.733976	0.403687		0.746497		0.515904	0.831007		0.616667	0.698422	0.766789	0.515904	0.661988		0.542267		0.605649	0.901908	0.774667	0.774667	0.535225	0.126764	0.788752		0.793662				0.742387		0.211273	0.75171	0.380291	0.75171				0.578006		0.842479	0.683333	0.809879	0.774667	0.316909	0.342922	0.774667
4.1.2	0.309091				0.0514706												0.746819		0.303968						0.489474						0.656863	0.212121	0.469173					0.779154		0.612491	0.436533	0.469173
4.3.1											0.0117647						0.848039		0.638334						0.598039		0.561275			0.656863			0.622549	0.622549		0.0245098		0.912088		0.858369	0.35049	0.622549
4.4.1				0.878788	0.29697				0.664647	0.927273		0.964286	0.869305		0.664647	0.878788		0.951515	0.0978634	0.490909	0.833333			0.793939	0.406061	0.69697			0.742387	0.212121				0.260606							0.745455		0.868538	0.892857	0.927273		0.490909	0.724569
4.5.1																			0.216742								0.398246			0.469173	0.622549			0.478195				0.605392		0.613996
4.6.1	0.527273				0.10049												0.726635		0.262558						0.449123				0.211273		0.622549	0.260606	0.478195					0.727554		0.546276	0.424149	0.478195
4.a.L				0.526471	0.297059			0.692466			0.419118							0.52322		0.661507	0.770588			0.356037					0.75171							0.30031			0.359066		0.0171569		0.828942				0.415893	0.860916
4.b.L	0.151515	0.432468	0.262338				0.366234	0.301754	0.271291	0.472727	0.541353	0.609907	0.16309	0.274803	0.271291	0.210526					0.101754	0.44026	0.273684	0.0948052		0.48961		0.282829	0.380291		0.0245098				0.30031		0.306502		0.264575		0.172343		0.306544	0.438235	0.389474	0.273684		0.0136653	0.318165
4.c.1				0.485294	0.241176			0.69453			0.455882							0.517028		0.655315	0.802941			0.380805					0.75171							0.306502			0.472456		0.00490196		0.841345				0.405573	0.860916
5.3.2																			0.681923						0.873529		0.252941			0.779154	0.912088		0.605392	0.727554						0.6	0.321429	0.605392
5.5.1		0.472456	0.472456				0.472456	0.64254	0.567454	0.472456	0.873571	0.472456	0.205103	0.472456	0.567454	0.472456					0.304725	0.434659	0.472456	0.359066		0.472456	0.359066	0.482768							0.359066	0.264575	0.472456						0.473302	0.491354	0.264575	0.472456	0.0566947		0.472456
5.5.2L																	0.816425		0.352736						0.317823		0.498683			0.612491	0.858369		0.613996	0.546276				0.6			0.210744	0.613996
5.a.1	0.430303			0.132353	0.122549												0.0526316		0.223032					0.277606	0.434469				0.578006	0.436533	0.35049	0.745455		0.424149	0.0171569	0.172343	0.00490196	0.321429		0.210744			0.179845		0.108359		0.0216718
5.b.L																			0.216742								0.398246			0.469173	0.622549			0.478195				0.605392		0.613996
6.1.1	0.831839			0.541437	0.189073		0.844094	0.487484	0.843077		0.502326	0.774669	0.842138		0.843077	0.792271		0.491876		0.517348	0.869246			0.608696		0.84058			0.842479			0.868538			0.828942	0.306544	0.841345		0.473302		0.179845			0.779088	0.716733		0.588494	0.561519	0.838824
6.2.1	0.928571			0.371429	0.318681			0.794118			0.560714							0.291176		0.541176	0.714286			0.0970588					0.683333			0.892857				0.438235			0.491354				0.779088		0.808824		0.132353	0.79507
6.3.1	0.939394			0.482843	0.132353			0.414035	0.839333		0.244582	0.841176	0.848559		0.839333			0.52807		0.614035	0.681373			0.394737		0.84386			0.809879			0.927273				0.389474			0.264575		0.108359		0.716733	0.808824			0.308772	0.833585
6.4.1				0.531863	0.230392			0.624561			0.424149							0.589474		0.691228	0.835784			0.468421					0.774667							0.273684			0.472456								0.494737	0.860916
6.4.2	0.333333	0.494737	0.489474	0.39951			0.491228	0.235088	0.591747	0.435088	0.380805	0.15	0.374004	0.46971	0.591747	0.473684		0.289474	0.212337	0.17193	0.47549	0.498246	0.494737	0.445614	0.391228	0.378947	0.22807	0.496267	0.316909			0.490909			0.415893		0.405573		0.0566947		0.0216718		0.588494	0.132353	0.308772	0.494737		0.177649	0.464912
6.6.1	0.797724	0.860916	0.860916	0.560279	0.314303		0.860916	0.396295	0.72533	0.860916		0.83205	0.866025	0.86155	0.72533	0.860916		0.860916		0.860916	0.83205	0.860916	0.860916	0.314303		0.806255		0.847874	0.342922			0.724569			0.860916	0.0136653	0.860916						0.561519	0.79507	0.833585	0.860916	0.177649		0.860916
7.1.2				0.502451	0.198529			0.603509			0.501097							0.62807		0.714035	0.851833			0.400903					0.774667							0.318165			0.472456				0.838824				0.464912	0.860916
7.2.1	0.951515	0.768831		0.588235	0.301471		0.675325	0.447368		0.705195	0.111278	0.566563	0.869405					0.626316		0.705263	0.661404	0.757143		0.454545		0.774026			0.704243							0.106494			0.245677		0.174407		0.774704	0.805882			0.457895	0.860916	0.767958
7.3.1	0.818182			0.441176	0.267647			0.733746			0.582456							0.48194		0.661507	0.711042			0.267669					0.478361			0.75				0.449624			0.472456				0.696642		0.857585		0.366357	0.860916
8.1.1	0.769697	0.44812	0.515789	0.384804	0.306373		0.455639	0.184211	0.458297	0.449624		0.39951	0.663397	0.575944	0.458297	0.535088		0.649123		0.678947	0.316821	0.446617	0.55614	0.466165		0.530827		0.581467	0.401418			0.575758			0.552116	0.230075	0.576883		0.132288				0.399649	0.482353	0.610526	0.55614		0.778924	0.458067
8.2.1											0.0684211						0.542343		0.607935						0.252632		0.429825			0.315789	0.64951		0.365414	0.233083				0.382353		0.500376	0.153767	0.365414					0.00175439
8.4.2				0.522059	0.227941			0.626316			0.578947							0.584211		0.687719	0.764912			0.448052					0.739455							0.448052			0.472456				0.843215				0.503509	0.860916
8.8.1		0.572755	0.506708	0.105392	0.159314		0.566563	0.838235	0.462577	0.605779	0.409314		0.479765	0.49816	0.462577	0.52451		0.340686		0.566176	0.420588	0.566563	0.492647	0.180599		0.632611		0.491723							0.629412	0.380805	0.664706		0.407666				0.304482	0.89011	0.343137	0.492647		0.61494	0.47549
8.9.1				0.873626	0.598901				0.771353						0.771353	0.89011		0.917582		0.741758	0.804196			0.621978	0.0274725	0.854945			0.733976			0.927273				0.0813187					0.186813		0.805524	0.963636	0.813187		0.412088	0.856893
9.1.2	0.563636		0.815584	0.411765	0.186275			0.752632			0.678195		0.852238					0.450877		0.585965	0.677193			0.425974					0.683116			0.321212				0.541558			0.604743				0.833554		0.757895		0.44386	0.61494
9.2.1								0.157895			0.299248						0.559017		0.210575								0.598246			0.131169	0.605392		0.529323	0.0688312		0.174026		0.0546956	0.340168	0.625282		0.529323
9.2.2	0.00606061			0.120098					0.00263389				0.405886	0.00877963	0.00263389	0.0175439		0.52807		0.508772	0.077193		0.0192982					0.0263505				0.00606061	0.206015					0.254902				0.206015		0.0205882	0.0298246	0.0192982		0.505617	0.0157954
9.3.1	0.97619	0.598039	0.727941	0.463736	0.274725		0.561275	0.364706	0.738235	0.558824		0.364286	0.766756	0.807947	0.738235	0.767647		0.797059		0.802941	0.532143	0.558824	0.779412	0.42402		0.590686		0.770251	0.607906			0.97619			0.692857		0.732143		0.419314				0.606775	0.63956	0.732353	0.779412	0.0617647	0.845154	0.560393
9.4.1				0.485294	0.241176			0.692466			0.605263							0.527348		0.657379	0.719298			0.372932					0.75171							0.473684			0.472456		0.00490196		0.835143				0.382869	0.860916
9.5.1	0.854545		0.77013	0.561275	0.382353			0.470175	0.804215		0.46015				0.804215			0.592982		0.735088	0.659649			0.506494					0.78171			0.818182			0.851393	0.488312			0.283473		0.139319		0.762407	0.794118	0.817544		0.335088	0.806255
9.5.2	0.260606			0.416667	0.306373			0.72807	0.838455		0.520301		0.858369		0.838455			0.512281		0.740351	0.749123			0.238961					0.352121			0.321212			0.841073	0.387013	0.855521		0.491354				0.661397		0.777193		0.326316	0.778924
9.c.1	0.942857	0.964286	0.964286	0.571429			0.892857		0.846881	0.75	0.857143	0.4	0.396412	0.945611	0.846881	0.642857		0.785714	0.918956		0.771429	0.928571	0.964286	0.821429	0.928571	0.321429	0.892857	0.964286	0.44475		0.964286	0.928571			0.942857		0.942857			0.178571	0.25		0.927426	0.8	0.785714	0.964286	0.928571		0.964286
10.2.L	0.430303			0.132353	0.122549												0.0526316		0.223032					0.277606	0.434469				0.578006	0.436533	0.35049	0.745455		0.424149	0.0171569	0.172343	0.00490196	0.321429		0.210744			0.179845		0.108359		0.0216718
10.3.L		0.472456	0.472456				0.472456	0.64254	0.567454	0.472456	0.873571	0.472456	0.205103	0.472456	0.567454	0.472456					0.304725	0.434659	0.472456	0.359066		0.472456	0.359066	0.482768							0.359066	0.264575	0.472456						0.473302	0.491354	0.264575	0.472456	0.0566947		0.472456
10.4.1	0.9	0.446852	0.469556	0.35	0.00882353		0.417957		0.348141	0.428277		0.025	0.520971	0.44938	0.348141	0.331269		0.669763	0.00207364	0.424149	0.494118	0.457172	0.446852	0.764706	0.370485	0.413829		0.472352	0.697277			0.915152			0.384804	0.0113519	0.343137	0.025			0.321078		0.486822	0.025	0.531476	0.446852	0.203302	0.463942	0.467492
11.1.L		0.42406	0.694737	0.555882	0.232353		0.300752	0.424149	0.787191	0.33985		0.205882	0.822664		0.787191	0.814241		0.801858		0.775026	0.428277	0.409023	0.849329	0.338346		0.517293			0.733976						0.855392		0.821078		0.170055		0.0539216		0.668735	0.714286	0.845201	0.849329	0.343653	0.866025	0.560772
11.2.1	0.939394			0.443627	0.205882			0.67193			0.391125							0.568421		0.661404	0.806373			0.433333					0.507055			0.733333				0.268421			0.472456				0.722882				0.424561	0.860916
11.5.1	0.878788	0.531863	0.492647		0.796569		0.561275		0.441718	0.526961		0.375824	0.525386	0.53497	0.441718	0.551471		0.735294	0.0147877	0.676471	0.667857	0.54902	0.531863	0.193627	0.105392	0.529412		0.523605	0.733976			0.878788			0.526471		0.485294				0.132353		0.541437	0.371429	0.482843	0.531863	0.39951	0.560279	0.502451
11.5.2	0.527273	0.230392	0.176471	0.796569			0.245098	0.00490196	0.0834356	0.262255		0.296703	0.311994	0.24908	0.0834356	0.294118		0.421569		0.52451	0.346429	0.272059	0.230392			0.318627		0.225628	0.403687	0.0514706		0.29697		0.10049	0.297059		0.241176				0.122549		0.189073	0.318681	0.132353	0.230392		0.314303	0.198529
11.5.3L				0.54902	0.272059			0.629825			0.553383							0.589474		0.687719	0.780702			0.407792					0.774667							0.44026			0.434659								0.498246	0.860916
11.6.1		0.753247	0.690909	0.142157	0.0882353		0.762338		0.733977	0.78961	0.721805		0.622931	0.686567	0.733977	0.698246		0.249123		0.536842	0.568421	0.751948	0.692982	0.0896104		0.750649	0.0263158	0.676329							0.688338	0.522078	0.688338		0.52915				0.588494	0.802941	0.554386	0.692982	0.259649	0.478287	0.738624
11.7.1	0.927273			0.522059	0.262255			0.626316			0.496491							0.577193		0.717544	0.843137			0.366917					0.711285			0.90303				0.359398			0.472456				0.838824				0.463158	0.860916
12.2.2				0.522059	0.227941			0.626316			0.578947							0.584211		0.687719	0.764912			0.448052					0.739455							0.448052			0.472456				0.843215				0.503509	0.860916
12.4.2																	0.738921		0.184143						0.0701754		0.529825			0.542857	0.742647		0.541353	0.480519				0.558308	0.0755929		0.0546956	0.541353
12.5.1		0.753247	0.690909	0.142157	0.0882353		0.762338		0.733977	0.78961	0.721805		0.622931	0.686567	0.733977	0.698246		0.249123		0.536842	0.568421	0.751948	0.692982	0.0896104		0.750649	0.0263158	0.676329							0.688338	0.522078	0.688338		0.52915				0.588494	0.802941	0.554386	0.692982	0.259649	0.478287	0.738624
12.a.1	0.866667			0.452941	0.232353			0.721362			0.582456							0.50258		0.640867	0.669763			0.338346					0.46925			0.833333				0.425564			0.434659				0.745221				0.434469	0.860916
12.b.L				0.873626	0.598901				0.771353						0.771353	0.89011		0.917582		0.741758	0.804196			0.621978	0.0274725	0.854945			0.733976			0.927273				0.0813187					0.186813		0.805524	0.963636	0.813187		0.412088	0.856893
13.1.1	0.878788	0.531863	0.492647		0.796569		0.561275		0.441718	0.526961		0.375824	0.525386	0.53497	0.441718	0.551471		0.735294	0.0147877	0.676471	0.667857	0.54902	0.531863	0.193627	0.105392	0.529412		0.523605	0.733976			0.878788			0.526471		0.485294				0.132353		0.541437	0.371429	0.482843	0.531863	0.39951	0.560279	0.502451
13.1.3
13.2.2																			0.554121						0.339525		0.333333			0.757895	0.805882		0.650877	0.744361						0.673398	0.115196	0.650877
14.1.L
14.5.1
14.a.1
15.1.1	0.921132			0.504732	0.202907			0.625809			0.404763							0.606028		0.697741	0.835153			0.440584					0.645082			0.921132				0.131276			0.415862				0.814805				0.491836
15.1.2	0.852803			0.547946	0.375735			0.706567	0.856834		0.439837				0.856834			0.580083		0.77199				0.189372					0.715133			0.821584				0.288655			0.33541				0.743702		0.797068		0.309668	0.872872
15.2.1	0.806061			0.571078	0.333333								0.0625383				0.111452	0.442105	0.272249	0.178947	0.147059			0.259649	0.433333				0.49297	0.466667		0.90303	0.0333333	0.522807				0.5			0.296182	0.0333333						0.150319
15.3.1								0.528787			0.313375	0.162681					0.381974										0.384573				0.0532685		0.522291						0.385434	0.234655		0.522291		0.114834
15.a.1	0.333333		0.00245098				0.120098						0.192857					0.237745			0.0107143			0.605392	0.00980392	0.00980392			0.260606	0.0196078		0.52381	0.203431	0.112745				0.0911765	0.340168			0.203431	0.128914					0.031497	0.105392
15.b.1		0.556044	0.569231	0.0461538	0.0549451		0.485714	0.784615	0.69307	0.613187	0.373626	0.56044	0.478022	0.556044	0.69307	0.648352		0.450549		0.520879	0.27972	0.586813	0.556044	0.138462		0.498901	0.0373626	0.545655							0.613187	0.0769231	0.556044		0.172385				0.229075	0.481319	0.432967	0.556044	0.112088	0.49923	0.525275
16.6.1	0.963636	0.788824	0.697856	0.397302	0.136113			0.399473	0.706942	0.796621	0.405568	0.785751		0.739016	0.706942	0.705883		0.553117		0.578578	0.601405	0.796621	0.737489	0.328785		0.65627		0.691868	0.772498			0.942254			0.731027	0.242365	0.733093		0.170084				0.632528	0.690214	0.706761	0.737489	0.258999	0.642271
16.7.1	0.845154			0.251588	0.160737			0.718132	0.85118		0.430962				0.85118			0.604743		0.661438	0.761812			0.20788		0.888217			0.169031			0.790569			0.888217	0.245677			0.5				0.605826		0.812624			0.881917
16.9.L	0.413376			0.408589	0.257669			0.743635			0.397727							0.49166		0.725198	0.811275			0.179983					0.310956			0.323177				0.286216			0.472878				0.666813		0.824408		0.312555	0.86155
16.b.L		0.472456	0.472456				0.472456	0.64254	0.567454	0.472456	0.873571	0.472456	0.205103	0.472456	0.567454	0.472456					0.304725	0.434659	0.472456	0.359066		0.472456	0.359066	0.482768							0.359066	0.264575	0.472456						0.473302	0.491354	0.264575	0.472456	0.0566947		0.472456
17.1.1	0.660606		0.741799	0.360294	0.262255			0.567793	0.690382		0.519744		0.822808	0.820378	0.690382	0.795963		0.441422		0.575691	0.615182		0.81878	0.40013				0.806679	0.711285			0.418182			0.83015	0.485223			0.510708				0.734622	0.869757	0.751207	0.81878	0.1448	0.751593
17.1.2	0.672727	0.54386	0.576883	0.318627	0.169118		0.661507	0.358101	0.480372	0.541796		0.564286	0.860927	0.544422	0.480372	0.537668		0.70485		0.711042	0.597059	0.550052	0.54386	0.116615		0.537668		0.518595	0.366988			0.345455			0.571078		0.566176						0.353489	0.546429	0.519092	0.54386		0.669601	0.661507
17.3.1																			0.289871						0.201754		0.252632			0.692208	0.762255		0.667669	0.655844						0.7231	0.0423117	0.667669
17.3.2																	0.751207		0.103085						0.0526316		0.191228			0.579221	0.595588		0.580451	0.55974				0.723426		0.656133	0.0670795	0.580451
17.8.1				0.875384	0.261399				0.675844	0.936175		0.964286	0.856707		0.675844	0.875384		0.960491	0.125769	0.510641	0.862291			0.790277	0.401218	0.729487			0.744647	0.170214				0.218846							0.717329		0.877317	0.892857	0.942254		0.504562	0.724569
17.14.L	0.830303			0.497549	0.289216			0.605263			0.56391							0.57193		0.701754	0.694737			0.51039					0.78171			0.769697				0.57013			0.52915				0.828284				0.34386	0.778924
17.15.L		0.420779	0.25974				0.388312	0.549123	0.234416	0.446753	0.700752	0.564499		0.231782	0.234416	0.257895					0.107018	0.425974	0.236842			0.44026	0.210526	0.208169			0.0220588				0.246646	0.672727	0.283798		0.623641	0.0714823			0.132631	0.417647	0.247368	0.236842	0.00350877		0.337721
Averaged R				0.513113
Number of indicator pairs (N)				2197
Weak Trade-off (Bonferroni p>=0.05 or ABS(R)<=0.6)
	1.2.1	1.3.1	1.4.1	1.5.1	1.5.2	1.5.4	2.1.2	2.2.1	2.2.2	2.3.1	2.4.1	2.a.L	3.1.1	3.1.2	3.2.1	3.2.2	3.3.1	3.3.2	3.3.3	3.3.4	3.4.L	3.6.1	3.8.1	3.8.2	3.9.1	3.b.2	3.b.3	3.c.1	4.1.1	4.1.2	4.3.1	4.4.1	4.5.1	4.6.1	4.a.L	4.b.L	4.c.1	5.3.2	5.5.1	5.5.2L	5.a.1	5.b.L	6.1.1	6.2.1	6.3.1	6.4.1	6.4.2	6.6.1	7.1.2
1.2.1								-0.781818			-0.527273								-0.373104								-0.587879				-0.6		-0.90303					-0.904762	-0.845154	-0.790277		-0.90303
1.3.1																			-0.400004						-0.185965		-0.289474			-0.787013	-0.813725		-0.8	-0.766234						-0.723853	-0.0237358	-0.8
1.4.1																			-0.386788						-0.185965		-0.268421			-0.81039	-0.79902		-0.819549	-0.801299				-0.812178		-0.76298	-0.0443756	-0.819549
1.5.1								-0.0539216			-0.488235						-0.602941										-0.534314			-0.117647	-0.514706		-0.713235	-0.0514706		-0.0784314		-0.371429	-0.447268	-0.621705		-0.713235
1.5.2											-0.588235						-0.29902		-0.191007					-0.142157	-0.112745		-0.487745				-0.409314		-0.490196			-0.0294118		-0.30989	-0.421643	-0.407112		-0.490196					-0.00980392
1.5.4
2.1.2																			-0.400004						-0.235088		-0.329825			-0.785714	-0.848039		-0.691729	-0.737662						-0.806622	-0.155831	-0.691729
2.2.1	-0.781818			-0.0539216													-0.615182		-0.449344					-0.00701754	-0.62807				-0.394376	-0.798246	-0.634804	-0.951515	-0.424561	-0.821053				-0.802941		-0.489904	-0.384933	-0.424561
2.2.2																			-0.27778						-0.148376		-0.112379			-0.790167	-0.720246		-0.78051	-0.787533						-0.710457	-0.106405	-0.78051
2.3.1																			-0.409696						-0.219298		-0.3			-0.777922	-0.818627		-0.753383	-0.736364						-0.72912	-0.0237358	-0.753383
2.4.1	-0.527273			-0.488235	-0.588235												-0.384099	-0.230134	-0.116124	-0.114551					-0.271414				-0.0845091	-0.708271		-0.381818	-0.117544	-0.681203				-0.686275		-0.116769	-0.0980392	-0.117544						-0.123718
2.a.L																			-0.621406						-0.882353		-0.25			-0.801858	-0.912088		-0.654412	-0.748194						-0.631902	-0.257143	-0.654412
3.1.1																			-0.442464						-0.294298		-0.413243			-0.665849	-0.863871		-0.774985	-0.619252						-0.855215	-0.260486	-0.774985
3.1.2																			-0.416669						-0.199298		-0.294118			-0.759438	-0.819633			-0.735733						-0.743849	-0.0113636
3.2.1																			-0.27778						-0.148376		-0.112379			-0.790167	-0.720246		-0.78051	-0.787533						-0.710457	-0.106405	-0.78051
3.2.2																			-0.433484						-0.192982		-0.319298			-0.74386	-0.843137			-0.745614						-0.753293	-0.0691434
3.3.1				-0.602941	-0.29902			-0.615182			-0.384099							-0.64502		-0.724002	-0.853464			-0.457218					-0.774667			-0.963636				-0.167617			-0.396863								-0.523914	-0.860916
3.3.2											-0.230134						-0.64502		-0.225553						-0.0245614		-0.484211			-0.37193	-0.801471		-0.489474	-0.310526		-0.264912		-0.3	-0.151186	-0.793679	-0.176471	-0.489474
3.3.3	-0.373104	-0.400004	-0.386788		-0.191007		-0.400004	-0.449344	-0.27778	-0.409696	-0.116124	-0.621406	-0.442464	-0.416669	-0.27778	-0.433484		-0.225553		-0.365642	-0.195936	-0.41322	-0.400004	-0.136565		-0.4793		-0.422146	-0.0884957						-0.574835	-0.20705	-0.615229		-0.398646				-0.175122	-0.642071	-0.335686	-0.400004		-0.631397	-0.402647
3.3.4											-0.114551						-0.724002		-0.365642						-0.385965		-0.578947			-0.585965			-0.568421	-0.526316		-0.0421053		-0.544118	-0.0944911		-0.219814	-0.568421
3.4.L																	-0.853464		-0.195936						-0.137255		-0.392157			-0.680702	-0.825		-0.655315	-0.696491				-0.594118		-0.756199	-0.0352941	-0.655315
3.6.1																			-0.41322						-0.168421		-0.292982			-0.767532	-0.816176		-0.798496	-0.753247						-0.733635	-0.00309598	-0.798496
3.8.1																			-0.400004						-0.185965		-0.289474			-0.764912	-0.813725			-0.74386						-0.747147	-0.0237358
3.8.2					-0.142157			-0.00701754									-0.457218		-0.136565											-0.214286	-0.311275		-0.330827	-0.141558				-0.112487		-0.331829		-0.330827
3.9.1		-0.185965	-0.185965		-0.112745		-0.235088	-0.62807	-0.148376	-0.219298	-0.271414	-0.882353	-0.294298	-0.199298	-0.148376	-0.192982		-0.0245614		-0.385965	-0.137255	-0.168421	-0.185965			-0.319298		-0.192359					-0.0368421		-0.320949	-0.203509	-0.366357		-0.472456			-0.0368421	-0.0439175	-0.870588	-0.0736842	-0.185965		-0.423625	-0.212281
3.b.2																			-0.4793						-0.319298		-0.3			-0.780519	-0.838235		-0.78797	-0.757143						-0.694507	-0.106295	-0.78797
3.b.3	-0.587879	-0.289474	-0.268421	-0.534314	-0.487745		-0.329825		-0.112379	-0.3		-0.25	-0.413243	-0.294118	-0.112379	-0.319298		-0.484211		-0.578947	-0.392157	-0.292982	-0.289474			-0.3		-0.294247	-0.366206	-0.00350877		-0.345455		-0.0666667	-0.407637	-0.0877193	-0.424149				-0.0526316		-0.0456742	-0.238235	-0.447368	-0.289474		-0.724263	-0.317544
3.c.1																			-0.422146						-0.192359		-0.294247			-0.751867	-0.80932		-0.838824	-0.729908						-0.742857	-0.0299587	-0.838824
4.1.1								-0.394376			-0.0845091						-0.774667		-0.0884957								-0.366206				-0.247717		-0.795794					-0.5	-0.169031	-0.765443		-0.795794
4.1.2		-0.787013	-0.81039	-0.117647			-0.785714	-0.798246	-0.790167	-0.777922	-0.708271	-0.801858	-0.665849	-0.759438	-0.790167	-0.74386		-0.37193		-0.585965	-0.680702	-0.767532	-0.764912	-0.214286		-0.780519	-0.00350877	-0.751867							-0.71517	-0.3	-0.737874		-0.566947				-0.600791	-0.820588	-0.610526	-0.764912	-0.389474	-0.560279	-0.801053
4.3.1	-0.6	-0.813725	-0.79902	-0.514706	-0.409314		-0.848039	-0.634804	-0.720246	-0.818627		-0.912088	-0.863871	-0.819633	-0.720246	-0.843137		-0.801471			-0.825	-0.816176	-0.813725	-0.311275		-0.838235		-0.80932	-0.247717			-0.284848			-0.838235		-0.858824		-0.272554				-0.574587	-0.885714	-0.661765	-0.813725	-0.125	-0.860916	-0.823529
4.4.1								-0.951515			-0.381818						-0.963636										-0.345455				-0.284848		-0.915152			-0.175758		-0.857143	-0.790569	-0.559273		-0.915152
4.5.1	-0.90303	-0.8	-0.819549	-0.713235	-0.490196		-0.691729	-0.424561	-0.78051	-0.753383	-0.117544	-0.654412	-0.774985		-0.78051			-0.489474		-0.568421	-0.655315	-0.798496		-0.330827	-0.0368421	-0.78797		-0.838824	-0.795794			-0.915152				-0.233083	-0.843137		-0.132288		-0.283798		-0.729908	-0.776471	-0.822807		-0.452632	-0.642271	-0.726589
4.6.1		-0.766234	-0.801299	-0.0514706			-0.737662	-0.821053	-0.787533	-0.736364	-0.681203	-0.748194	-0.619252	-0.735733	-0.787533	-0.745614		-0.310526		-0.526316	-0.696491	-0.753247	-0.74386	-0.141558		-0.757143	-0.0666667	-0.729908							-0.69453	-0.235065	-0.713106		-0.604743				-0.550725	-0.779412	-0.584211	-0.74386	-0.435088	-0.505617	-0.781497
4.a.L																			-0.574835						-0.320949		-0.407637			-0.71517	-0.838235			-0.69453						-0.747934
4.b.L				-0.0784314	-0.0294118												-0.167617	-0.264912	-0.20705	-0.0421053					-0.203509		-0.0877193			-0.3		-0.175758	-0.233083	-0.235065				-0.595459		-0.0188111		-0.233083					-0.00701754
4.c.1																			-0.615229						-0.366357		-0.424149			-0.737874	-0.858824		-0.843137	-0.713106						-0.75		-0.843137
5.3.2	-0.904762		-0.812178	-0.371429	-0.30989			-0.802941			-0.686275							-0.3		-0.544118	-0.594118			-0.112487					-0.5			-0.857143				-0.595459			-0.472456				-0.734905		-0.820588		-0.147059	-0.83205
5.5.1	-0.845154			-0.447268	-0.421643												-0.396863	-0.151186	-0.398646	-0.0944911					-0.472456				-0.169031	-0.566947	-0.272554	-0.790569	-0.132288	-0.604743				-0.472456		-0.104126	-0.151186	-0.132288						-0.0979908
5.5.2L	-0.790277	-0.723853	-0.76298	-0.621705	-0.407112		-0.806622	-0.489904	-0.710457	-0.72912	-0.116769	-0.631902	-0.855215	-0.743849	-0.710457	-0.753293		-0.793679			-0.756199	-0.733635	-0.747147	-0.331829		-0.694507		-0.742857	-0.765443			-0.559273			-0.747934	-0.0188111	-0.75		-0.104126				-0.658022	-0.648012	-0.644425	-0.747147	-0.261633	-0.765822	-0.785096
5.a.1		-0.0237358	-0.0443756				-0.155831	-0.384933	-0.106405	-0.0237358	-0.0980392	-0.257143	-0.260486	-0.0113636	-0.106405	-0.0691434		-0.176471		-0.219814	-0.0352941	-0.00309598	-0.0237358			-0.106295	-0.0526316	-0.0299587					-0.283798						-0.151186			-0.283798		-0.264286		-0.0237358		-0.177649	-0.139319
5.b.L	-0.90303	-0.8	-0.819549	-0.713235	-0.490196		-0.691729	-0.424561	-0.78051	-0.753383	-0.117544	-0.654412	-0.774985		-0.78051			-0.489474		-0.568421	-0.655315	-0.798496		-0.330827	-0.0368421	-0.78797		-0.838824	-0.795794			-0.915152				-0.233083	-0.843137		-0.132288		-0.283798		-0.729908	-0.776471	-0.822807		-0.452632	-0.642271	-0.726589
6.1.1																			-0.175122						-0.0439175		-0.0456742			-0.600791	-0.574587		-0.729908	-0.550725				-0.734905		-0.658022		-0.729908
6.2.1																			-0.642071						-0.870588		-0.238235			-0.820588	-0.885714		-0.776471	-0.779412						-0.648012	-0.264286	-0.776471
6.3.1																			-0.335686						-0.0736842		-0.447368			-0.610526	-0.661765		-0.822807	-0.584211				-0.820588		-0.644425		-0.822807
6.4.1																			-0.400004						-0.185965		-0.289474			-0.764912	-0.813725			-0.74386						-0.747147	-0.0237358
6.4.2					-0.00980392												-0.523914													-0.389474	-0.125		-0.452632	-0.435088		-0.00701754		-0.147059		-0.261633		-0.452632
6.6.1											-0.123718						-0.860916		-0.631397						-0.423625		-0.724263			-0.560279	-0.860916		-0.642271	-0.505617				-0.83205	-0.0979908	-0.765822	-0.177649	-0.642271
7.1.2																			-0.402647						-0.212281		-0.317544			-0.801053	-0.823529		-0.726589	-0.781497						-0.785096	-0.139319	-0.726589
7.2.1																			-0.400004						-0.1		-0.340351			-0.522078	-0.764706		-0.831579	-0.546753				-0.535604		-0.649361		-0.831579
7.3.1																			-0.660802						-0.417957		-0.455108			-0.774436			-0.74386	-0.75188						-0.686567	-0.115196	-0.74386
8.1.1											-0.161404						-0.550241		-0.703091						-0.340351		-0.580702			-0.273684	-0.747549		-0.4	-0.178947				-0.409314		-0.548533	-0.0959752	-0.4					-0.077193
8.2.1	-0.769697	-0.485714	-0.541353	-0.32598	-0.196078		-0.497744	-0.149123	-0.49166	-0.488722		-0.365196	-0.630288	-0.578578	-0.49166	-0.54386		-0.624561		-0.629825	-0.323013	-0.473684	-0.568421	-0.523308		-0.568421		-0.592886	-0.514097			-0.684848			-0.494324	-0.233083	-0.525284		-0.170084				-0.43654	-0.438235	-0.626316	-0.568421		-0.696932	-0.497179
8.4.2																			-0.403528						-0.182456		-0.292982			-0.780519	-0.811275		-0.771429	-0.746753						-0.712566	-0.0381837	-0.771429
8.8.1	-0.0787879																-0.507353		-0.659283						-0.855392		-0.335784		-0.110096	-0.686275	-0.779412	-0.50303	-0.284314	-0.622291						-0.554261	-0.392157	-0.284314					-0.115196
8.9.1								-0.0934066			-0.27033								-0.132415								-0.615385			-0.406593	-0.741758		-0.917582	-0.296703					-0.870388	-0.852821		-0.917582
9.1.2																			-0.382383						-0.312281		-0.210526			-0.750649	-0.759804		-0.706767	-0.705195						-0.737397	-0.0505676	-0.706767
9.2.1		-0.418182	-0.501299	-0.752451	-0.470588		-0.454545		-0.406497	-0.401299		-0.0650155	-0.636419	-0.53029	-0.406497	-0.498246				-0.759649	-0.650877	-0.409091	-0.52807	-0.464935	-0.0754386	-0.412987		-0.54282	-0.690158						-0.430341		-0.444788				-0.0939112		-0.498902	-0.197059	-0.512281	-0.52807	-0.263158	-0.724263	-0.474615
9.2.2		-0.22987	-0.00649351		-0.00245098		-0.101299	-0.0157895		-0.227273	-0.506767	-0.256966					-0.0658183		-0.0969172			-0.245455		-0.0922078	-0.34386	-0.151948	-0.266667		-0.20423	-0.105195	-0.583333			-0.0818182	-0.0650155	-0.494805	-0.0485036		-0.0944911	-0.385252	-0.74613		-0.115064				-0.219298
9.3.1											-0.05						-0.827079		-0.36015						-0.302941		-0.291176			-0.556373	-0.872527		-0.595588	-0.477941		-0.176471		-0.335714		-0.706315	-0.182143	-0.595588
9.4.1																			-0.618337						-0.370485		-0.420021			-0.750376	-0.858824		-0.761404	-0.703759						-0.708517		-0.761404
9.5.1																	-0.825801		-0.481062						-0.229825		-0.403509			-0.58961	-0.781863		-0.66015	-0.550649						-0.667419		-0.66015
9.5.2																	-0.836332		-0.450225						-0.422807		-0.252632				-0.833333		-0.670677					-0.847265		-0.671182	-0.242518	-0.670677
9.c.1					-0.392857			-0.964286									-0.821429			-0.464286										-0.321429			-0.785714	-0.285714		-0.285714		-0.2				-0.785714
10.2.L		-0.0237358	-0.0443756				-0.155831	-0.384933	-0.106405	-0.0237358	-0.0980392	-0.257143	-0.260486	-0.0113636	-0.106405	-0.0691434		-0.176471		-0.219814	-0.0352941	-0.00309598	-0.0237358			-0.106295	-0.0526316	-0.0299587					-0.283798						-0.151186			-0.283798		-0.264286		-0.0237358		-0.177649	-0.139319
10.3.L	-0.845154			-0.447268	-0.421643												-0.396863	-0.151186	-0.398646	-0.0944911					-0.472456				-0.169031	-0.566947	-0.272554	-0.790569	-0.132288	-0.604743				-0.472456		-0.104126	-0.151186	-0.132288						-0.0979908
10.4.1								-0.199174			-0.147059						-0.416107										-0.263158			-0.110423	-0.223529		-0.426213	-0.0402477					-0.335451	-0.41219		-0.426213
11.1.L											-0.159649						-0.833247		-0.371181						-0.0319917		-0.376677			-0.371429	-0.688235		-0.735088	-0.42406		-0.157895		-0.181373		-0.587358		-0.735088
11.2.1																			-0.568287						-0.277193		-0.384211			-0.74386	-0.845588		-0.807018	-0.726316						-0.71554	-0.0629515	-0.807018
11.5.1								-0.0539216			-0.488235						-0.602941										-0.534314			-0.117647	-0.514706		-0.713235	-0.0514706		-0.0784314		-0.371429	-0.447268	-0.621705		-0.713235
11.5.2											-0.588235						-0.29902		-0.191007					-0.142157	-0.112745		-0.487745				-0.409314		-0.490196			-0.0294118		-0.30989	-0.421643	-0.407112		-0.490196					-0.00980392
11.5.3L																			-0.41322						-0.168421		-0.292982			-0.767532	-0.816176		-0.798496	-0.753247						-0.733635	-0.00309598	-0.798496
11.6.1	-0.539394																-0.671347		-0.280179						-0.557895				-0.0563394		-0.642157	-0.587879	-0.42406					-0.847265		-0.599699	-0.417957	-0.42406
11.7.1																			-0.420268						-0.268421		-0.308772			-0.796992	-0.830882		-0.774436	-0.777444						-0.701279	-0.0319917	-0.774436
12.2.2																			-0.403528						-0.182456		-0.292982			-0.780519	-0.811275		-0.771429	-0.746753						-0.712566	-0.0381837	-0.771429
12.4.2	-0.927273	-0.697403	-0.658442	-0.607843	-0.296569			-0.177193	-0.595259	-0.72987	-0.172932	-0.578947	-0.857143	-0.677788	-0.595259	-0.67193		-0.838596		-0.808772	-0.773684	-0.706494	-0.687719	-0.507792		-0.588312		-0.685991	-0.75354						-0.624355	-0.0012987	-0.638803						-0.614845	-0.464706	-0.615789	-0.687719	-0.361404	-0.778924	-0.783753
12.5.1	-0.539394																-0.671347		-0.280179						-0.557895				-0.0563394		-0.642157	-0.587879	-0.42406					-0.847265		-0.599699	-0.417957	-0.42406
12.a.1																			-0.605908						-0.339525		-0.395253			-0.745865	-0.858824		-0.782456	-0.733835						-0.686567	-0.0588235	-0.782456
12.b.L								-0.0934066			-0.27033								-0.132415								-0.615385			-0.406593	-0.741758		-0.917582	-0.296703					-0.870388	-0.852821		-0.917582
13.1.1								-0.0539216			-0.488235						-0.602941										-0.534314			-0.117647	-0.514706		-0.713235	-0.0514706		-0.0784314		-0.371429	-0.447268	-0.621705		-0.713235
13.1.3
13.2.2	-0.721212			-0.385294	-0.114706			-0.762642			-0.65614							-0.469556		-0.597523	-0.723426			-0.284211					-0.30524			-0.616667				-0.44812			-0.491354				-0.740053		-0.841073		-0.477812	-0.833585
14.1.L
14.5.1
14.a.1
15.1.1																			-0.422661						-0.181629		-0.266149			-0.753489	-0.834456		-0.798446	-0.743598						-0.7555	-0.0817746	-0.798446
15.1.2																			-0.598604						-0.477587		-0.516841			-0.748296			-0.722556	-0.746457						-0.794497	-0.130919	-0.722556
15.2.1		-0.208772	-0.212281				-0.0964912	-0.750877	-0.325724	-0.214035	-0.76677	-0.473529		-0.213345	-0.325724	-0.229825						-0.208772	-0.208772			-0.236842	-0.417544	-0.204655			-0.0294118				-0.281734	-0.447368	-0.27967		-0.566947	-0.148376			-0.0746597	-0.458824	-0.0929825	-0.208772	-0.0438596		-0.14386
15.3.1	-0.852803	-0.381974	-0.381974	-0.454731	-0.159805		-0.352092		-0.217888	-0.352092			-0.34715	-0.382443	-0.217888	-0.262445		-0.384573	-0.0849197	-0.235161	-0.46344	-0.381974	-0.381974	-0.54178	-0.459928	-0.3378		-0.382208	-0.81574	-0.0662608		-0.870388		-0.18579	-0.263014	-0.0922455	-0.263014	-0.18182			-0.45733		-0.461427		-0.52359	-0.381974	-0.289729	-0.261861	-0.381974
15.a.1		-0.0245098		-0.146429	-0.3			-0.286765	-0.0858369	-0.0784314	-0.0794118	-0.111765		-0.0183936	-0.0858369	-0.120098	-0.040466		-0.282905	-0.0416667		-0.0367647	-0.0245098				-0.0196078	-0.00859424			-0.15				-0.0882353	-0.132353	-0.0245098			-0.133742	-0.211765			-0.0735294	-0.0490196	-0.0245098	-0.0759804
15.b.1	-0.142857																-0.56044		-0.344374						-0.569231				-0.404762	-0.674725	-0.569231	-0.428571	-0.27033	-0.749451				-0.525275		-0.484049	-0.459341	-0.27033
16.6.1																	-0.753623		-0.187832						-0.115013		-0.305531			-0.65822	-0.592275		-0.528217	-0.57245				-0.776459		-0.77259	-0.174497	-0.528217
16.7.1																			-0.768818								-0.359066			-0.85042	-0.901525		-0.548048	-0.812624						-0.662622	-0.359066	-0.548048					-0.0566947
16.9.L																			-0.478839						-0.4223		-0.289728			-0.833187	-0.867485		-0.704127	-0.834065						-0.673989	-0.256198	-0.704127
16.b.L	-0.845154			-0.447268	-0.421643												-0.396863	-0.151186	-0.398646	-0.0944911					-0.472456				-0.169031	-0.566947	-0.272554	-0.790569	-0.132288	-0.604743				-0.472456		-0.104126	-0.151186	-0.132288						-0.0979908
17.1.1																	-0.837138		-0.705603						-0.41685		-0.374726			-0.658655	-0.801471		-0.582174	-0.584605						-0.674069	-0.0743418	-0.582174
17.1.2											-0.171569						-0.609907		-0.330917						-0.405573		-0.525284			-0.486068	-0.718137		-0.384933	-0.415893		-0.147575		-0.55		-0.84091	-0.430341	-0.384933					-0.0650155
17.3.1	-0.721212		-0.806494	-0.60049	-0.257353			-0.617544			-0.609023		-0.852238					-0.591228		-0.675439	-0.766667			-0.438961					-0.478885			-0.660606				-0.380519			-0.32127				-0.820378	-0.823529	-0.715789		-0.608772	-0.751593
17.3.2	-0.6	-0.796104	-0.684416	-0.639706	-0.286765		-0.819481	-0.482456	-0.791923	-0.774026	-0.517293	-0.723426	-0.696505	-0.744513	-0.791923	-0.724561		-0.568421		-0.596491	-0.726316	-0.803896	-0.749123	-0.361039		-0.680519		-0.747475	-0.373249			-0.539394			-0.723426	-0.238961	-0.717234		-0.0566947				-0.710585	-0.588235	-0.531579	-0.749123	-0.703509	-0.587609	-0.761941
17.8.1								-0.960491			-0.364743						-0.960491										-0.340427				-0.273557		-0.8997			-0.182372		-0.857143	-0.790569	-0.536585		-0.8997
17.14.L																			-0.510137						-0.324561		-0.305263			-0.753247	-0.813725		-0.706767	-0.694805						-0.690745	-0.0381837	-0.706767
17.15.L	-0.721212			-0.482843	-0.286765								-0.0147149				-0.207108	-0.457895	-0.393836	-0.219298				-0.109091	-0.366667				-0.345079	-0.518182		-0.866667	-0.0706767	-0.515584				-0.593395			-0.236326	-0.0706767						-0.122988
Averaged R				-0.457518
Number of indicator pairs (N)				1514
Trade-off (Bonferroni p<0.05 and ABS(R)>0.6)
	1.2.1	1.3.1	1.4.1	1.5.1	1.5.2	1.5.4	2.1.2	2.2.1	2.2.2	2.3.1	2.4.1	2.a.L	3.1.1	3.1.2	3.2.1	3.2.2	3.3.1	3.3.2	3.3.3	3.3.4	3.4.L	3.6.1	3.8.1	3.8.2	3.9.1	3.b.2	3.b.3	3.c.1	4.1.1	4.1.2	4.3.1	4.4.1	4.5.1	4.6.1	4.a.L	4.b.L	4.c.1	5.3.2	5.5.1	5.5.2L	5.a.1	5.b.L	6.1.1	6.2.1	6.3.1	6.4.1	6.4.2	6.6.1	7.1.2
1.2.1																	-0.987879
1.3.1																	-0.967969																					-0.971104
1.4.1																	-0.962703
1.5.1
1.5.2
1.5.4
2.1.2																	-0.958315																					-0.956656
2.2.1
2.2.2																	-0.924023																					-0.909493
2.3.1																	-0.955682																					-0.981424
2.4.1
2.a.L																	-0.955114																					-0.991744
3.1.1																	-0.938075																					-0.986813
3.1.2																	-0.967062																-0.860404					-0.982353				-0.860404
3.2.1																	-0.924023																					-0.909493
3.2.2																	-0.960948																-0.845614					-0.970588				-0.845614
3.3.1	-0.987879	-0.967969	-0.962703				-0.958315		-0.924023	-0.955682		-0.955114	-0.938075	-0.967062	-0.924023	-0.960948						-0.973234	-0.967969			-0.922334		-0.950791							-0.962313		-0.968508						-0.847101	-0.949228	-0.860026	-0.967969			-0.960948
3.3.2
3.3.3
3.3.4																															-0.879902									-0.860404
3.4.L
3.6.1																	-0.973234																					-0.973168
3.8.1																	-0.967969																-0.85614					-0.985294				-0.85614
3.8.2
3.9.1
3.b.2																	-0.922334																					-0.927761
3.b.3
3.c.1																	-0.950791																					-0.972736
4.1.1
4.1.2
4.3.1																				-0.879902
4.4.1
4.5.1														-0.860404		-0.845614							-0.85614												-0.872033											-0.85614
4.6.1
4.a.L																	-0.962313																-0.872033					-0.967647				-0.872033
4.b.L
4.c.1																	-0.968508																					-0.985294
5.3.2		-0.971104					-0.956656		-0.909493	-0.981424		-0.991744	-0.986813	-0.982353	-0.909493	-0.970588						-0.973168	-0.985294			-0.927761		-0.972736							-0.967647		-0.985294							-0.985294		-0.985294			-0.960147
5.5.1
5.5.2L																				-0.860404
5.a.1
5.b.L														-0.860404		-0.845614							-0.85614												-0.872033											-0.85614
6.1.1																	-0.847101
6.2.1																	-0.949228																					-0.985294
6.3.1																	-0.860026
6.4.1																	-0.967969																-0.85614					-0.985294				-0.85614
6.4.2
6.6.1
7.1.2																	-0.960948																					-0.960147
7.2.1																	-0.891619
7.3.1																	-0.937532														-0.885294							-0.983488
8.1.1
8.2.1
8.4.2																	-0.966213																					-0.987616
8.8.1																																						-0.9
8.9.1																	-0.978022																					-0.954545
9.1.2																	-0.888986																					-0.940144
9.2.1	-0.987879																	-0.854386														-0.975758
9.2.2
9.3.1
9.4.1																	-0.968508																					-0.983488
9.5.1																																						-0.874097
9.5.2																														-0.854545				-0.874026
9.c.1
10.2.L
10.3.L
10.4.1
11.1.L
11.2.1																	-0.920579																					-0.944118
11.5.1
11.5.2
11.5.3L																	-0.973234																					-0.973168
11.6.1																														-0.874026				-0.846753
11.7.1																	-0.938131																					-0.970588
12.2.2																	-0.966213																					-0.987616
12.4.2							-0.837662																									-0.987879
12.5.1																														-0.874026				-0.846753
12.a.1																	-0.949923																					-0.966976
12.b.L																	-0.978022																					-0.954545
13.1.1
13.1.3
[truncated: 127 more rows]
[truncated: 53 more columns]

## Sheet: Guangdong
Synergy (Bonferroni p<0.05 and ABS(R)>0.6)
[truncated: 527 more rows]
[truncated: 53 more columns]

## Sheet: Guangxi
Synergy (Bonferroni p<0.05 and ABS(R)>0.6)
[truncated: 527 more rows]
[truncated: 53 more columns]

## Sheet: Guizhou
Synergy (Bonferroni p<0.05 and ABS(R)>0.6)
[truncated: 527 more rows]
[truncated: 53 more columns]

[truncated: 23 more sheets: Hainan, Hebei, Heilongjiang, Henan, Hubei, Hunan, Inner Mongolia, Jiangsu, Jiangxi, Jilin, Liaoning, Ningxia, Qinghai, Shaanxi, Shandong, Shanghai, Shanxi, Sichuan, Tianjin, Tibet …]
