# Supplementary material for: Intranational synergies and trade-offs reveal common and differentiated priorities of sustainable development goals in China
Source: Nat Commun. 2024 Mar 13;15:2251. doi: 10.1038/s41467-024-46491-6 (PMC10937989; doi:10.1038/s41467-024-46491-6)
Supplement: Supplementary file 8 — Supplementary Data 5 [file 41467_2024_46491_MOESM8_ESM.xlsx]

## Sheet: National
Year	1.2.1	1.3.1	1.4.1	1.5.1	1.5.2	1.5.4	2.1.2	2.2.1	2.2.2	2.3.1	2.4.1	2.a.L	3.1.1	3.1.2	3.2.1	3.2.2	3.3.1	3.3.2	3.3.3	3.3.4	3.4.L	3.6.1	3.8.1	3.8.2	3.9.1	3.b.2	3.b.3	3.c.1	4.1.1	4.1.2	4.3.1	4.4.1	4.5.1	4.6.1	4.a.L	4.b.L	4.c.1	5.3.2	5.5.1	5.5.2L	5.a.1	5.b.L	6.1.1	6.2.1	6.3.1	6.4.1	6.4.2	6.6.1	7.1.2
2000		8.20559	40.3959				4752.56			916.666	27.4658	0.829964	53								111.982	7.41434		6.36395		4.61433				7.58777				6.72049		15.5356		4.23344
2001		8.25467	40.3186			100	4800			977.931	27.6308	0.847118	50.2								109.3	8.29997		6.46599		4.2448				7.74872			2.7716	9.08		15.499		4.32935		1.19298		2.7716							60.4
2002		7.32725	31.2941			100	4885	2.39	2.83	1042.25	27.6713	0.854044	43.2	78.8	2.83	12.47	0.06	43.58	2.65	49.91	110.55	8.51525	94.6083	7.13248	3.23426	4.04272	89.5745	3.41	98.58	10.2253			2.63142	11.63	52.1075	15.9326	26.5841	4.41419		1.1978		2.63142	50.6829	48.7	36.4624	0.0451643	19.456		67.2
2003		7.73685	32.0091			100	4872.89	2.26	2.7	1133.44	28.5247	0.90605	51.3	79.4	2.7	12.24	0.08	52.36	3	53.32	107.4	8.07664	93.8288	7.31047	3.15863	4.38764	89.1701	3.42		9.68495			2.58987	10.95	60.424	15.6539	29.5537	4.56575	0.202	1.20751	0.483512	2.58987	48.409	50.9	38.0758	0.0387158	19.375		76.74
2004		10.0882	34.075	26095.2	0.990051	100	5186.77	2.2	2.56	1382.22	28.7153	0.923419	48.3	82.8	2.56	11.08	0.23	74.64	2.89	70.5	106.61	8.23745	90.4579	7.3537	3.10121	4.04146	89.2041	3.46		9.16288	19.6434		2.56649	10.32	68.4297	15.2786	32.9038	4.68345	0.202	1.23214	0.485218	2.56649	49.9208	53.1	46.6115	0.0342795	22.9917	4.01	81.53
2005		10.6859	34.6431	31091.3	1.09017	100	5224.62	2.21	2.34	1537.5	28.9416	0.947644	47.7	85.9	2.34	10.27	0.43	96.31	3.03	75.13	102.282	7.55132	89.4591	7.56464	3.07183	4.03729	89.0574	3.49		10.3686	19.4974		2.75597	11.04	75.9669	14.8284	36.0248	4.84485	0.202	1.20182	0.491679	2.75597	50.7641	55.3	51.7972	0.0300716	20.0797	4.01	82.08
2006		11.585	35.5077	33057.4	1.15208	100	5321.71	2.22	2.1	1663.06		0.951871	41.1	88.4	2.1	9.68	0.51	86.23	4.6	84.82	100.53	6.80535	88.0319	7.13547	3.08289	4.25876	89.229	3.58		8.7889	19.617		2.81725	9.31	80.6108	14.7387	39.4339	5.04866	0.202	1.15261	0.489857	2.81725	51.5092	55	55.6434	0.0264082	22.8778	4.01	79.11
2007		12.5639	36.7941	30105.4	0.874886	100	5320	2.26	2.02	1953.93	29.5532	0.964232	36.6	91.65	2.02	8.71	0.74	88.55	3.55	89	98.99	6.17949	86.3616	6.99267	3.07926	5.10116	88.748	3.66		8.01479	19.5201		3.40994	8.4	87.6892	17.5461	42.6916	5.25443	0.202	1.15517	0.488622	3.40994	50.3597	57	58.9217	0.0215433	23.0395	4.01	87.4
2008		13.6259	37.6152	35989.7	3.6813	100	5547.66	2.35	1.92	2346.55	30.3582	0.99227	34.2	94.5	1.92	8.74	0.76	88.52	1.99	88.52	99.72	5.53335	84.9433	6.99289	3.0998	5.50323	87.9768	3.80686		7.5004	19.4243		2.86567	7.77	78.1073	17.2971	46.1947	5.54767	0.213	1.15454	0.488127	2.86567	47.2921	59.7	64.0343	0.0185123	21.5422	4.01	89.55
2009		19.083	41.9342	35912.2	0.724118	100	5447.48	2.4	1.71	2451.97	30.6826	1.00258	31.9	96.3	1.71	7.7	1	81.09	1.06	88.82	98.44	5.07657	69.9215	6.98281	3.00343	6.4391	96.2449	4.15167		7.11771	19.3052		2.77926	7.1	85.3054	16.1685	48.8943	5.68962	0.213	1.17391	0.48778	2.77926	49.4959	63.2	66.0507	0.0171158	24.6696	4.01	91.41
2010	17.2	20.4701	43.9528	31777.1	1.29572	100	5524.4	2.34	1.55	3035.7	31.1289	1.03899	30	97.8	1.55	7.02	1.2	74.27	0.55	79.46	93.28	4.86423	67.7361	6.47124	2.85485	6.40273	96.2411	4.36787	99.7	5.00073	19.3213		2.89286	4.08	117.885	16.0102	51.6209	5.92906	0.213	1.23932	0.488103	2.89286	53.4142	67.4	72.9553	0.0146123	19.4846	4.01	92.04
2011	12.7	22.2787	45.0414	32129.7	0.634586	100	5707	2.33	1.51	3598.55	31.6768	1.08823	26.1	98.7	1.51	6.32	1.53	71.09	0.3	81.54	89.36	4.63035	64.862	6.39131	2.95016	6.8564	96.1875	4.58	99.79	5.50303	19.478	34.2765	2.84615	5.21	130.567	16.7127	54.0282	6.10693	0.213	1.23714	0.484939	2.84615	60.7793	69.2	78.7383	0.0125163	26.2579	4.01	92.41
2012	10.2	24.4436	46.7735	21728.8	0.777136	100	5824	2.38	1.44	4026.5	32.2334	1.10841	24.5	99.2	1.44	5.89	3.11	70.62	0.18	80.68	84.72	4.43096	60.3843	6.37915	2.91498	6.68993	96.0352	4.94	99.85	5.29209	19.213	39.6339	2.74157	4.96	146.525	18.79	56.4458	6.266	0.213	1.23214	0.485235	2.74157	67.9264	71.7	81.4238	0.0114037	20.8007	4.01	93.15
2013	8.5	25.8951	47.9216	28528.1	0.979555	100	5894	2.44	1.37	4438.48	32.4129	1.16497	23.2	99.5	1.37	5.53	3.12	66.8	0.29	71.12		4.30206	58.0571	6.20475	2.86216	6.85082	93.9419	5.27	99.71	4.9922	18.713	41.7665	2.66008	4.6	157.392	17.4504	58.8015	6.56449	0.234	1.22222	0.48577	2.66008	68.8404	74.1	84.1923	0.010428	22.1168	5.56	94.25
2014	7.2	27.0294	48.7602	17804.8	0.524238	100	5892	2.61	1.48	4740.56	30.9266	1.17905	21.7	99.6	1.48	5.37	3.33	65.63	0.22	69.05		4.27856	56.3196	6.53843	2.77595	7.806	93.469	5.56	99.81	5.37251	18.698	43.9378	2.94821	4.92	171.694	16.8618	60.9028	6.63438	0.234	1.23214	0.484564	2.94821	75.4763	76.1	86.5714	0.00947056	22.3527	5.56	94.57
2015	5.7	28.9216	50.3217	13545.8	0.392548	100	5984	2.64	1.49	5073.66	31.4277	1.19677	20.1	99.7	1.49	4.99	3.69	63.42	0.23	68.57	90.3	4.22095	51.5636	6.74726	2.72257	7.89478	93.6281	5.8	99.88	5.69213	18.845	59.8885	2.77163	5.42	187.739	16.5721	62.9972	6.81719	0.234	1.38593	0.487743	2.77163	70.091	78.4	88.3397	0.00885988	21.8263	5.56	95.3
2016	4.5	31.4383	52.3725	13677.3	0.674294	100	5990	2.73	1.44	5404.88	31.9076	1.22196	19.9	99.8	1.44	5.05	3.97	61	0.23	68.74	91.5	4.563	46.1987	7.06619	2.70664	8.14936	94.2164	6.12	99.92	5.70377	18.989	67.0392	2.87956	5.28	202.884	16.6042	65.1307	7.47883	0.234	1.318	0.487653	2.87956	69.8831	80.3	86.5374	0.0080925	18.6045	5.56	95.75
2017	3.1	42.3858	60.7786	10393.6	0.362809	100	6105	2.88	1.4	5341.66	32.1631	1.17825	19.6	99.9	1.4	4.58	4.15	60.53	0.19	72.61	90.2	4.58765	15.342	7.27102	2.54647	8.27984	94.5649	6.47	99.91	5.27864	19.277	76.5477	3.03306	4.85	216.738	16.5128	66.9773	7.49803	0.234	1.29885	0.487629	3.03306	75.8529	81.7	89.5301	0.00726339	21.0123	5.58	96.26
2018	1.7	46.8221	64.2606	9713.41	0.287681	100	6120	3.13	1.43	5648.99	32.3321		18.3	99.9	1.43	4.26	4.62	59.27	0.18	71.99	87.5	4.5288	3.64016	7.83424	0.472559	8.1898	94.6068	6.83	99.95	5.40155	19.621	88.2238	3.10744	4.94	227.28	16.1737	68.5589			1.28833	0.487566	3.10744	75.8554		91.7346	0.0065437	21.9044	5.58	96.7
2019	0.6	47.4835	64.9138	9827.51	0.331561	100	6272	3.24	1.37	6339.3	32.483		17.8	99.9	1.37	4.02	5.1	55.55	0.18	71.77	89.5	4.48291	3.28388	8.13408	0.345845	8.058	94.7211	7.26	99.94	5.10538	20.113	94.3833	3.15766	4.59	238.816	16.1777	70.3411			1.31481	0.487942	3.15766	96.4621		94.2696	0.0061035	20.7334	5.58	97.29
2020		48.0228	65.6217	9793.57	0.364326	100	6296	3.25	1.19	7714.1	33.7036		16.9	99.9	1.19	4.14	4.43	47.76	0.07	64.29	95.8	4.36953	3.59807	8.04298	0.312438	8.96244	94.8299	7.57	99.96	3.90828	20.686	92.5119	3.05556	3.26		16.4715				1.30415	0.48097	3.05556	98.1118		94.5978	0.00572144	18.3922		97.87
Time range	2010-2019	2000-2020	2000-2020	2004-2020	2004-2020	2001-2020	2000-2020	2002-2020	2002-2020	2000-2020	2000-2005,2007-2020	2000-2017	2000-2020	2002-2020	2002-2020	2002-2020	2002-2020	2002-2020	2002-2020	2002-2020	2000-2012,2015-2020	2000-2020	2002-2020	2000-2020	2002-2020	2000-2020	2002-2020	2002-2020	2002,2010-2020	2000-2020	2004-2020	2011-2020	2001-2020	2000-2020	2002-2019	2000-2020	2002-2019	2000-2017	2003-2017	2001-2020	2003-2020	2001-2020	2002-2020	2002-2017	2002-2020	2002-2020	2002-2020	2004-2019	2001-2020
[truncated: 53 more columns]

## Sheet: Anhui
Year	1.2.1 Rural poverty incidence rate	1.3.1 Proportion of population covered by insurance (endowment, unemployment, and medicare)	1.4.1	1.5.1	1.5.2	1.5.4	2.1.2	2.2.1	2.2.2	2.3.1	2.4.1	2.a.L	3.1.1	3.1.2	3.2.1	3.2.2	3.3.1	3.3.2	3.3.3	3.3.4	3.4.L	3.6.1	3.8.1	3.8.2	3.9.1	3.b.2	3.b.3	3.c.1	4.1.1	4.1.2	4.3.1	4.4.1	4.5.1	4.6.1	4.a.L	4.b.L	4.c.1	5.3.2	5.5.1	5.5.2L	5.a.1	5.b.L	6.1.1	6.2.1	6.3.1	6.4.1	6.4.2	6.6.1	7.1.2
2000		5.73707	36.1076				4400.08			839.831	48.38	0.52798									80.2805	5.67491		4.28138		3.62083				89.0647				10.06		16.6911		8.14134
2001		5.6087	35.9113			100	4829			857.412	48.6437	0.467723									84	6.84735		4.54064		3.16422				89.1618			2.58278	13.43		16.5128		8.65666		1.15983		2.58278							53
2002		4.81803	26.9737			100	4972	1.8	2.17	879.291	48.9376	0.432077	31.9	82.5	2.17	13.81	0	33.66	8.88	49.2	82.01	7.18997	96.7214	6.29069		3.13027	87.1531	2.38	98.8	85.3434			2.45419	17.88	42.8065	16.8348	27.4027	9.34748		1.12766		2.45419	9.4325	49.5	33.3333	0.0559889	24.2312		62.4
2003		5.0042	27.9977			100	4133.93	1.66	1.68	870.434	49.4067	0.452397		84.46	1.68	11.94	0	40.36	12.43	44.72	80.97	6.48206	96.2804	6.28315		3.36621	87.7748	2.38		88.4406			2.54124	13.67	52.9944	16.6636	29.4999	10.5007	0.208696	1.18818	0.47953	2.54124	12.5631	50.9	40.375	0.0449504	16.4874		62.3239
2004		6.17661	28.8047	19636.3	0.978665	100	4956.89	1.45	1.36	1139.27	49.5743	0.461479		84.2	1.36	9.68	0.01	53.41	13.83	48.79	81.4638	7.4199	94.3934	6.92903		3.67682	87.6964	2.45		87.3029	20.1832		2.56722	15.08	57.6541	17.5493	31.6774	11.7995	0.208696	1.25225	0.483194	2.56722	12.4549	52.6	34.5	0.0435724	41.8855	4.73	69.1806
2005		6.64006	28.5232	55844.8	2.8111	100	4723.14	1.25	1.14	1225.88	49.8039	0.491405	26.3	86	1.14	9.41	0.41	91.76	24.19	45.5	78.7046	7.11601	93.6746	6.28707		3.50913	87.5394	2.45		83.3692	19.6963		2.37977	19.24	67.7728	16.4686	33.6699	12.6587	0.208696	1.13175	0.497735	2.37977	12.4549	54.2	41.6029	0.0387024	28.9232	4.73	72.2859
2006		7.08661	29.2678	25243.9	0.684694	100	5102.83	1.28	1.07	1330.79		0.493314	26.9	89.7	1.07	7.88	0.23	85.63	57.16	48.98	76.28	6.38462	92.7792	6.05122		3.69748	87.2308	2.57		85.5526	20.781		2.73188	16.3	69.157	16.1753	36.1678	13.7407	0.208696	1.10534	0.490243	2.73188	12.5854	55.6	43.3233	0.0393366	41.6658	4.73	76.09
2007		7.52453	29.704	34995.1	1.76938	100	5157.68	1.21	0.98	1592.63	50.4354	0.525473	24.62	92.46	0.98	7.39	0.32	88.64	44.69	54.39	76.4	6.01831	92.053	6.49844		5.259	86.0856	2.62		85.0322	20.777		2.92391	16.83	74.8122	17.1218	38.7996	14.2289	0.208696	1.11864	0.489273	2.92391	13.5729	51.9	57.6287	0.0315106	32.5702	4.73	83.15
2008		8.04268	30.7019	36275.5	2.13789	100	5347.1	1.18	0.85	1935.2	50.873	0.55943	20.5	96.7	0.85	8.75	0.31	88.5	22.04	54.31	109.63	4.93399	91.3814	6.6561		6.30457	84.4201	2.78556		86.9264	20.4546		2.62986	14.49	63.6217	17.3791	42.6513	15.0312	0.274336	1.14549	0.48445	2.62986	15.3401	53.3	63.2638	0.0300152	38.0895	4.73	87.6
2009		13.2754	35.0488	55431.4	1.31673	100	5376.6	1.42	0.93	2075.88	51.1378	0.571179	19.2	97.6	0.93	6.72	0.37	72.15	9.65	52.58	76.94	4.78062	76.5816	7.0048		7.73797	95.1006	3.06988		87.7964	19.7478		2.58926	13.35	65.9249	15.1169	45.5939	16.5624	0.274336	1.15054	0.48851	2.58926	15.3401	54.1	64.1924	0.0290034	39.8112	4.73	88.62
2010	15.7	14.4539	37.1614	27532	0.842279	100	5366.74	1.17	0.99	2500.42	51.4493	0.582195	21.9	98.7	0.99	6.95	0.54	64.49	3.03	51.46	77.27	4.82985	74.3256	6.40214		7.11942	94.5819	3.09943	99.93	90.6379	19.2039		2.67472	8.34	89.0574	14.9291	48.4964	17.4251	0.274336	1.19825	0.493294	2.67472	15.2672	57.6	81.2176	0.0237165	31.7635	4.73	90.52
2011	13.2	15.3033	37.9101	50105.6	0.752909	100	5422	1.16	0.82	3015.99	51.6929	0.579417	15.7	99.2	0.82	5.25	0.76	62.71	1.08	56.1	73.43	4.62131	72.9742	6.88528		8.3933	93.6637	3.16	99.78	91.9689	19.467	21.7838	2.90023	8.43	96.6533	17.0969	51.011	18.5209	0.274336	1.14133	0.4938	2.90023	19.202	58	82.7638	0.0192541	48.9125	4.73	93.35
2012	10.1	15.8428	38.6651	36845.4	0.506622	100	5680	1.35	0.69	3325.84	52.0193	0.688826	11.5	99.7	0.69	5.26	1.37	64.79	0.17	61.43	68.98	4.49399	72.2779	7.61381		8.06335	93.7143	3.94	99.92	91.9633	19.037	25.7923	3.03855	8.27	105.74	18.1252	53.7309	20.5249	0.274336	1.14133	0.491433	3.03855	19.202	59.2	83.8856	0.0169997	41.7404	4.73	94.61
2013	8.2	15.9265	39.026	47361.5	1.0841	100	5651	1.49	0.64	3613.02	58.3055	0.737977	13.7	99.9	0.64	4.68	1.4	62.9	0.32	58.04		4.4262	72.4577	5.34161		8.31783	88.7482	3.66	99.7	92.5783	18.971	27.8223	2.42166	7.43	115.392	16.9343	55.9681	22.5887	0.265487	1.14592	0.491001	2.42166	22.0032	62.6	88.6856	0.0155471	50.5464	7.46	96.14
2014	6.9	16.4809	39.6366	19753.4	0.141016	100	5881	1.66	0.72	3862.92	58.1337	0.671937	11.5	99.9	0.72	4.41	1.43	61.84	0.25	56.27		4.35147	71.1261	6.06254		9.11215	88.6803	4.41	99.98	92.8159	18.772	28.8624	2.62183	7.23	129.655	15.9317	58.5513	24.6908	0.265487	1.1692	0.489168	2.62183	36.5543	65.2	90.3637	0.0130511	34.9518	7.46	96.81
2015	5.8	16.448	39.8571	17410.5	0.540316	100	6021	1.73	0.66	4081.66	58.7156	0.641006	14	100	0.66	4.2	1.71	58.44	0.22	61.28	92.9	4.31478	71.7187	6.22799		9.26893	88.6412	4.6	99.96	93.2468	18.75	48.8182	2.89552	6.51	157.344	16.3529	60.6798	27.3025	0.265487	1.4425	0.490004	2.89552	29.0868	67.1	91.2556	0.0131194	31.583	7.46	97.55
2016	4.4	15.9361	39.3735	24012.3	2.31075	100	5804	1.86	0.68	4370.76	59.0475	0.661613	13	100	0.68	4.22	2.17	56.77	0.24	69.55	94.7	4.27857	73.8299	6.47397		8.69318	91.3307	4.74	99.97	92.6343	18.706	57.358	2.67024	6.81	175.356	16.4925	62.8597	30.2149	0.265487	1.32223	0.486097	2.67024	29.086	68.9	91.9006	0.0119102	23.3456	7.46	98.05
2017	3	19.4911	42.0705	5557.15	0.0784662	100	5923	1.82	0.63	4448.49	59.6171	0.715641	15.3	100	0.63	3.79	1.85	55.78	0.16	83.01	96.3	4.30376	66.2974	6.14507		9.63505	92.4217	5.01	100	92.8529	18.988	67.275	2.66667	6.8	192.872	16.3595	64.5974	33.3754	0.265487	1.22717	0.488107	2.66667	71.8909	73.8	93.7013	0.0107447	36.9856	7.46	98.57
2018	1.3	40.8618	58.1933	11516.4	0.460562	100	5921	2.13	0.59	4540.31	59.9086		9.6	100	0.59	3.29	2.06	51.08	0.16	89.47	94	4.15244	3.46142	6.59443		9.54178	92.5817	5.27	99.98	92.8047	19.271	82.7215	3.36538	6.75	210.25	16.9391	66.3243			1.23714	0.486721	3.36538	71.8909		94.9753	0.0095245	34.1948	7.46	98.56
2019		44.3361	61.0417	12395.5	0.229024	100	6007	2.39	0.58	5149.43	60.2708		11.3	100	0.58	2.97	2	48.65	0.16	106.66	99.3	4.08891	0	6.97265		9.29842	92.8996	5.67	99.97	92.8974	19.666	85.936	3.38699	6.43	273.588	16.5337	68.5205			1.29885	0.496928	3.38699	96.2782		93.0044	0.00748236	51.4355	7.46	98.7
2020		46.6956	63.4132	17430	1.55789	100	5926	2.59	0.52	6308.44	61.617		7.1	100	0.52	3.23	1.72	41.87	0.05	104.79	102	3.71826	0	7.2196		10.1908	93.2258	6.75	99.99	93.7297	20.218	91.445	3.13383	5.56		16.8843				1.30415	0.480629	3.13383	100		95.9081	0.00693629	20.9544		99.24
Time range	2010-2018	2000-2020	2000-2020	2004-2020	2004-2020	2001-2020	2000-2020	2002-2020	2002-2020	2000-2020	2000-2005,2007-2020	2000-2017	2002,2005-2020	2002-2020	2002-2020	2002-2020	2002-2020	2002-2020	2002-2020	2002-2020	2000-2012,2015-2020	2000-2020	2002-2020	2000-2020		2000-2020	2002-2020	2002-2020	2002,2010-2020	2000-2020	2004-2020	2011-2020	2001-2020	2000-2020	2002-2019	2000-2020	2002-2019	2000-2017	2003-2017	2001-2020	2003-2020	2001-2020	2002-2020	2002-2017	2002-2020	2002-2020	2002-2020	2004-2019	2001-2020
[truncated: 53 more columns]

## Sheet: Beijing
1.2.1 Rural poverty incidence rate	1.3.1 Proportion of population covered by insurance (endowment, unemployment, and medicare)	1.4.1	1.5.1	1.5.2	1.5.4	2.1.2	2.2.1	2.2.2	2.3.1	2.4.1	2.a.L	3.1.1	3.1.2	3.2.1	3.2.2	3.3.1	3.3.2	3.3.3	3.3.4	3.4.L	3.6.1	3.8.1	3.8.2	3.9.1	3.b.2	3.b.3	3.c.1	4.1.1	4.1.2	4.3.1	4.4.1	4.5.1	4.6.1	4.a.L	4.b.L	4.c.1	5.3.2	5.5.1	5.5.2L	5.a.1	5.b.L	6.1.1	6.2.1	6.3.1	6.4.1	6.4.2	6.6.1	7.1.2	7.2.1
	21.0394	57.0024				4902.56			2011.33	58.1952	1.63355									110.101	10.6368		6.93237		6.44034				95.5539				4.23		13.5601		32.5041												5.94796
	21.9678	59.8666			100	5194			2530.37	57.397	1.84615									108.87	10.4628		7.59477		5.91644				95.5341			4.0099	4.93		12.9234		32.7119		1.457		4.0099							99.5	2.19838
	18.9857	49.4176			100	5166	2.61	0.36	3125.76	56.5247	2.4046	18.3	99.2	0.36	7.11	0.03	17.88	0.04	13.31	104.09	10.5341	85.39	9.23633		6.03615	87.1549	9.58	99.63	95.0072			3.97758	5.35	84.713	13.6578	42.7256	26.3592		1.52525		3.97758	85.3175	70.2	45	0.0107759	203.767		99.6	4.08508
	20.9428	50.8776			100	4455.2	2.45	0.35	2217.25	45.6255	1.91464		99.28	0.35	7.28	0.1	20.91	0.15	16.48	92.78	11.2675	79.3007	8.93585		6.75497	87.2659	9.71		95.6307			3.78061	4.61	99.4964	13.4488	48.501	17.931	0.305085	1.57069	0.506544	3.78061	99.8016	73	50	0.00955464	190.252		99.8234	3.39301
	27.9479	59.6192	3355.66	0.0840472	100	4776.97	2.63	0.3	2499.28	47.3001	1.59198		99.5	0.3	6.95	0.48	48.36	0.2	37.66	86.4363	10.9243	67.5899	9.69485		6.01889	85.605	9.99		95.7725	17.6707		4.01105	4.48	118.82	13.5135	54.1833	19.1163	0.305085	1.39808	0.498569	4.01105	93.7843	76.3	54	0.00806619	161.903	1.93	99.7473	2.85448
	31.4737	68.7099	559.168	0.00871294	100	5120.61	2.59	0.28	3302.52	46.1794	2.1123	17.1	99.5	0.28	6.78	0.49	57.04	0.12	45.34	92.4112	9.85046	62.6285	9.7836		6.20072	85.2636	10.13		96.0733	17.1278		4.21854	3.92	145.737	13.7835	58.3248	18.4146	0.305085	1.4062	0.485419	4.21854	100	78.4	62.4	0.00500994	148.835	1.93		1.50235
	37.2177	70.2093	3712.84	0.0673419	100	5138.72	2.83	0.31	3332.48		1.98674	7.9	99.4	0.31	6.85	0.33	51.29	0.25	62.37	91.46	8.68438	57.0199	8.91955		6.71305	85.2163	10.58		95.6714	16.62		3.04566	4.47	170.344	13.5079	63.0316	15.9342	0.305085	1.29581	0.483582	3.04566	100	63.1	92.48	0.00435777	155.4	1.93	100	3.69767
	40.6054	70.6563	3839.56	0.0737706	100	5332.64	2.79	0.25	3366.52	44.4772	1.93509	16.52	99.33	0.25	4.98	0.45	51.96	0.23	42.19	94.85	7.23821	52.0522	8.44118		7.21143	88.0032	11.49		96.496	17.7274		2.64417	3.34	192.884	15.9445	67.524	17.0061	0.305085	1.28311	0.483998	2.64417	97.2424	66.5	69.56	0.00372114	146.185	1.93	100	2.12719
	44.0987	69.4068	2348.08	0.070938	100	5713.82	2.91	0.28	3765.32	57.0695	1.77538	18.2	100	0.28	4.36	0.33	58.64	0.22	27.95	92.94	5.81711	48.6153	9.4962		7.40327	88.6563	12.2059		96.67	16.9557		4.39655	3.11	172.155	16.1434	71.5912	15.1264	0.245902	1.36398	0.490854	4.39655	98.4529	74.4	74.52	0.00334477	102.573	1.93	100	0.00411523
	49.1227	72.7037	2102.56	0.0370278	100	5675.98	3.07	0.23	3791.38	54.2053	1.78044	15	100	0.23	4.96	0.6	47.37	0.17	22.54	96.25	5.58974	38.2365	7.7652		7.18416	92.48	12.9167		96.9457	16.0462		4.39806	2.75	194.372	15.7658	74.2952	14.6983	0.245902	1.35294	0.48114	4.39806	99.4236	85.5	77.85	0.00292095	162.538	1.93	100	0.806584
0.3	50.3409	73.9478	586.166	0.0148793	100	5296.87	3.47	0.19	3759.96	52.6342	1.64181	13.1	100	0.19	4.43	1	45.7	0.21	18.07	94.21	4.96458	38.4604	6.65791		6.87534	91.9243	13.579	99.96	98.0664	15.6256		3.79747	1.7	270.979	16.5684	76.5982	15.1334	0.245902	1.38174	0.472694	3.79747	100	91.4	80.98	0.0024938	152.498	1.93	100	2.67658
0.3	54.7829	76.2684	1272.91	0.0904508	100	5943	3.44	0.14	4121.86	52.1773	1.63011	9.9	100	0.14	4.34	1.18	41.29	0.19	15.89	108.99	4.57652	33.2442	6.9291		6.94835	91.8167	14.2	99.99	98.1444	14.313	65.0165	3.71622	1.73	298.803	16.026	78.1362	15.0481	0.245902	1.39234	0.473109	3.71622	99.7067	97	81.68	0.00221512	134.328	1.93	100	2.85171
0.2	58.7192	78.0161	4601.26	0.956967	100	5991	3.52	0.12	4374.13	51.7893	1.60839	6.6	100	0.12	4.57	2.75	40.72	0.15	12.94	100.47	4.43693	30.8072	6.8967		6.94813	91.7463	9.48	99.99	98.3523	14.364	61.8161	4.01695	1.46	328.953	17.0583	79.267	12.7427	0.245902	1.32558	0.478808	4.01695	99.7305	97	83	0.0020079	90.8861	1.93	100	2.68041
	60.6982	79.5624	997.636	0.0246147	100	6191	3.62	0.1	4610.34	40.0436	1.63379	10.2	100	0.1	3.75	2.95	35.9	0.21	9.39		4.06619	28.3735	6.53696		6.61602	91.4696	15.46	99.99	98.3298	14.382	64.0429	3.44286	1.52	349.041	16.3209	75.1389	11.1637	0.218	1.35294	0.487029	3.44286	100	97	84.6	0.00186661	146.774	2.86	100	2.41667
	62.7943	80.9732	1491.64	0.0492245	100	5490	3.9	0.16	4518.14	39.2383	1.5483	7.7	100	0.16	4.05	3.33	34.38	0.18	7.79		3.95446	25.4507	6.06332		7.12295	91.326	9.91	100	98.247	14.119	58.083	3.48485	1.48	370.07	16.4001	81.6206	37.5587	0.218	1.46914	0.446782	3.48485	100	98.2	86.1	0.00175802	184.729	2.86	100	2.73352
	63.9199	81.6115	253.339	0.00564859	100	6174	4.05	0.16	3955.63	38.0095	1.5256	8.5	100	0.16	3.25	3.61	31.97	0.21	7.82	91	4.24689	23.6942	6.46662		6.45764	91.2087	10.4	100	98.0491	13.743	60.4415	3.83562	1.72	390.581	14.9131	82.4792	36.348	0.218	1.53243	0.47508	3.83562	99.4737	98.4	87.9	0.00165982	142.537	2.86	100	2.33729
	67.041	86.0204	1141.28	0.0650587	100	6296	4.23	0.17	3641.64	36.2952	1.50171	10.5	100	0.17	3.69	3.62	31.01	0.15	7.81	92.7	6.25403	21.3622	6.87431		6.2114	91.1491	10.77	100	98.1589	13.506	58.6257	4.09677	1.56	411.123	13.8505	83.6078	31.36	0.218	1.50005	0.48755	4.09677	99.5261	99.8	90	0.00151154	110.541	2.86	100	3.74194
	69.8111	85.1083	211.884	0.00285562	100	6350	4.2	0.19	3299.2	33.5357	1.39522	8	100	0.19	3.21	3.43	32.74	0.22	8.74	88.7	6.34731	18.4063	7.65374		6.26959	91.1187	11.33	99.94	98.4941	13.852	67.3391	3.75	1.23	430.976	14.1346	84.7125	28.0433	0.218	1.42718	0.490605	3.75	100	98.1	92.4	0.00140996	132.55	2.86	100	4.35768
	76.5181	89.0901	728.877	0.0620053	100	6362	4.84	0.2	3227.95	32.1787		10.7	100	0.2	2.86	3.91	30.43	0.21	9.94	106.6	5.97957	6.30919	8.09727		6.55952	91.1911	11.88	100	97.8971	13.986	77.3845	1.99115	1.69	472.341	13.7258	85.6896			1.40964	0.497944	1.99115	100		93.4	0.00129617	110.704	2.86	100	3.69623
	79.3206	90.4114	297.122	0.0147012	100	6390	4.78	0.19	3081.89	32.0617		2.9	100	0.19	2.96	3.17	32.22	0.18	8.71	108.9	5.8403	3.31012	8.57216		7.21377	91.0991	12.59	99.74	98.0245	14.373	83.7575	1.89916	1.73	465.535	15.3503	86.2503			1.22222	0.461471	1.89916	100			0.00117892	169.512	2.86	100	3.94181
	79.7335	90.94	82.2293	0.00360085	100	6407	5.01	0.18	3062.35	52.8491		4.8	100	0.18	2.85	1.89	28.56	0.04	6.15	114.1	4.40384	2.24303	8.99912		8.51075	91.2822	12.61	99.62	98.6481	15.076	81.78	3.64103	0.89		15.9958				1.23714	0.454122	3.64103	99.3711			0.00112457	157.364		100	4.57549
2010-2012	2000-2020	2000-2020	2004-2020	2004-2020	2001-2020	2000-2020	2002-2020	2002-2020	2000-2020	2000-2005,2007-2020	2000-2017	2002,2005-2020	2002-2020	2002-2020	2002-2020	2002-2020	2002-2020	2002-2020	2002-2020	2000-2012,2015-2020	2000-2020	2002-2020	2000-2020		2000-2020	2002-2020	2002-2020	2002,2010-2020	2000-2020	2004-2020	2011-2020	2001-2020	2000-2020	2002-2019	2000-2020	2002-2019	2000-2017	2003-2017	2001-2020	2003-2020	2001-2020	2002-2020	2002-2017	2002-2018	2002-2020	2002-2020	2004-2019	2001-2004,2006-2020	2000-2020
[truncated: 52 more columns]

## Sheet: Chongqing
1.2.1 Rural poverty incidence rate	1.3.1 Proportion of population covered by insurance (endowment, unemployment, and medicare)	1.4.1	1.5.1	1.5.2	1.5.4	2.1.2	2.2.1	2.2.2	2.3.1	2.4.1	2.a.L	3.1.1	3.1.2	3.2.1	3.2.2	3.3.1	3.3.2	3.3.3	3.3.4	3.4.L	3.6.1	3.8.1	3.8.2	3.9.1	3.b.2	3.b.3	3.c.1	4.1.1	4.1.2	4.3.1	4.4.1	4.5.1	4.6.1	4.a.L	4.b.L	4.c.1	5.3.2	5.5.1	5.5.2L	5.a.1	5.b.L	6.1.1	6.2.1	6.3.1	6.4.1	6.4.2	6.6.1	7.1.2	7.2.1
	6.5137	39.3058				4702.54			641.11		0.585825									175.599	2.05178		5.2646		4.28473				92.3131				6.95		13.5647		0.265438												22.7635
	6.4342	38.8201			100	4448			674.492		0.578783									158.51	3.70036		5.68723		3.6731				92.3068			2.96711	8.9		13.9788		0.259886		1.13675		2.96711							32.2	23.1413
	4.70443	29.4504			100	4738	1.59	2.4	711.89		0.643251	65.4	66.9	2.4	11.84	0.03	51.05	0.51	76.19	157.28	3.46315	98.6901	6.75446	0	3.0874	91.2408	2.56	94.6	90.6949			2.70304	10.31	60.1769	12.8798	27.7869	0.251376		1.12766		2.70304	62.9851	32.1	6	0.030589	11.0472		46.6	20.2869
	4.97506	30.202			100	5065.15	1.24	1.98	821.508	28.1045	0.671973		70.24	1.98	9.73	0.04	61.14	0.33	81.55	154.7	3.3131	97.4428	6.45808	0	3.16818	91.5672	2.47		92.3019			2.80543	8.4	68.6892	12.5729	32.2448	0.249584	0.16129	1.11416	0.480078	2.80543	100	37.9	10	0.0280678	10.693		59.496	22.5026
	7.29931	31.3933	44205.6	1.98845	100	5286.95	1.75	2.15	1088.8	27.3698	0.746697		71.1	2.15	10.54	0.06	85.04	0.59	98.19	166.845	5.18578	93.3908	6.7471	0	3.04667	91.7113	2.47		89.2214	18.3826		2.2021	12.28	74.6332	12.5807	37.2559	0.246875	0.16129	1.06612	0.494745	2.2021	67.5241	35.9	22	0.0253059	12.0714	0.52	63.5179	35.6621
	8.53033	33.0063	73166.5	1.06823	100	5502.54	1.08	1.62	1365.02	27.3988	0.951402	77.7	74	1.62	8.12	0.15	134.22	0.21	102.82	152.325	5.30379	91.5037	7.29791	0	3.11389	91.6928	2.49		89.2253	18.283		2.50226	11.65	82.142	12.4468	40.341	0.245705	0.16129	1.11003	0.491807	2.50226	62.8743	40.4		0.0231755	13.959	0.52	68.8402	26.8465
	9.11506	33.9188	81997.9	2.90414	100	4461.17	1.28	1.57	1344.25		1.09069	63.5	78.1	1.57	6.97	0.16	124.67	0.21	112.02	144.67	4.62607	90.8301	7.50871	0	3.32972	91.9401	2.49		91.0763	20.815		2.53016	9.7	81.8857	13.2331	43.326	0.247297	0.16129	1.09248	0.481775	2.53016	58.5635	41.9	50.46	0.0209652	19.2473	0.52	75.84	19.2887
	9.77861	35.6719	64765.6	1.80958	100	5980.76	1.35	1.4	1585.34	27.7467	1.08569	50.17	84.42	1.4	6.07	0.34	125.16	0.21	103.23	144.41	4.32528	89.8908	7.57823	0.0142045	4.42101	91.3396	2.59		92.67	20.6542		2.94366	8	94.8243	15.8184	46.2496	0.249006	0.16129	1.09644	0.487589	2.94366	32.2581	43.5	68.1	0.0187818	11.6792	0.52	88.4	22.4827
	11.0647	36.8584	52511.4	1.6605	100	6279.56	1.41	1.03	1969.68	28.3107	1.08284	35.2	88.6	1.03	6.03	0.65	127.61	0.15	99.76	135.37	3.69144	88.5117	7.87894	0.116238	5.08225	91.5563	2.72468		92.753	20.9121		2.41758	7.8	79.96	15.1076	48.8696	0.27488	0.229508	1.09446	0.485753	2.41758	32.2581	45.7	72	0.01624	14.3474	0.52	90.87	37.663
	17.2345	41.8597	41563.5	0.742112	100	6107	1.38	1.1	2110.73	28.605	1.04368	30.1	91.4	1.1	5.57	1.06	96.9	0.17	74.1	122.74	3.60616	73.0864	8.09227	0.1539	5.93839	96.6176	3.05311		93.0128	20.5819		2.3185	7.13	89.4528	14.7266	50.6029	0.289603	0.229508	1.14133	0.49312	2.3185	32.2581	48.7	78.76	0.0130633	18.7103	0.52	91.83	35.1076
15.1	19.0955	44.8274	41000.2	0.861767	100	6229.41	1.24	0.98	2411.47	28.9009	1.02196	23	94.4	0.98	5.19	1.49	89.9	0.12	60.57	126.44	3.52559	71.2004	7.66013	0.180266	5.55098	96.599	3.36252	99.94	94.9978	20.3684		2.68116	4.3	135.748	14.07	53.2068	0.295789	0.229508	1.18161	0.489646	2.68116	100	54.1		0.0108997	18.6057	0.52	92.02	33.7778
8.5	25.591	48.8843	50250.1	0.718183	100	6071	1.28	1	3083.52	29.0719	1.03328	21.6	96.7	1	4.56	2.54	88.82	0.11	61.44	137.65	3.37444	54.6146	7.01607	0.208976	5.59092	96.5269	3.61	99.96	94.6054	20.327	30.9451	2.5694	4.98	150.386	12.3996	55.0776	0.295027	0.229508	1.1692	0.479626	2.5694	68.9655	58.7	87	0.00867014	16.8675	0.52	93.03	32.3883
6.8	48.2117	65.9759	27008.5	0.490815	100	6122	1.24	0.85	3523.28	29.2978	1.0397	15	97.6	0.85	4.71	5.54	85.57	0.08	63.76	125.37	3.32767	0	6.64666	0.268251	5.49607	96.3755	4.47	99.98	94.6202	20.169	35.5149	2.29467	5.27	167.113	15.4772	57.0689	0.287292	0.229508	1.17865	0.489641	2.29467	100	60.8	89.77	0.00726581	17.3831	0.52	93.32	43.3445
6	49.3558	66.6179	36538.7	0.403739	100	6228	1.14	0.78	3880.36	28.6762	1.0882	17.1	98.5	0.78	4.56	6.16	83.31	0.11	65.16		3.26599	0	6.99079	0.276094	6.4674	95.2394	4.23	99.98	94.8084	20.125	39.7634	2.47842	4.81	172.352	14.2796	59.3186	0.291799	0.278689	1.17865	0.494565	2.47842	100	63	93.2	0.00662891	17.6892	2.51	93.09	28.4254
5.3	50.3889	67.7163	21721.8	0.690617	100	6241	1.37	0.96	4157.43	28.7017	1.21853	18.3	98.9	0.96	4.32	8.39	76.62	0.08	62.21		3.24306	0	6.49744	0.267469	7.45493	95.3056	5.16	99.99	94.1452	20.025	43.6527	2.69286	5.12	199.87	14.2229	61.3166	0.295932	0.278689	1.26244	0.482354	2.69286	100	64.5	92.25	0.00564413	12.5272	2.51	94.27	36.3092
3.9	50.327	68.443	6271.13	0.139973	100	6339	1.41	1.15	4632.14	28.8958	1.24253	11.1	99.5	1.15	3.98	8.76	75	0.11	66.03	134.7	3.2118	0	7.06149	0.265164	8.28006	95.8598	5.5	99.99	94.3985	19.977	58.4213	2.40979	5.59	215.048	14.1414	63.3176	0.306173	0.278689	1.35	0.490595	2.40979	96.1538	66.2	93.67	0.00502632	17.317	2.51	95.34	34.0765
2	50.9471	70.009	12198.2	0.270002	100	6394	1.79	1.02	5416.96	28.9605	1.28474	13.1	99.6	1.02	4.27	10.2	73.34	0.13	67.54	142.2	3.12664	0	8.08334	0.262467	8.27576	95.5401	5.88	99.99	95.5578	19.768	64.0497	3.31016	4.02	233.925	14.373	64.9497	0.2902	0.278689	1.25251	0.486565	3.31016	59.0909	67.9	95.37	0.00436851	12.812	2.51	96.11	35.8959
0.9	50.9919	70.5149	8198.37	0.126128	100	6539	2.03	0.9	5349.62	29.0392	1.28724	15	99.7	0.9	4.17	9.73	77.15	0.1	69.76	152.2	3.07967	0	8.27138	0.230894	8.15884	95.2545	6.23	99.99	96.401	19.671	78.5059	3.0473	3.02	246.72	14.4433	66.7818	0.285132	0.278689	1.29358	0.492196	3.0473	100	66.2	93.71	0.00398461	11.797	2.51	96.37	36.6423
0.6	51.6473	70.6472	4777.56	0.0913413	100	6588	2.39	0.95	5962.31	29.094		12.1	99.8	0.95	3.82	11.6	73.37	0.09	44.48	144.8	2.94971	0	8.50577	0.132173	8.20952	95.1813	6.75	99.99	95.6676	19.695	101.034	2.94819	3.83	256.437	14.9966	68.348			1.26244	0.486003	2.94819	100		93.5	0.00379115	14.7272	2.51	97.39	33.0764
	52.4413	71.2686	4670.29	0.0830305	100	6615	1.85	0.89	7039.86	29.1109		10.7	99.9	0.89	3.54	12.58	72.21	0.1	31.98	142.6	3.02497	0	9.14894	0.131242	7.90605	94.985	7.19	99.99	95.9515	19.97	105.769	2.66667	3.15	268.162	15.0229	69.6731			1.23214	0.493876	2.66667	100			0.00324073	15.3584	2.51	97.36	31.6589
	52.1305	71.043	12521	0.669525	100	6627	1.95	0.86	8832.02	30.0256		9.5	100	0.86	3.98	11.47	66.69	0.03	27.56	128.8	2.87317	0	9.23996	0.127766	8.87729	94.8189	7.42	99.99	97.3631	20.178	97.2785	2.79412	1.93		15.4266				1.24719	0.47194	2.79412	100		97.95	0.00280369	9.1407		96.16	35.6136
2010-2018	2000-2020	2000-2020	2004-2020	2004-2020	2001-2020	2000-2020	2002-2020	2002-2020	2000-2020	2003-2005,2007-2020	2000-2017	2002,2005-2020	2002-2020	2002-2020	2002-2020	2002-2020	2002-2020	2002-2020	2002-2020	2000-2012,2015-2020	2000-2020	2002-2020	2000-2020	2002-2020	2000-2020	2002-2020	2002-2020	2002,2010-2020	2000-2020	2004-2020	2011-2020	2001-2020	2000-2020	2002-2019	2000-2020	2002-2019	2000-2017	2003-2017	2001-2020	2003-2020	2001-2020	2002-2020	2002-2017	2002-2004,2006-2009,2011-2018,2020	2002-2020	2002-2020	2004-2019	2001-2020	2000-2020
[truncated: 52 more columns]

## Sheet: Fujian
1.2.1 Rural poverty incidence rate	1.3.1 Proportion of population covered by insurance (endowment, unemployment, and medicare)	1.4.1	1.5.1	1.5.2	1.5.4	2.1.2	2.2.1	2.2.2	2.3.1	2.4.1	2.a.L	3.1.1	3.1.2	3.2.1	3.2.2	3.3.1	3.3.2	3.3.3	3.3.4	3.4.L	3.6.1	3.8.1	3.8.2	3.9.1	3.b.2	3.b.3	3.c.1	4.1.1	4.1.2	4.3.1	4.4.1	4.5.1	4.6.1	4.a.L	4.b.L	4.c.1	5.3.2	5.5.1	5.5.2L	5.a.1	5.b.L	6.1.1	6.2.1	6.3.1	6.4.1	6.4.2	6.6.1	7.1.2	7.2.1
	4.90403	38.093				5007.19			1169.38	38.6701	0.714744									131.333	11.1063		4.71737		4.97899				93.4396				7.20254		19.1148		6.43105												48.369
	6.15124	37.9152			100	5089			1410.33	38.7475	0.839138									119.09	11.8983		4.70881		4.53825				92.5361			2.50628	9.68		19.4113		6.54206		1.28311		2.50628							73.2	57.7647
	6.23485	29.1308			100	5007	2.34	2.54	1448.6	38.622	0.801	31	95.1	2.54	13.31	0.08	55.19	0.1	62.79	112.88	11.4224	94.9423	4.87297		4.6279	95.927	3.21	99.4	88.1102			3.37638	13.67	59.0142	20.4374	21.2294	6.62199		1.331		3.37638	91.5966	48.3	34.375	0.0390559	15.2202		82.7	42.1288
	7.04393	29.755			100	5315.23	2.61	2.48	1546.72	40.7428	0.82094		96.2	2.48	11.97	0.09	68.94	0.21	76.61	99.92	11.4478	94.6695	4.74168		4.58126	91.6598	2.89		88.3572			3.4419	13.55	68.6842	20.5542	24.8742	6.79698	0.190476	1.32558	0.491193	3.4419	83.4951	51.9	37.125	0.0349339	22.6598		89.5696	30.9874
	8.82745	30.8308	24861.9	0.900359	100	5428.55	2.66	2.4	1583.93	40.7991	0.746466		97.3	2.4	10.92	0.14	80.89	0.13	99.11	96.6221	12.5121	91.8561	5.8417		4.51445	91.8473	2.98		86.6209	20.2341		3.03329	15.25	76.9318	19.5279	29.8515	6.86586	0.190476	1.35849	0.488324	3.03329	80.9524	55.6	36.5	0.0305461	25.9607	3.65	93.1777	27.4398
	9.51638	31.7158	61742.6	3.62007	100	5421.06	2.76	2.21	1691.58	41.1089	0.763675	30.6	98.1	2.21	10.46	0.14	97.83	0.13	93.53	90.4796	11.669	90.5805	5.43993		4.37228	91.0134	2.98		88.0177	20.1855		3.80863	12.92	84.565	18.8026	34.5751	6.97075	0.190476	1.31029	0.496181	3.80863	83.3333	58.3	51.2963	0.028446	13.3365	3.65	96.1939	37.419
	10.4852	33.0354	42920.2	3.54059	100	5481.74	2.8	2.03	1827.16		0.833712	24.6	98.5	2.03	10.07	0.18	85.87	0.15	105.67	89.98	10.8797	89.5994	5.2368		4.67536	92.5404	3.13		89.5901	20.232		4.08824	11.31	91.2982	18.697	38.91	7.02567	0.190476	1.27839	0.492808	4.08824	85.9504	60.8	62.405	0.0245911	11.5339	3.65	76.73	38.5177
	11.5155	35.0391	13476.7	0.575189	100	5654.71	2.79	1.99	2080.54	41.2286	0.73705	24.03	98.94	1.99	8.7	0.25	83.74	0.08	126.9	92.5	9.8883	88.659	4.54459		5.709	86.0184	2.75		89.4752	19.8301		5.00612	11.2	98.5902	20.1676	42.8611	7.11429	0.190476	1.24215	0.489021	5.00612	94.2029	63.1	63.6562	0.0212215	18.2943	3.65	97.34	30.2861
	12.3163	35.5421	11273.6	0.580609	100	5793.59	2.78	1.69	2470.93	41.3927	0.721254	16.8	99.5	1.69	7.82	0.33	86.98	0.06	137.11	93.85	8.52109	87.9099	4.32465		6.52835	85.4623	2.97201		90.1203	19.5689		4.89714	10.38	83.0781	20.5053	46.5981	7.22042	0.245902	1.28028	0.496459	4.89714	100	68.8	45.3411	0.0182979	19.0992	3.65	97.23	36.4712
	19.0353	41.3036	6688.72	0.322068	100	5847.62	2.65	1.53	2562.95	41.5681	0.751508	14.6	99.7	1.53	7.38	0.5	68.01	0.18	144.92	91.16	8.02592	68.6465	4.39758		6.615	97.0766	3.73881		91.7218	19.3316		3.29923	8.47	87.3654	19.6592	49.6577	7.43393	0.245902	1.26757	0.493161	3.29923	94.4882	72.9	57.4022	0.0164622	25.1545	3.65	98.63	24.6541
6.2	19.9503	43.5477	21911.7	1.07823	100	5822.67	2.65	1.44	3255.4	41.8463	0.744113	12.2	99.9	1.44	6.41	0.65	58.93	0.18	135.57	90.42	7.64148	67.4897	4.18549		6.93671	96.9501	4.04897	99.98	96.5369	19.1183		4.4486	2.44	123.191	19.3363	52.0702	7.57222	0.245902	1.34921	0.485086	4.4486	87.5912	79.7	78.4067	0.0137376	12.2497	3.65	98.92	34.3341
4.2	20.9964	43.4396	4196.24	0.08599	100	5957	2.92	1.27	3962.16	41.8457	0.758307	14.2	100	1.27	6.26	0.71	52.58	0.18	126.1	86.3	7.2043	67.2796	4.64112		7.2469	96.8321	4.47	99.95	94.8204	19.494	46.723	4.29878	4.42	139.475	18.503	54.0161	7.75453	0.245902	1.33645	0.515582	4.29878	100	85.5	84.1478	0.0118905	26.9454	3.65	98.67	19.457
3.2	22.0429	44.1885	6019.21	0.24008	100	5956	2.77	1.19	4406.65	41.8833	0.833355	11.4	100	1.19	6.03	1.23	50.62	0.15	134.56	83.98	6.59819	66.3047	4.15861		7.13289	96.6931	4.7	99.99	94.4489	19.716	56.3312	4.55422	4.62	152.112	21.5647	56.3325	7.86908	0.245902	1.26244	0.494776	4.55422	97.561	88.5	82.9422	0.0101564	13.2394	3.65	98.6	31.0555
2.6	22.905	44.7027	10710.1	0.555156	100	6002	2.85	1.12	4915.37	47.669	0.877853	12	100	1.12	5.12	1.1	47.22	0.14	126.06		5.66508	65.983	4.65592		7.30676	92.8163	5.44	99.98	94.1527	19.489	60.5699	4.69613	5.06	160.283	18.734	58.5158	7.98224	0.264706	1.32558	0.47598	4.69613	96.5517	90.7	84.6256	0.00941192	17.7793	7.18	98.85	28.9235
1.8	23.3438	44.9157	4093.54	0.188728	100	6037	3.04	1.03	5446.58	47.2576	0.891472	10.3	100	1.03	5.25	1.65	17.19	0.17	123.42		5.24172	66.0273	4.76939		8.83479	92.7364	5.43	100	93.7537	19.662	63.4348	4.13636	5.54	170.637	19.1913	60.7722	8.1596	0.264706	1.40385	0.480707	4.13636	92.8571	91.8	87.1356	0.00854681	16.858	7.18	98.83	33.4688
1.3	23.7145	45.14	9661.37	0.727873	100	5998	3.15	0.95	5812.91	45.2248	0.922493	10.1	100	0.95	4.82	2	44.82	0.2	129.41	87.4	4.92316	66.1058	4.95446		8.77628	92.6758	5.5	100	93.0137	19.924	85.73	4.376	6.65	181.216	18.9303	62.5502	8.3181	0.264706	1.42476	0.490583	4.376	100	94	87.3433	0.00774832	15.1821	7.18	98.56	42.5434
0.8	24.55	45.9219	14514.7	1.64349	100	5978	3.31	0.93	6569.27	44.9891	0.849149	8.5	100	0.93	4.87	2.43	42.74	0.3	114.63	92.1	4.87352	66.4972	4.71296		8.83145	94.6992	5.67	99.99	93.4216	20.092	90.457	4.18565	6.14	194.07	18.457	64.3171	8.40365	0.264706	1.45648	0.496783	4.18565	100	93.9	89.1078	0.00656356	8.96633	7.18	97.21	55.147
	46.0496	62.2395	1569.93	0.0531351	100	6154	3.44	0.9	6306.46	45.3254	0.94045	9.5	100	0.9	4.33	2.5	42.79	0.37	106.6	90.6	4.8044	3.64101	4.75395		8.9758	95.8151	5.92	99.97	93.9567	20.406	106.527	4.64824	5.6	210.977	17.98	66.5745	8.49774	0.264706	1.44499	0.493088	4.64824	100	95	89.9167	0.00596605	18.1887	7.18	97.45	49.1267
	46.0907	62.4928	2920.58	0.106413	100	6317	3.68	0.89	6831.97	46.0883		8.8	100	0.89	3.76	2.68	45.24	0.28	108.54	98.1	4.59021	3.45851	4.88469		9.13984	95.7702	6.28	99.99	93.0059	20.829	122.063	4.43254	6.72	223.241	19.1417	68.0057			1.36967	0.486166	4.43254	100		91.9022	0.00522008	24.0077	7.18	98.29	43.5777
	46.4468	62.5543	3518.75	0.277627	100	6368	3.86	0.89	7779.86	45.7742		8.1	100	0.89	3.76	2.96	43.86	0.29	109.11	92.2	4.58344	4.65391	5.46606		9.21163	95.7104	6.63	99.98	93.031	21.504	128.495	3.90071	6.81	234.866	19.0735	69.6888			1.44499	0.485919	3.90071	100		92.8537	0.00418681	13.0142	7.18	98.42	45.2583
	45.7062	62.5667	1425.14	0.0845028	100	6386	3.79	0.89	8600.84	53.8356		9.2	100	0.89	3.63	2.76	40.82	0.11	98.2	96.3	3.73708	7.70248	5.81831		10.0067	95.7196	6.7	99.98	95.7559	22.242	119.622	4.7549	2.89		19.7767				1.39808	0.474078	4.7549	100		93.2722	0.0041682	24.0694		99.21	40.954
2010-2016	2000-2020	2000-2020	2004-2020	2004-2020	2001-2020	2000-2020	2002-2020	2002-2020	2000-2020	2000-2005,2007-2020	2000-2017	2002,2005-2020	2002-2020	2002-2020	2002-2020	2002-2020	2002-2020	2002-2020	2002-2020	2000-2012,2015-2020	2000-2020	2002-2020	2000-2020		2000-2020	2002-2020	2002-2020	2002,2010-2020	2000-2020	2004-2020	2011-2020	2001-2020	2000-2020	2002-2019	2000-2020	2002-2019	2000-2017	2003-2017	2001-2020	2003-2020	2001-2020	2002-2020	2002-2017	2002-2020	2002-2020	2002-2020	2004-2019	2001-2020	2000-2020
[truncated: 52 more columns]

## Sheet: Gansu
Year	1.2.1 Rural poverty incidence rate	1.3.1 Proportion of population covered by insurance (endowment, unemployment, and medicare)	1.4.1	1.5.1	1.5.2	1.5.4	2.1.2	2.2.1	2.2.2	2.3.1	2.4.1	2.a.L	3.1.1	3.1.2	3.2.1	3.2.2	3.3.1	3.3.2	3.3.3	3.3.4	3.4.L	3.6.1	3.8.1	3.8.2	3.9.1	3.b.2	3.b.3	3.c.1	4.1.1	4.1.2	4.3.1	4.4.1	4.5.1	4.6.1	4.a.L	4.b.L	4.c.1	5.3.2	5.5.1	5.5.2L	5.a.1	5.b.L	6.1.1	6.2.1	6.3.1	6.4.1	6.4.2	6.6.1	7.1.2
2000		6.16148	35.2182				2693.19			550.998	15.3508	0.916641									44.6199	7.97814		6.60225		4.28025				83.092				14.34		14.635		353.616
2001		5.9389	34.497			100	2905			605.378	15.359	0.967335									38.42	8.19417		8.1759		4.19724				83.1355			2.3098	19.68		15.2809		373.16		1.1645		2.3098							26.1
2002		5.12919	26.5939			100	3155	5.23	4.95	614.671	15.4187	0.96403	87.3	58.5	4.95	20.7	0.03	48.51	0.06	147.6	40.75	8.4381	96.2167	8.19629	7.5241	3.88083	93.5274	3.16	98.55	81.8865			1.94244	21.11	33.8732	15.413	19.0339	401.66		1.15054		1.94244	39.5746	41.9	49.6667	0.105594	81.5859		26.1
2003		5.32647	27.1474			100	3387.26	4.41	5.2	680.67	15.849	1.0026		57.91	5.2	19.57	0.03	68.08	0.05	172.46	40.02	8.02815	95.6534	8.20546	7.30216	3.93331	93.3667	3.19		82.552			1.88099	20.33	40.7506	15.8554	21.4698	436.93	0.208333	1.1692	0.482436	1.88099	47.1138	44.4	38.6	0.0931836	49.1718		58.6981
2004		6.6351	28.3022	59125.6	2.54662	100	3409.39	3.91	4.41	819.912	15.9443	1.07518		62.5	4.41	19.01	0.04	76.26	0.02	190.68	40.5516	7.60596	93.6678	6.93834	7.37686	3.757	93.5198	3.16		83.3082	22.4005		1.97866	19.42	48.2083	15.0329	24.7852	456.454	0.208333	1.19298	0.483115	1.97866	46.3042	47	52.2857	0.0780984	70.8137	2.8	65.2
2005		6.8602	28.2244	6171.94	0.45502	100	3342.54	3.78	3.59	933.447	16.2351	1.22187	82.8	67.8	3.59	17.44	0.1	87.59	0.02	185.54	43.573	6.93524	93.1928	7.5389	7.22822	4.15586	93.6788	3.19		81.5218	22.3802		2.26494	20.83	52.8248	15.7176	28.1711	485.811	0.208333	1.12439	0.49547	2.26494	61.4072	50.2	44.1522	0.0635839	45.612	2.8	55.3565
2006		7.13118	28.4173	60671.5	2.70128	100	3214.76	3.49	3.27	1013.54		1.34821	64.8	73.8	3.27	17.55	0.02	108.23	0.04	228.43	39.1	6.52724	92.4847	8.06887	7.17191	4.392	93.7282	3.27		80.5002	23.155		2.22174	22.27	57.2024	16.5499	32.4559	491.827	0.208333	1.06813	0.49354	2.22174	58.5883	52.9	53.126	0.0537326	66.2742	2.8	57.06
2007		7.53714	29.3625	44726.8	1.55047	100	3241.36	3.09	3.13	1134.5	16.585	1.3523	62.63	79.11	3.13	15.43	0.13	119.17	0.03	249.32	38.86	5.91517	91.5375	7.16437	1.65075	6.07576	93.7458	3.22		82.865	22.7119		2.3886	19.33	61.688	18.3561	37.4908	501.571	0.208333	1.07469	0.491017	2.3886	59.8437	53.8	63.629	0.0453304	53.5567	2.8	64.46
2008		8.02315	29.9295	77260.6	19.6901	100	3544.27	3.28	2.3	1346.4	18.6435	1.40457	41.7	83.6	2.3	14.15	0.08	128.29	0.05	251.05	42.37	5.92058	90.5277	7.88121	9.51631	6.02158	92.9656	3.2728		84.1434	22.4489		2.25115	17.77	54.9931	18.8888	42.2091	520.605	0.229167	1.07417	0.491195	2.25115	61.3587	56.5	71.813	0.0384653	65.1573	2.8	65.32
2009		12.0467	33.2622	85541	2.72113	100	3605.04	2.86	1.87	1471.18	18.7449	1.40734	36.2	89.1	1.87	11.8	0.15	111.22	0.16	237.04	39.06	5.89271	78.8486	8.39937	10.5295	7.09097	97.1066	3.37696		85.0014	22.1198		2.18146	15.94	59.752	16.5578	46.3108	582.955	0.229167	1.08768	0.487688	2.18146	61.9576	57.8	61.5842	0.0356085	57.709	2.8	73.03
2010	41.3	12.9613	35.7835	107098	5.40436	100	3772.26	2.32	1.66	1948.85	18.8981	1.45623	33.2	93.6	1.66	11.1	0.21	90.64	0.04	202.66	43.14	5.88286	77.0003	8.37333	12.4688	6.83665	97.2144	3.6453	99.46	89.7589	21.6424		2.28154	8.69	82.4875	15.541	51.1848	572.594	0.229167	1.15608	0.492244	2.28154	65.0407	61.3	58.8564	0.0295635	56.5967	2.8	74.29
2011	34.6	13.2293	35.7872	56642	1.57359	100	3837	2.14	1.56	2226.98	19.0414	1.59373	30.7	96.7	1.56	9.54	0.25	88.09	0.08	207.62	49.43	5.86973	76.9579	7.81199	19.3409	7.99335	97.1913	3.88	99.56	90.0326	21.584	17.0025	2.26281	9.77	86.171	15.8734	54.5511	603.513	0.229167	1.1692	0.481194	2.26281	70.7071	68	51.623	0.0244803	50.7432	2.8	75.62
2012	28.5	13.6734	36.5425	45973.6	2.3716	100	4264	1.99	1.19	2609.25	19.1036	1.81856	24.4	98.3	1.19	8.51	0.55	75.7	0.03	119.81	44.39	5.57797	76.0861	8.17036	20.9736	7.1962	97.0834	4.33	99.68	91.1776	20.915	20.5828	2.28705	8.68	90.2828	17.864	57.917	597.667	0.229167	1.26244	0.483717	2.28705	70.7071	66.5	62.2992	0.0217868	46.1049	2.8	77.81
2013	23.8	13.8691	37.0543	59651.4	8.65825	100	4333	2.08	1.21	2976.28	18.9587	1.89424	23	99.1	1.21	8.23	0.68	69.26	0.07	46.02		5.55771	75.8792	7.96978	21.8823	7.18127	95.5688	4.33	95.75	92.3263	19.635	25.1574	2.19528	7.39	98.4353	16.3256	60.7584	663.909	0.222222	1.17865	0.48221	2.19528	68.8572	66.9	65.4267	0.0194639	45.37	3.73	80.22
2014	20.1	14.0461	36.9734	40629.1	1.09115	100	4474	2.25	1.37	3240.24	18.0364	2.08193	19.5	99.3	1.37	7.34	0.88	64.45	0.26	40.71		5.5191	75.6619	6.57496	23.8325	8.03426	90.4642	4.88	99.03	91.0428	19.116	28.1007	2.42466	8.65	110.215	15.7884	63.8018	693.169	0.222222	1.21239	0.475579	2.42466	39.8126	68.9	75.2892	0.0176398	60.7863	3.73	83.48
2015	15.7	14.1538	37.246	25307.7	0.907174	100	4520	2.29	1.3	3521.78	18.1291	2.1325	15.1	99.4	1.3	7.43	1.2	54.92	0.11	38.78	55.4	5.36923	75.5769	7.96979	23.9346	8.45415	91.5824	5	99.83	88.9992	18.882	41.8366	2.36431	11.31	123.222	16.8451	66.269	716.868	0.222222	1.40849	0.486053	2.36431	73.7492	71.8	86.4092	0.0175544	72.3301	3.73	85.77
2016	12.6	14.3372	38.0278	38229.9	1.26799	100	4490	2.33	1.45	3705.45	18.2325	2.12271	17.1	99.5	1.45	7.46	1.55	58.13	0.09	38.07	60	5.19923	75.3525	8.10371	23.8429	8.67452	91.4672	5.16	100	91.2301	19.291	51.5936	2.45635	8.7	135.471	17.4268	68.5625	691.67	0.222222	1.27393	0.489961	2.45635	73.7492	75.8	89.22	0.0164436	70.3088	3.73	88.15
2017	9.7	39.444	56.7194	25445.5	1.40887	100	4551	2.4	1.21	3336.17	18.3564	2.18835	14.5	99.8	1.21	7.53	1.84	56.54	0.09	42.31	55.2	5.02666	4.33359	8.42812	22.1173	8.75307	92.1059	5.59	99.76	90.5067	19.267	73.3066	2.69758	9.17	142.44	17.1693	70.9148	1524.11	0.222222	1.26244	0.488139	2.69758	90.1547	77.4	85.8925	0.0155632	48.5977	3.73	90.56
2018	5.8	40.067	56.862	34994.3	3.02932	100	4742	2.5	1.08	3669.57	18.4131		18.6	99.8	1.08	6.74	2.35	38.71	0.07	45.4	63.4	4.81608	3.42435	9.76466	7.16344	8.31153	92.4293	5.96	99.99	89.6588	19.343	97.222	2.80586	10.35	148.18	15.7191	72.6876			1.29358	0.487965	2.80586	90.1547		95.9073	0.0136186	33.6934	3.73	90.91
2019	2.2	40.4899	57.0787	8481.3	0.533361	100	4908	2.81	1.08	4255.56	18.3331		12.9	99.9	1.08	6.12	2.29	36.18	0.08	45.16	60.4	4.51077	2.7994	9.09548	2.52361	8.2602	92.7482	6.76	99.99	89.4971	19.47	111.244	2.94737	10.48	153.731	16.096	74.1839			1.28833	0.498043	2.94737	98.9404		95.7	0.0126171	33.7527	3.73	92.66
2020		43.4799	59.9772	19404.2	2.12384	100	4959	2.88	0.91	5440.42	18.6374		15.1	99.9	0.91	6.21	2.04	30.67	0.02	40.6	64.1	4.55018	0	8.49293	2.56697	8.89273	93.8673	7.24	99.99	91.516	19.953	106.207	2.58369	8.33		15.9242				1.23714	0.485762	2.58369	99.9264		96.5083	0.0121885	26.9363		94.8
Time range	2010-2019	2000-2020	2000-2020	2004-2020	2004-2020	2001-2020	2000-2020	2002-2020	2002-2020	2000-2020	2000-2005,2007-2020	2000-2017	2002,2005-2020	2002-2020	2002-2020	2002-2020	2002-2020	2002-2020	2002-2020	2002-2020	2000-2012,2015-2020	2000-2020	2002-2020	2000-2020	2002-2020	2000-2020	2002-2020	2002-2020	2002,2010-2020	2000-2020	2004-2020	2011-2020	2001-2020	2000-2020	2002-2019	2000-2020	2002-2019	2000-2017	2003-2017	2001-2020	2003-2020	2001-2020	2002-2020	2002-2017	2002-2020	2002-2020	2002-2020	2004-2019	2001-2020
[truncated: 53 more columns]

## Sheet: Guangdong
Year	1.2.1 Rural poverty incidence rate	1.3.1 Proportion of population covered by insurance (endowment, unemployment, and medicare)	1.4.1	1.5.1	1.5.2	1.5.4	2.1.2	2.2.1	2.2.2	2.3.1	2.4.1	2.a.L	3.1.1	3.1.2	3.2.1	3.2.2	3.3.1	3.3.2	3.3.3	3.3.4	3.4.L	3.6.1	3.8.1	3.8.2	3.9.1	3.b.2	3.b.3	3.c.1	4.1.1	4.1.2	4.3.1	4.4.1	4.5.1	4.6.1	4.a.L	4.b.L	4.c.1	5.3.2	5.5.1	5.5.2L	5.a.1	5.b.L	6.1.1	6.2.1	6.3.1	6.4.1	6.4.2	6.6.1	7.1.2
2000		10.1066	44.5095				5600.59			1077.64	31.8484	0.387837									116.395	8.4853		4.32286		4.41826				95.0082				3.84		13.3985		3.77571
2001		12.8665	46.1062			100	5360			940.125	31.3685	0.307505									119.89	13.8777		4.84479		4.08627				95.0153			5	5.17		13.6435		3.80049		1.21239		5							85
2002		11.4561	36.7267			100	5353	2.69	1.73	1159.69	31.0308	0.345328	19.7	85.6	1.73	10.9	0.06	38.68	0.22	33.24	120.62	15.3137	92.3794	5.57247		4.2351	89.8394	3.44	98.81	93.5946			4.14964	7.01	77.2654	15.326	27.1464	3.86317		1.1978		4.14964	81.25	42.7	29.7857	0.0379813	23.7198		88.3
2003		12.4176	38.979			100	5385.18	2.74	1.75	1192.13	31.1592	0.323483		84.77	1.75	9.9	0.06	41.3	0.12	29.72	130.22	14.019	90.815	6.40092		4.33727	89.4867	3.54		93.3267			3.92157	7.55	92.4928	15.643	29.4902	3.91889	0.20625	1.20751	0.488421	3.92157	81.25	73.1	34.0769	0.033578	31.3718		90.6772
2004		14.5664	40.8684	9279.87	0.108482	100	5168.64	2.84	1.71	1404.71	31.1	0.44883		85.5	1.71	9.33	0.26	75.77	0.29	60.57	131.023	12.8336	87.5462	6.07492		3.9348	89.2658	3.63		93.8936	25.6236		3.88028	6.92	106.422	15.5402	32.6488	3.99849	0.20625	1.25225	0.486045	3.88028	81.25	48	33.5882	0.0289785	39.1355	7.86	92.9867
2005		14.9752	41.5275	13062.9	0.282118	100	5171.09	2.88	1.47	1674.08	31.1923	0.474142	17.2	87.7	1.47	9	0.47	108.87	0.19	92.56	122.021	10.8321	86.564	5.96874		3.59811	89.3553	3.76		94.1256	25.4945		4.29778	6	118.818	14.3818	34.9105	4.08242	0.20625	1.16494	0.493023	4.29778	83.1081	51.1	36.002	0.0205195	26.2634	7.86	95.4167
2006		16.4861	43.0121	28656.5	1.20743	100	5177.48	3.14	1.61	1922.55		0.493801	17.3	89.7	1.61	8.65	0.57	95.22	0.13	109.43	115.72	9.48839	84.7261	5.69375		4.05578	89.5535	4.14		95.0005	23.737		4.27692	5.11	128.11	15.3769	38.3094	4.05768	0.20625	1.17667	0.4864	4.27692	81.113	43.8	42.735	0.0175314	20.7295	7.86	71.02
2007		19.5595	46.7907	7800.83	0.177903	100	5329.7	3.18	1.82	2084.25	31.0908	0.497028	17.79	91.71	1.82	7.52	0.81	102.49	0.13	118.75	110.42	8.46015	78.5987	5.24884		4.45533	89.2952	4.42		95.871	23.4828		6.88889	4.12	136.178	18.2271	41.4538	4.10025	0.20625	1.1692	0.490186	6.88889	88.9236	78.3	54.3874	0.0148792	29.2515	7.86	78.96
2008		21.9575	47.3826	26579	0.670319	100	5099.77	3.26	1.48	2411.36	40.9199	0.477722	16.4	93.8	1.48	7.43	1.01	105.4	0.13	127.72	109.4	7.52515	75.1599	5.38634		5.32336	88.7667	4.64655		95.9429	23.2212		4.82734	4.02	114.569	18.6136	44.2134	4.3077	0.237179	1.19565	0.489333	4.82734	86.7647	79.5	53.9995	0.0129293	20.914	7.86	93.94
2009		30.2817	53.9707	8200.87	0.159159	100	5320.05	3.34	1.14	2415.75	41.0548	0.44805	13.7	96	1.14	6.81	1.3	109.7	0.09	137.1	111.53	6.78772	52.5992	5.49085		5.83362	95.8975	5.03617		96.3189	23.0946		4.12057	3.63	118.409	18.531	46.3251	4.27326	0.237179	1.1322	0.491344	4.12057	86.7647	81.9	56.2958	0.011737	28.7175	7.86	96.45
2010	4.6	31.5607	54.6516	10416.7	0.387281	100	5348.11	3.04	0.96	2723.86	41.079	0.380729	10.5	97.7	0.96	6.34	1.2	99.51	0.1	131.46	111.66	5.94102	51.6978	5.02717		5.60803	95.8512	5.33705	99.95	97.3254	23.3521		4.57955	1.96	172.919	16.9967	48.2649	4.58811	0.237179	1.27421	0.489193	4.57955	91.4127	85.8	69.4521	0.010193	23.4648	7.86	95.75
2011	2.4	39.4834	60.3869	4561.64	0.107686	100	5555	3.3	0.98	3218.05	41.0921	0.382921	11.4	98.7	0.98	5.96	1.41	83.33	0.09	131.43	105.46	5.59067	35.5821	4.68195		6.46192	95.872	5.62	99.96	96.6015	21.771	53.0492	4.13821	3.05	190.167	18.2926	50.1423	4.75834	0.237179	1.26244	0.480476	4.13821	98.6667	86.7	79.168	0.00872388	31.5503	7.86	91.3
2012	1.9	45.5119	64.419	4714.93	0.132649	100	5677	3.48	1.08	3460.82	41.1133	0.354835	9.9	99.1	1.08	5.84	2.94	78.07	0.08	135.4	99.53	5.39362	20.5041	4.68058		6.83743	95.8117	4.89	99.94	96.9852	21.553	59.8725	5.05263	2.79	256.685	20.3201	52.6099	5.03309	0.237179	1.35294	0.479196	5.05263	98.9305	88.6	82.5895	0.00790286	22.2551	7.86	94.93
2013	1.7	50.31	66.906	23149.2	0.787916	100	5395	3.5	1.13	3691.72	39.2835	0.365326	8.4	99.5	1.13	5.14	2.89	73.16	0.1	131.93		5.30534	13.7561	4.65213		6.76876	92.9654	6.32	99.97	96.7783	21.232	63.2591	4.38318	2.8	253.75	20.7418	55.9261	5.19638	0.2625	1.28311	0.49142	4.38318	98.9305	90	82.89	0.00712953	19.5829	9.76	96.89
2014	1.2	54.2518	69.7111	6926.52	0.497125	100	5635	3.77	1.54	3856.25	41.176	0.372145	8.4	99.8	1.54	5.05	3.29	76.57	0.11	134.09		5.12029	8.57702	4.18564		8.49536	92.9084	5.44	99.99	96.2355	21.078	65.4355	4.45378	3.07	293.186	19.7645	58.2778	5.36772	0.2625	1.29885	0.493291	4.45378	96.8123	91.1	86.2329	0.0065256	25.7507	9.76	96.64
2015	0.7	55.7735	70.8958	7822.84	0.43303	100	5636	3.93	1.68	4131.17	41.2563	0.38327	6.1	99.9	1.68	4.64	3.65	74.12	0.1	134.56	101.7	5.12674	6.57203	4.27062		7.15914	93.156	5.7	99.98	96.5428	21.189	81.1252	3.75397	2.9	318.037	15.908	61.1106	5.58164	0.2625	1.46212	0.48191	3.75397	98.5167	92.3	87.0806	0.00608549	22.9182	9.76	97.6
2016		56.2557	71.5488	5623.24	0.181683	100	5636	4.05	1.72	4595.53	41.3483	0.389935	7.5	99.9	1.72	4.61	3.8	71.82	0.13	139.42	100.4	5.00136	7.71707	4.55907		8.34317	93.7937	6.05	100	96.2498	21.212	78.5401	4.60377	2.87	340.746	17.2427	64.7449	5.83751	0.2625	1.36485	0.480089	4.60377	98.5167	93.7	88.9187	0.00538001	17.693	9.76	97.43
2017		56.1551	71.2209	2922.37	0.352488	100	5712	4.25	1.78	4403.92	41.4849	0.390882	6.8	100	1.78	4.4	3.92	74.66	0.13	149.66	100.7	4.78557	7.1976	4.97915		8.69534	94.3798	6.33	99.99	96.786	21.397	88.7557	4.60215	2.51	366.494	17.1273	67.0765	6.06033	0.2625	1.32019	0.479205	4.60215	99.0944	95.4	90.1936	0.00483249	24.264	9.76	96.88
2018		55.518	70.7491	5951	0.265837	100	5693	4.5	1.88	4678	41.4965		6.5	99.9	1.88	4.22	4.03	64.81	0.13	122.74	105	4.33369	6.43575	5.14579		8.94835	94.6221	6.66	99.97	96.5852	21.664	96.8103	4.61	2.67	388.293	17.7561	69.0574			1.32558	0.473791	4.61	99.0944		91.8253	0.00432679	22.2099	9.76	96.66
2019		54.7282	70.8743	900.963	0.0518245	100	5904	4.61	2.02	4919.47	41.4618		7.3	100	2.02	4.19	4.01	58.4	0.14	128.47	106.8	4.28088	6.40135	5.47001		9.13177	94.7384	6.88	100	96.3278	22.237	97.7372	4.95283	2.99	406.184	18.5602	71.1943			1.53165	0.477114	4.95283	100		94.3111	0.00382926	19.9352	9.76	97.94
2020		51.4045	68.1209	942.649	0.0492954	100	5911	4.17	1.92	6100.32	52.0834		6.1	100	1.92	4.06	3.44	50.4	0.13	119.01	111.5	3.70564	12.9325	5.21794		10.1716	94.9356	6.58	100	97.3757	22.944	83.3125	4.06849	1.79		20.14				1.49377	0.47312	4.06849	99.3471		96.9276	0.00365743	24.9139		98.99
Time range	2010-2015	2000-2020	2000-2020	2004-2020	2004-2020	2001-2020	2000-2020	2002-2020	2002-2020	2000-2020	2000-2005,2007-2020	2000-2017	2002,2005-2020	2002-2020	2002-2020	2002-2020	2002-2020	2002-2020	2002-2020	2002-2020	2000-2012,2015-2020	2000-2020	2002-2020	2000-2020		2000-2020	2002-2020	2002-2020	2002,2010-2020	2000-2020	2004-2020	2011-2020	2001-2020	2000-2020	2002-2019	2000-2020	2002-2019	2000-2017	2003-2017	2001-2020	2003-2020	2001-2020	2002-2020	2002-2017	2002-2020	2002-2020	2002-2020	2004-2019	2001-2020
[truncated: 53 more columns]

## Sheet: Guangxi
Year	1.2.1 Rural poverty incidence rate	1.3.1 Proportion of population covered by insurance (endowment, unemployment, and medicare)	1.4.1	1.5.1	1.5.2	1.5.4	2.1.2	2.2.1	2.2.2	2.3.1	2.4.1	2.a.L	3.1.1	3.1.2	3.2.1	3.2.2	3.3.1	3.3.2	3.3.3	3.3.4	3.4.L	3.6.1	3.8.1	3.8.2	3.9.1	3.b.2	3.b.3	3.c.1	4.1.1	4.1.2	4.3.1	4.4.1	4.5.1	4.6.1	4.a.L	4.b.L	4.c.1	5.3.2	5.5.1	5.5.2L	5.a.1	5.b.L	6.1.1	6.2.1	6.3.1	6.4.1	6.4.2	6.6.1	7.1.2
2000		4.56121	37.4231				4790.57			757.543	26.309	0.732713									118.639	7.54957		4.699		4.50317				95.2864				3.79		17.2979		2.67667
2001		4.26006	36.8642			100	4656			731.018	26.513	0.67514									116.72	7.42272		4.84676		4.44345				95.2574			4.27536	5.3		17.6341		2.7503		1.14592		4.27536							55.6
2002		3.84972	27.5017			100	4671	3.75	4.63	735.86	26.5006	0.627602	54	68.1	4.63	14.39	0.04	68.35	0.58	46.9	117.61	7.53422	96.937	4.46444		4.25392	90.6599	2.54	98.54	91.3962			3.70098	9.45	40.2661	17.1884	20.3847	2.79692		1.1645		3.70098	19.0909	70	33.6	0.121151	12.5378		52.4
2003		4.02575	27.9657			100	4686.59	3.76	4.58	857.157	26.8612	0.655612		72.31	4.58	13.65	0.21	92.33	0.6	55.76	108.94	7.42639	96.5209	5.59868		4.73746	88.9907	2.45		91.9395			3.20561	8.85	46.9637	17.8308	22.2588	2.89494	0.229885	1.15517	0.467554	3.20561	8.83392	45.5	25.2	0.101779	14.6439		53.7999
2004		5.3036	29.1694	51791.8	2.08427	100	4390.86	3.67	4.7	1097.93	26.8532	0.718413		76	4.7	12.86	0.7	119.87	0.44	67.55	106.312	7.44733	94.4325	7.16242		4.33854	90.3254	2.57		92.6979	19.6004		3.20823	8.09	52.0449	17.841	24.9999	2.99827	0.229885	1.14133	0.475782	3.20823	9.12281	75.1	30	0.0875907	18.1244	2.76	67.3874
2005		5.68211	29.5675	40530	2.23762	100	4679.66	3.99	4.6	1386.37	26.8986	0.781845	37.6	84	4.6	12.49	1.85	136.38	0.31	60.03	101.683	7.48712	93.8655	6.62666		4.25085	90.4843	2.64		91.9413	19.1836		3.59894	8.64	57.7939	17.2141	28.4272	3.06796	0.229885	1.12969	0.47721	3.59894	8.01394	75	34.096	0.0767613	18.1809	2.76	72.6811
2006		5.84176	30.1114	67026.9	2.24293	100	4831.25	4.02	4.07	1592.69		0.762789	29	88.5	4.07	11.29	2.67	127.23	0.2	73.64	104.76	6.39118	93.6001	5.90493		4.57893	91.0193	2.69		94.1227	20.955		4.0123	6.01	61.5511	18.569	33.0895	3.15922	0.229885	1.11848	0.474157	4.0123	8.99654	75.2	40.2667	0.0651177	16.715	2.76	72.95
2007		6.21166	30.9944	33202.6	0.824427	100	5013.2	4.36	3.52	1952.25	26.9277	0.767645	26.03	92.73	3.52	10.35	5.17	129.84	0.16	73.12	102.84	6.13674	92.8836	6.65014		5.14783	91.3519	2.88		94.4011	20.6718		7.28261	5.82	64.8642	19.2084	37.6992	3.32842	0.229885	1.11416	0.476772	7.28261	27.3973	46.5	37.3043	0.0521195	22.3916	2.76	81.51
2008		6.67275	31.4269	72560.2	4.97031	100	5021.67	4.54	3.64	2353.38	26.9114	0.772812	21.7	95.7	3.64	10.22	5	131.41	0.12	78.31	100.36	5.55855	92.4954	5.49847		6.0726	91.5412	3.02753		94.4442	20.4116		3.52778	5.61	55.9144	19.3677	41.6326	3.42469	0.227273	1.11535	0.474852	3.52778	30.8219	49.2	46.2143	0.0432401	13.586	2.76	84.04
2009		10.2847	33.9916	48128.1	0.853185	100	5136.47	4.99	4.01	2344.27	26.9195	0.757101	23.5	97.7	4.01	9.4	7.31	102.47	0.11	85.21	99.84	5.01853	82.4967	5.19851		7.16149	97.1658	3.32286		94.6778	20.2175		3.48261	5.06	59.41	18.288	44.4472	3.57193	0.227273	1.15054	0.470666	3.48261	72.3684	53.2	39.2164	0.0390969	20.4377	2.76	92.19
2010	24.3	11.7346	36.179	55546.6	1.13586	100	5032.06	4.64	3.05	2878.34	26.9303	0.765959	20.7	98.7	3.05	8.67	8.41	97.01	0.13	85.29	96.76	5.08026	79.7135	5.44339		8.24327	97.297	3.55541	99.37	96.2045	20.3863		4.02857	2.71	80.9104	18.2725	47.1517	3.66467	0.227273	1.14219	0.47743	4.02857	69.8413	60	61.0521	0.0315134	16.5378	2.76	92.35
2011	22.6	12.2418	36.3261	31720.1	0.652682	100	5001	4.44	2.75	3596.62	27.0033	0.783167	18.7	99.4	2.75	8.28	10.88	98.91	0.25	95.81	87.74	4.92357	78.8741	6.06365		9.14948	97.3726	3.8	99.64	95.3948	22.191	28.3197	3.74432	4.07	89.4517	17.9505	49.496	3.70661	0.227273	1.14592	0.473199	3.74432	94.0171	64.1	65.575	0.0257489	22.3556	2.76	91.08
2012	18	12.5844	36.8369	18028.6	0.349825	100	5253	4.79	2.88	3835.22	27.1467	0.67466	17.4	99.7	2.88	7.97	18.15	101.25	0.47	96.78	86.43	4.66467	78.396	6.20304		8.48075	97.3794	4.72	99.82	95.9272	22.611	35.8761	3.39306	3.75	95.5317	19.7385	51.457	3.82053	0.227273	1.20264	0.4767	3.39306	94.0171	72.8	66.1379	0.0232449	14.5157	2.76	93.26
2013	14.9	12.8756	37.0808	16206.8	0.438865	100	5367	5.05	2.94	4169.35	27.6813	0.748656	14.2	99.8	2.94	8.05	15.04	96.98	2.69	89.84		4.60267	78.1522	5.03489		8.9012	94.6204	4.44	99.6	95.9223	22.818	38.9526	3.38365	3.42	101.485	19.0088	53.4019	3.9205	0.288889	1.15517	0.471992	3.38365	93.2203	78.4	69.3743	0.0214355	14.9808	3.2	93.58
2014	12.6	13.2092	37.3869	23148.9	1.22313	100	5456	5.07	4.05	4394.75	27.4202	0.679003	14.1	99.9	4.05	7.74	14.02	100.65	0.39	87.14		4.53092	77.5494	5.62232		10.2112	93.7404	5.44	99.58	95.6897	23.194	39.9436	4.71875	3.6	110.577	18.9819	55.3417	3.90621	0.288889	1.20751	0.477292	4.71875	94.4882	83.3	71.7071	0.0196262	15.4503	3.2	92.99
2015	10.5	13.3959	37.7205	16019.6	0.288637	100	5403	5.02	4.16	4727.06	27.6499	0.702836	14.2	99.9	4.16	7.19	13.25	96.41	0.5	87.13	87.4	4.37656	77.5313	5.30721		10.18	93.5451	5.7	99.39	95.1628	23.528	52.8636	3.685	4.66	125.652	19.4241	57.1034	3.87872	0.288889	1.29223	0.479702	3.685	89	85.7	75.7343	0.0178122	12.2987	3.2	94.46
2016	7.9	14.6893	38.895	6233.98	0.155588	100	5476	4.87	3.86	5225.32	27.9754	0.698607	12.7	100	3.86	6.6	12.48	86.27	0.63	91.07	80	4.64241	77.3377	6.17251		10.5406	93.4809	5.99	99.58	95.4128	23.807	57.5784	4.2517	3.79	146.97	19.2393	58.707	3.88295	0.288889	1.24573	0.480017	4.2517	89	85.6	77.0436	0.0158645	13.3388	3.2	95.85
2017	5.7	42.6694	60.0342	7316.27	0.534463	100	5327	5.88	4.35	5392.85	28.2631	0.682185	14	100	4.35	6.36	12.63	87.86	0.8	101.74	78.1	4.5998	0	6.8354		10.4371	94.1955	6.25	99.77	95.75	24.284	69.4741	3.36364	3.3	166.559	18.7469	60.1085	3.89759	0.288889	1.26244	0.477277	3.36364	89	91.6	77.8936	0.0153807	11.9305	3.2	97.8
2018	3.3	42.5369	60.0649	4559.48	0.0712443	100	5447	5.95	4.47	5668.43	28.6847		10.5	100	4.47	5.82	12.32	82.82	0.51	114.08	78.8	9.05197	0	8.42932		10.2908	94.3216	6.51	99.75	95.8441	24.97	85.676	3.79259	3.18	180.315	17.5723	61.4682			1.22222	0.475848	3.79259	89		81.6329	0.0141408	15.7182	3.2	98.15
2019	1.2	43.2776	60.7685	7177.42	0.473228	100	5395	5.88	4.11	6461.25	28.7554		11.5	100	4.11	5.56	14.28	81.12	0.37	107.7	79	8.82863	0	9.592		9.66149	94.5782	6.88	99.83	96.2533	25.656	96.7995	4.49505	2.73	197.022	17.3394	63.3017			1.25734	0.478133	4.49505	95.935		84.355	0.0133445	13.4625	3.2	98.84
2020		43.4834	60.9437	6712.49	0.53573	100	5428	5.51	3.31	7449.08	33.1274		8.4	100	3.31	5.45	14.06	70.39	0.14	106.82	83.5	7.73461	0	9.10435		10.1115	94.9048	7.42	99.92	96.2711	26.423	97.8813	3.95276	3.1		17.1714				1.25225	0.472068	3.95276	88.4298		85.9571	0.0117843	12.3463		99.36
Time range	2010-2019	2000-2020	2000-2020	2004-2020	2004-2020	2001-2020	2000-2020	2002-2020	2002-2020	2000-2020	2000-2005,2007-2020	2000-2017	2002,2005-2020	2002-2020	2002-2020	2002-2020	2002-2020	2002-2020	2002-2020	2002-2020	2000-2012,2015-2020	2000-2020	2002-2020	2000-2020		2000-2020	2002-2020	2002-2020	2002,2010-2020	2000-2020	2004-2020	2011-2020	2001-2020	2000-2020	2002-2019	2000-2020	2002-2019	2000-2017	2003-2017	2001-2020	2003-2020	2001-2020	2002-2020	2002-2017	2002-2020	2002-2020	2002-2020	2004-2019	2001-2020
[truncated: 53 more columns]

## Sheet: Guizhou
1.2.1 Rural poverty incidence rate	1.3.1 Proportion of population covered by insurance (endowment, unemployment, and medicare)	1.4.1	1.5.1	1.5.2	1.5.4	2.1.2	2.2.1	2.2.2	2.3.1	2.4.1	2.a.L	3.1.1	3.1.2	3.2.1	3.2.2	3.3.1	3.3.2	3.3.3	3.3.4	3.4.L	3.6.1	3.8.1	3.8.2	3.9.1	3.b.2	3.b.3	3.c.1	4.1.1	4.1.2	4.3.1	4.4.1	4.5.1	4.6.1	4.a.L	4.b.L	4.c.1	5.3.2	5.5.1	5.5.2L	5.a.1	5.b.L	6.1.1	6.2.1	6.3.1	6.4.1	6.4.2	6.6.1	7.1.2	7.2.1
	3.56854	33.3627				4398.57			507.109	20.5804	0.962481									139.14	3.54894		5.45266		5.48525				83.0936				13.89		15.7667		2.26818												45.3249
	3.30708	31.6771			100	4236			507.702	20.646	0.975782									131.18	4.35641		5.83519		4.92435				83.1972			3.07329	19.85		16.1401		2.32281		1.14133		3.07329							23.5	45.2509
	2.81644	24.6426			100	3928	1.91	4.8	711.984	20.7653	0.96873	111.4	31.1	4.8	15.05	0.31	35.23	25.69	21.73	126.01	4.58692	98.2278	5.76998	0.39093	4.86484	89.9174	2.06	98.22	83.7931			2.50555	18.74	35.9283	17.2129	22.8003	2.45654		1.14592		2.50555	65.7895	18.2	16	0.0758962	8.04782		54.2	40.4902
	2.9621	24.6403			100	4427.25	1.5	4.17	533.313	20.3447	0.986138		33.03	4.17	16.41	0.25	43.7	36	24.57	130.67	5.10639	97.5217	5.89657	0.387631	5.2051	88.7213	2.05		83.1182			2.31579	19.68	40.152	18.0909	25.1072	2.58997	0.181818	1.20264	0.471097	2.31579		21.5	48.5	0.0690947	10.235		59.0995	32.4878
	3.90528	26.3233	34751.5	1.48879	100	4672.92	1.07	4.36	589.439	20.4578	0.962635		38.9	4.36	16.54	0.01	122.23	1.21	49.14	136.267	4.69006	96.091	5.48299	0.384221	4.67174	88.7605	2		85.4054	21.8607		2.40697	16.98	44.0412	17.6302	27.2889	2.69822	0.181818	1.17391	0.473246	2.40697	95.6522	24.7	48.5	0.0592437	9.51675	0.45	59.5442	31.9324
	4.40995	25.8219	55118	1.16722	100	4673.31	1	3.03	677.489	20.667	1.00896	83.6	48.7	3.03	14.67	0.11	147.96	0.92	47	135.511	4.41555	95.1616	6.54994	0.402145	4.95769	88.7536	2.11		81.3963	21.9399		3.01212	21.41	47.6275	17.9309	29.4195	2.77888	0.181818	1.11548	0.481881	3.01212	100	27.1	43.54	0.0491243	11.6483	0.45	64.7415	26.7794
	4.64495	26.5934	58333.8	2.43208	100	4491.67	1.04	2.62	719.226		0.988127	79.3	54.5	2.62	13.56	0.05	146.21	1.25	65.54	134.44	3.78493	94.6975	4.81529	0.399255	4.91901	87.5386	2.1		83.8476	23.371		2.94173	18.79	49.3787	18.3282	32.613	2.84069	0.181818	1.11718	0.479763	2.94173	100	27.9	42.8067	0.0438107	12.2725	0.45	60.41	22.8813
	5.03895	27.2096	35762.9	1.39319	100	5010.18	0.97	2.39	804.518	21.4248	0.989587	66.67	62.89	2.39	11.46	0.31	169.92	2.56	82.46	130.6	3.60447	93.9336	4.56933	0.40404	6.13394	85.6951	2.14		85.8598	23.1373		4.00872	16.59	49.185	20.9041	35.5739	2.95133	0.181818	1.10084	0.478836	4.00872		30	41.06	0.0357508	9.29482	0.45	62.08	29.1844
	5.40164	28.0152	91116.4	6.70427	100	5133.42	1.08	2.13	981.992	22.9581	0.965423	56.2	68.9	2.13	13.45	0.46	182.99	3.42	87.54	133.36	3.55417	93.2146	5.64592	0.400767	6.39951	85.4993	2.2125		87.3023	23.4655		3.09736	14.58	44.2714	21.8038	38.7398	3.11825	0.230769	1.10866	0.476908	3.09736		33.7	42.15	0.0305664	8.93223	0.45	67.82	32.5376
	8.31337	30.5329	42446	0.86897	100	5132.98	1.06	2.18	1026.47	24.0573	0.974847	50.4	77.2	2.18	11.82	0.63	159.59	2.28	94.88	126.1	3.18589	85.0709	5.91747	0.431806	7.49405	96.3087	2.36515		88.0654	23.3085		3.17684	13.21	46.7876	18.7078	41.7245	3.22893	0.230769	1.11416	0.478996	3.17684		35.3	43.3567	0.0256547	11.0303	0.45	68.49	29.0471
45.1	9.69889	32.6554	88593.1	3.88079	100	4978.16	1.24	1.52	1350.77	25.347	1.04798	35.4	88.1	1.52	9.29	0.8	129.14	1.05	76.31	116.74	3.26536	82.6822	5.43671	0.471408	7.82589	96.3729	2.4816	97.89	89.5912	22.9179		3.02277	8.74	62.6369	17.9013	44.6171	3.35211	0.230769	1.18756	0.482805	3.02277		38.5	64.7867	0.0220434	10.6057	0.45	69.72	30.083
33.4	10.2969	32.6345	100294	4.37052	100	3366	1.02	1.91	1601.51	26.1216	1.10288	24.3	96.3	1.91	5.37	1.36	133.48	0.44	62.2	110.42	2.94033	81.868	5.09413	0.472759	7.7025	96.1994	2.68	98.57	88.8027	24.85	18.848	3.09788	12.24	70.1547	16.7538	47.3493	3.47735	0.230769	1.14133	0.474449	3.09788		40.9	75.415	0.0168191	15.3195	0.45	71.56	25.7433
26.8	10.8228	33.008	34293.9	0.960276	100	4484	1.06	1.27	2016.55	26.271	1.06706	26.1	97.8	1.27	4.86	4.02	131.29	0.04	59.24	97.43	2.67222	81.3921	5.20058	0.470723	7.29584	95.84	3.72	99.34	88.5877	24.681	21.8218	2.6018	11.97	83.561	18.1628	49.7225	3.55629	0.230769	1.22222	0.48093	2.6018		43.9	75.9567	0.0147106	10.3491	0.45	71.35	36.5408
21.3	11.3706	33.837	65051.4	1.61113	100	3973	1.15	1.05	2372.84	23.0636	1.09541	22.6	98.1	1.05	4.93	4.43	134.28	0.04	57.95		2.41862	80.8081	4.62472	0.468304	7.41924	91.3631	3.64	99.29	90.0139	24.812	25.8555	2.23538	10.44	104.858	18.1879	52.5028	3.81365	0.246575	1.13675	0.476069	2.23538		47.7	73.58	0.0114902	12.1148	1.19	74.86	29.354
18	11.7873	34.0632	42582.7	2.13675	100	4364	1.52	1.1	3153.99	23.6992	1.11868	26.8	98.5	1.1	5.44	4.87	129.39	0.08	56.96		2.26625	80.4133	6.07948	0.467503	8.55961	91.1605	4.85	98.48	89.326	25.329	28.1609	2.49216	11.11	125.732	17.981	55.1669	4.09727	0.246575	1.11416	0.469166	2.49216		48.9	84.198	0.0102845	7.85591	1.19	76.3	40.091
14.7	14.6638	35.8675	16657.2	0.69126	100	4571	1.78	1.21	4193.94	24.6192	1.16844	20.5	98.8	1.21	5.04	6.02	133.46	0.04	58.71	92.3	2.09915	72.932	5.15661	0.464589	9.15852	91.164	5.3	99.48	87.9374	25.736	37.3564	2.97126	13.01	148.539	19.6195	57.7197	4.31321	0.246575	1.24462	0.481307	2.97126		54.8	90.8717	0.00928345	8.45107	1.19	84.06	45.6397
11.6	15.1458	36.533	18613.2	1.47155	100	4710	2.01	1.26	4837.62	24.868	1.2601	22.4	99	1.26	5.06	7.42	130.66	0.1	49.85	86.1	6.39662	72.6132	5.46879	0.461322	9.20875	93.4147	5.76	99.57	88.5286	26.054	42.8001	2.82428	11.86	169.212	19.7904	60.5278	4.56486	0.246575	1.16748	0.480299	2.82428		58	87.008	0.0085168	9.40812	1.19	85.66	41.4806
8.5	16.9944	38.5701	14843.6	0.42538	100	4903	2.27	1.27	5506.56	25.1536	1.32572	23.5	99.5	1.27	4.96	8.57	122.15	0.07	57.66	81.3	9.69832	72.0307	6.11368	0.458101	9.45709	94.0929	6.31	99.62	90.11	26.279	53.8289	2.81157	10.11	179.58	19.5546	63.7002	4.79275	0.246575	1.1692	0.480052	2.81157		64.5	89.26	0.00764355	9.84308	1.19	87.74	41.1744
5	47.5065	61.6163	14116.7	0.264074	100	4885	2.82	1.56	5979	25.3539		19.5	99.4	1.56	5.25	10.32	114.06	0.07	56.61	72.4	6.46389	0	7.97483		9.57914	93.9714	6.82	99.66	90.0736	26.396	66.4423	3.31197	9.93	185.884	19.6026	66.3564			1.17391	0.473139	3.31197			91.1933	0.00721307	10.9124	1.19	87.25	39.5369
1.5	47.2932	61.5144	7651.12	0.280273	100	4982	2.92	1.15	6570.47	25.5951		16.5	99.6	1.15	4.59	13.2	102.51	0.08	49.89	71.8	8.06238	0	8.64763		8.9898	94.0199	7.39	99.65	89.7783	26.681	78.3334	3.31866	10.19	192.767	17.947	68.3832			1.3753	0.474615	3.31866			94.714	0.00644629	9.67771	1.19	91.8	39.3054
	44.9827	60.0874	12317.3	0.504304	100	4928	3.08	1.08	7554.62	26.638		15.9	99.6	1.08	4.75	11.49	96.54	0.01	55.35	78.5	7.66459	0	8.2897		9.85556	93.9681	7.46	99.91	91.6561	26.925	75.5623	3.31618	8.78		18.7009				1.32019	0.479818	3.31618			94.354	0.00505426	6.78157		94.55	42.2078
2010-2019	2000-2020	2000-2020	2004-2020	2004-2020	2001-2020	2000-2020	2002-2020	2002-2020	2000-2020	2000-2005,2007-2020	2000-2017	2002,2005-2020	2002-2020	2002-2020	2002-2020	2002-2020	2002-2020	2002-2020	2002-2020	2000-2012,2015-2020	2000-2020	2002-2020	2000-2020	2002-2017	2000-2020	2002-2020	2002-2020	2002,2010-2020	2000-2020	2004-2020	2011-2020	2001-2020	2000-2020	2002-2019	2000-2020	2002-2019	2000-2017	2003-2017	2001-2020	2003-2020	2001-2020	2002,2004-2006	2002-2017	2002-2020	2002-2020	2002-2020	2004-2019	2001-2020	2000-2020
[truncated: 52 more columns]

## Sheet: Hainan
Year	1.2.1 Rural poverty incidence rate	1.3.1 Proportion of population covered by insurance (endowment, unemployment, and medicare)	1.4.1	1.5.1	1.5.2	1.5.4	2.1.2	2.2.1	2.2.2	2.3.1	2.4.1	2.a.L	3.1.1	3.1.2	3.2.1	3.2.2	3.3.1	3.3.2	3.3.3	3.3.4	3.4.L	3.6.1	3.8.1	3.8.2	3.9.1	3.b.2	3.b.3	3.c.1	4.1.1	4.1.2	4.3.1	4.4.1	4.5.1	4.6.1	4.a.L	4.b.L	4.c.1	5.3.2	5.5.1	5.5.2L	5.a.1	5.b.L	6.1.1	6.2.1	6.3.1	6.4.1	6.4.2	6.6.1	7.1.2
2000		9.463	41.9991				4010.28			1722.36	23.0332	0.759448									67.4552	3.3418		6.05772		4.37014				91.5042				6.98		15.0154		21.8528
2001		7.56026	39.0889			100	4169			1624.4	23.1001	0.689233									67.7	4.68593		5.58284		3.726				91.5557			4.19531	9.72		14.1294		23.4914		1.1645		4.19531							84.1
2002		7.49274	30.823			100	3987	2.74	3.79	1715.79	23.5725	0.661444	28.6	83.5	3.79	13.68	0	40.98	58.5	37.04	67.54	6.22665	94.8941	5.52124		3.67721	87.5704	3.75	99.44	92.1215			3.97514	8.87	46.7807	15.3114	27.8722	27.4548		1.15302		3.97514		49.4	57.5	0.072981	13.2355		79.3
2003		7.75438	32.602			100	4104.54	2.67	5.56	1929.13	22.9104	0.724265		84.38	5.56	12.76	0.01	61.99	72.27	52.09	86.61	6.57603	94.1144	7.52304		4.40899	87.081	3.68		91.7922			3.59506	9.11	51.9795	14.0381	30.2561	32.858	0.263158	1.18341	0.4642	3.59506		51.3		0.069026	15.871		69.9541
2004		10.4521	33.7514	25978	0.337943	100	4356.3	2.55	5.41	2226.27	22.3987	0.808255		86.1	5.41	12.57	0.05	123.21	112.91	103.11	67.4389	6.35697	90.3971	6.03492		4.26649	86.4016	3.71		93.4114	22.2051		4.11684	7.35	60.6859	14.0918	32.4817	39.9254	0.263158	1.15517	0.473846	4.11684		53	74.5	0.0601799	27.0539	9.13	88.2379
2005		10.6646	33.3553	106679	13.1013	100	3695.54	2.37	4.88	2457	22.292	0.816881	36.7	87	4.88	11.52	0.05	137.28	52.16	94.43	71.1885	6.00242	89.4636	5.92128		4.31037	86.2419	3.67		91.3682	23.5043		3.76019	9.76	68.8396	16.0067	33.4554	40.8703	0.263158	1.21626	0.468685	3.76019		54.1	73.87	0.0492415	14.335	9.13	82.5649
2006		11.2495	33.8905	11279.9	0.493898	100	4489.3	2.18	4.87	2843.72		0.841315	41	90.6	4.87	9.75	0.18	140.54	46.53	81.2	63.68	5.10766	89.1196	5.18228		4.36063	85.8365	3.69		91.621	24.049		3.39408	9.5	74.8636	15.9553	34.8295	42.6426	0.263158	1.18316	0.467868	3.39408		48.4	72.01	0.044126	20.4132	9.13	70.9
2007		12.4434	35.2074	61242.6	0.956445	100	4509.68	2.44	4.42	3069.12	22.4056	0.921194	29.22	95.21	4.42	8.63	0.39	143.62	40.51	74.01	98.86	6.23669	87.2814	6.07484		5.08	86.6953	3.83		92.2958	23.5539		3.67209	8.54	79.0589	16.4467	36.8734	44.3608	0.263158	1.1645	0.470347	3.67209		50	77.045	0.0381675	16.4674	9.13	65.37
2008		14.1551	36.7268	99988.3	1.5981	100	4608.36	2.76	3.79	3798.43	27.6382	0.887453	21.3	97.4	3.79	8.72	0.26	139.16	21.82	70.37	63.44	5.4918	85.7369	5.70124		5.20649	86.4414	3.91743		92.1975	22.866		3.80874	8.65	69.3993	15.5412	39.5236	47.5387	0.157895	1.16087	0.469484	3.80874		52.8	79.415	0.0321334	11.1883	9.13	72.81
2009		21.1906	41.7554	36941.5	0.65288	100	4569.84	2.69	3.27	4019.33	27.4365	0.860876	24.5	98.9	3.27	7.72	0.39	110.13	8.02	73.35	82.16	5.775	67.1587	5.9896		6.19978	93.5851	4.30406		92.7226	22.2727		3.87273	7.8	74.3868	15.327	41.1921	48.9881	0.157895	1.21729	0.462317	3.87273		59.2	80.58	0.0268769	9.24882	9.13	83.68
2010	23.8	23.6653	44.3656	50394.3	6.38896	100	4271.79	2.59	2.86	4767.63	27.4791	0.767138	22.7	99.4	2.86	7.38	0.36	109.66	0.84	77.4	80.69	5.42282	62.7725	5.30709		5.98972	93.6084	4.41028	98.76	95.0923	21.8495		4.0534	4.08	98.1238	16.9152	44.1841	51.8687	0.157895	1.24175	0.468765	4.0534		67.3	87.58	0.0214822	9.24305	9.13	82.44
2011	15.5	25.7811	45.619	58916.8	3.40117	100	4542	2.67	3.42	5910.14	27.7339	0.736866	13.6	99.6	3.42	6.74	0.68	107.07	0.1	84.71	68.79	5.39339	59.8176	6.19596		6.45865	93.7085	4.77	99.54	94.916	21.799	32.5119	3.7343	4.82	115.082	16.3418	46.0448	54.4709	0.157895	1.25734	0.475202	3.7343		67.5	88.9	0.0176401	9.19232	9.13	93.59
2012	11.4	27.516	47.1375	22266.1	0.542805	100	4748	2.68	3.18	6314.69	28.3726	0.859441	25.8	99.6	3.18	5.84	1.48	106.67	0.15	93.63	60.65	5.1522	57.3281	6.87052		6.56597	93.8882	5.08	99.69	95.3935	21.986	39.6208	3.51232	4.45	131.703	17.4175	48.5123	57.7854	0.157895	1.23714	0.473184	3.51232		70	93.5	0.0158639	12.4348	9.13	92.15
2013	10.3	29.378	48.3699	40927.4	1.19182	100	4768	2.88	3.37	6557.13	28.6542	0.941135	17.9	99.8	3.37	5.36	1.7	95.27	0.19	122.82		5.50838	54.581	4.70902		6.88213	93.5741	5.29	99.39	95.1443	21.722	44.2523	3.67788	4.76	145.822	17.2642	50.1631	63.1717	0.2	1.26244	0.467774	3.67788		78.8	93.65	0.0137297	8.60386	9.14	94.59
2014	8.5	29.0365	48.345	68815.1	5.06753	100	4979	3.29	3.37	7172.25	28.6082	0.955024	15	99.9	3.37	5.79	1.14	97.02	0.13	129.5		6.37874	57.165	5.4831		8.04372	93.6749	5.6	99.44	95.019	21.646	48.2609	4.4881	4.42	168.976	15.9992	52.0125	69.0549	0.2	1.25225	0.466357	4.4881		79.3	93.5333	0.0128545	11.734	9.14	96.49
2015	6.9	29.4329	49.182	15905.6	0.383498	100	5120	3.19	2.95	7755.5	28.8886	1.05721	8.3	99.9	2.95	5.01	2.1	97.92	0.17	127.63	74.7	6.9045	57.2119	7.08517		8.11179	93.4205	6	99.16	94.9057	21.473	60.4821	3.92727	5.31	189.36	16.6883	53.5646	74.5737	0.2	1.30063	0.4755	3.92727		82.4	90	0.0123692	23.108	9.14	97.77
2016	5.5	28.4369	48.2834	49869.1	1.95648	100	5157	3.31	2.84	8945.29	30.7208	1.0101	17.7	99.8	2.84	4.4	1.92	84.18	0.09	115.23	76.6	6.93566	57.7754	7.36136		8.29434	93.4098	6.27	99.88	95.2821	21.709	76.6325	2.98319	4.63	203.997	15.5643	55.7158	80.7176	0.2	1.27171	0.463734	2.98319		79.8	94.1333	0.0111023	9.18555	9.14	97.34
2017	3.9	29.8236	49.7157	9546.44	0.0896351	100	4996	3.53	2.8	9084.83	30.6762	1.09409	23.7	99.9	2.8	3.97	1.84	86.3	0.1	162.1	75.1	7.27862	54.6976	7.38812		8.82082	93.5521	6.52	99.58	95.7744	22.099	88.1426	3.02336	4.23	203.686	15.296	57.8773	88.8963	0.2	1.29885	0.480283	3.02336		86.3	88.1667	0.0102184	11.8781	9.14	98.32
2018	1.3	48.0657	64.866	6445.4	0.124171	100	5311	4	3.33	9469.46	30.7593		16.8	99.9	3.33	3.56	2.24	85.05	0.09	152.29	80.8	8.98287	1.99143	7.2691		8.54136	93.5399	6.82	99.89	95.7595	22.5	107.954	3.10825	3.97	218.002	14.7212	59.7173			1.30415	0.501889	3.10825			93.5625	0.00933351	10.7869	9.14	96.74
2019		48.6843	64.8002	1365.08	0.0320215	100	5507	3.95	3.21	10621.6	30.7662		9.6	99.9	3.21	3.36	2.17	90.22	0.02	160.91	91.5	8.15873	2.58201	6.30927		9.13591	93.3543	7.17	99.91	95.8038	22.96	125.671	2.84577	3.84	225.095	14.7154	61.9787			1.14592	0.462554	2.84577			98.9225	0.00873999	18.3908	9.14	97.73
2020		47.2299	63.2618	2638.34	0.0415734	100	5549	3.95	2.76	11261.1	37.1861		15.1	100	2.76	3.68	2.26	83.38	0.03	131.77	98.1	6.41304	7.70751	7.0811		11.1581	93.5694	7.38	99.93	96.5057	23.633	109.843	3.56284	4.06		14.9985				1.23214	0.461848	3.56284			100	0.00795316	16.692		98.95
Time range	2010-2018	2000-2020	2000-2020	2004-2020	2004-2020	2001-2020	2000-2020	2002-2020	2002-2020	2000-2020	2000-2005,2007-2020	2000-2017	2002,2005-2020	2002-2020	2002-2020	2002-2020	2002-2020	2002-2020	2002-2020	2002-2020	2000-2012,2015-2020	2000-2020	2002-2020	2000-2020		2000-2020	2002-2020	2002-2020	2002,2010-2020	2000-2020	2004-2020	2011-2020	2001-2020	2000-2020	2002-2019	2000-2020	2002-2019	2000-2017	2003-2017	2001-2020	2003-2020	2001-2020		2002-2017	2002,2004-2020	2002-2020	2002-2020	2004-2019	2001-2020
[truncated: 53 more columns]

[truncated: 22 more sheets: Hebei, Heilongjiang, Henan, Hubei, Hunan, Inner Mongolia, Jiangsu, Jiangxi, Jilin, Liaoning, Ningxia, Qinghai, Shaanxi, Shandong, Shanghai, Shanxi, Sichuan, Tianjin, Tibet, Xinjiang …]
